# Supplementary material for: MicroRNAs are deeply linked to the emergence of the complex octopus brain
Source: Sci Adv. 2022 Nov 25;8(47):eadd9938. doi: 10.1126/sciadv.add9938 (PMC9699675; doi:10.1126/sciadv.add9938)
Supplement: Supplementary file 2 — Tables S1 to S5 [file sciadv.add9938_tables_s1_to_s5.zip]

Archive with 5 entries (5 files):
- sciadv.add9938_table_s1.xlsx
- sciadv.add9938_table_s2.xlsx
- sciadv.add9938_table_s3.xlsx
- sciadv.add9938_table_s4.xlsx
- sciadv.add9938_table_s5.xlsx
