# Supplementary material for: MicroRNAs are deeply linked to the emergence of the complex octopus brain
Source: Sci Adv. 2022 Nov 25;8(47):eadd9938. doi: 10.1126/sciadv.add9938 (PMC9699675; doi:10.1126/sciadv.add9938)
Supplement: Supplementary file 2 — Tables S1 to S5 [file sciadv.add9938_tables_s1_to_s5.zip › sciadv.add9938_table_s1.xlsx]

## Sheet: Sequencing_output
		Full-length RNA sequencing depth, x 1E3 FLNC reads		Small RNA sequencing, M raw reads		PolyA sequencing, M raw reads
Tissue	Organ System	FLAMseq	Isoseq	Clontech	Truseq	Poly(A)+ RNA
Retina	Optical Nervous System	230	301	1.1	24.07	19.2297
Optic lobe				2.69	30.99	198.714
Frontal lobe	Fronto-vertical system	88	385	2.21	7.81	20.3177
Vertical lobe				9.32	31.09	20.9265
Pedunculate & Olfactory lobe	Pedunculate complex	138	287	1.23	18.6	20.5569
Arm Nerve Cord	NS of the arm	56	324	2.93	34.23	16.0442
Stellate ganglion	Ganglia	165	468	1.27	40.84	19.4492
Gastric ganglion				1.15	33.6	28.399
Optic gland	Other	201 (190)*	135 (529)*	2.09	30.26	28.9988
Intestine				2.78	46.07	29.6978
Posterior salivary gland				6.81	10.7	17.5253
Hepatopancreas				4.07	32.21	19.8999
White body				1.1	33.75	18.6954
Central heart				1.38	28.63
Testis				2.35	52.51	24.1923
Sucker
Skin				3.7	21.61	18.8044
Sucker big				3.6	26.94	18.1322
Sucker tip				2.67	32.05	13.001
Embryonic st. XI				66.75
Embryonic st. XII.2				23.0395
Embryonic st. XIV				24.7399
Embryonic st. XVIII				32.1602
1 dph Whole body				27.7042
1 dph Brain				54.9569
Total		1068	2429	226.844	535.96	532.584
	* Sucker library has been also seqeunced separately
