# Supplementary material for: MicroRNAs are deeply linked to the emergence of the complex octopus brain
Source: Sci Adv. 2022 Nov 25;8(47):eadd9938. doi: 10.1126/sciadv.add9938 (PMC9699675; doi:10.1126/sciadv.add9938)
Supplement: Supplementary file 2 — Tables S1 to S5 [file sciadv.add9938_tables_s1_to_s5.zip › sciadv.add9938_table_s2.xlsx]

## Sheet: Transcription_factor_complement
		Number of proteins
Transcription Factor Family	Gene	Capitella	Octopus
ARID/Deadringer	ARID1	1	1
	ARID2	1	1
	ARID3	1	1
	ARID4	1	1
	ARID5	1	1
Fox	FOXA	1	1
	FOXB	1	1
	FoxA/B	1	0
	FOXC/S	1	1
	FOXD	1	1
	FOXE
	FOXF	1	1
	FOXG	1	1
	FOXH
	FOXI
	FOXJ1	1	1
	FOXJ2/3	1	1
	FOXK	1	1
	FOXL1	1	1
	FOXL2	1	1
	FOXL3
	FOXM1	1	0
	FOXN1/4	1	1
	FOXN2/3	1	1
	FOXO	1	2
	FOXO3B
	FOXP	1	1
	FOXQ1	1	0
	FoxQ2	1	0
	FOXR1
	FOXR2
	Lin-39a	1	1
	D5b	1	1
Runt	RUNX	1	1
Paired-like HB	ALX	1	1
	ARGFX
	ARX	1	1
	DMBX1	1	1
	DPRX
	DRGX	1	1
	DUXA
	DUXB
	DUX4
	hbn (Ebx)	1	1
	ESX1
	GSC	1	1
	GSC2
	HESX1
	HOPX	0	1
	ISX	1	0
	LEUTX
	MIXL1
	NOBOX
	OTP	1	1
	OTX/CRX	1	1
	PHOX2	1	1
	PITX	1	1
	PROP1	1	1
	PRRX	1	1
	RAX	1	1
	RHOX
	SHOX	1	1
	SEBOX (DPRX)
	TPRX1
	UNCX	1	1
	VSX	1	1
Hox	HOX1	1	1
	HOX2	1	1
	HOX3	1	1
	HOX4	1	1
	HOX5	1	1
	HOX6	1	1
	HOX7	1	1
	HOX8	2	2
	HOX9/10	2	2
	HOX11/12/13
Parahox	GSX	1	1
	PDX	1	1
	CDX	1	1
Hox neighbors	EVX	2	1
	MEOX	1	1
	Ro	2	1
Extended	GBX	1	1
	EN	1	2
	MNX1	1	1
NK	BARHL	1	1
	BARX	1	1
	BSX	1	1
	CG34031	1	1
	DBX	1	1
	DLX	2	1
	EMX	1	1
	HHEX	1	1
	HLX	1	1
	HMX	1	1
	LBX	1	1
	MSX	1	1
	NKX-1	2	2
	NKX2-1/4	1	1
	NKX2-2/8	1	1
	NKX2-3/5/6	1	1
	NKX-3	1	1
	NKX-6	1	1
	Nk7.1	1	1
	NANOG/P8
	NANOGNB
	NOTO	0	0
	TLX	1	1
	VAX	1	1
	VENTX	0	0
Paired domain	PAX1/9	1	1
	PAX3/7	1	1
	PAX4/6	1	1
	PAX2/5/8	1	1
	eyegone	0	0
	PoxN	1	1
POU	POU1F1	0	0
	POU2F	1	1
	POU3F	1	1
	POU4F	1	1
	POU5F
	POU6F	1	1
	HDX
TBOX	MGA
	TBXT/19	1	1
	TBX20	1	1
	TBX1/10	1	1
	EOMES/TBR1/TBX21	1	1
	TBX6	1	1
	TBX15/18/22	0	0
	TBX2/3	1	1
	TBX4/5	0	0
CXXC	CXXC1	1	1
	CXXC4/5
	DNMT1	1	1
	KDM2	1	1
	KSM7A/PHF2/8	1	1
	TET	1	1
	TRDMT1	1	1
CUT	CUX	1	1
	ONECUT	1	1
	SATB	0	1
SAND	AIRE
	DEAF1	1	1
	GMEB	0	1
	SKI	1	1
	SKOR	2	2
	SP100
Sine Oculis	ANHX
	SIX1/2	1	1
	SIX3/6	1	1
	SIX4/5	1	1
SMAD	NF1	1	1
	SMAD1/5/9	1	1
	SMAD2/3	1	1
	SMAD4	1	1
	SMAD6/7	1	1
NFKB	NFKB	1	1
	REL	1	1
HMG	SOX1/2/3/SRY (B1)	1	1
	SOX14/15/21 (B2)	1	1
	SOX4/11/12 (C)	1	1
	SOX5/6/13 (D)	1	1
	SOX7/17/18 (F)	1	0
	SOX8/9/10 (E)	1	0
	SOX30 (H)	0	1
	BBX	1	1
	CIC	1	1
	HBP1	0	1
	HMG20	1	1
	HMGB1/2/3	1	1
	HMBXB4	1	1
	HMGN
	PBRM1	1	1
	SMARCE1	1	1
	SSRP1	1	1
	TCF7/LEF	1	1
	TOX	0	1
TALE HB	MEIS	1	1
	PKNOX	1	1
	PBX	1	1
	TGIF	1	1
	TGIF2LX/Y
	IRX	2	2
	MKX	1	1
HMBox	HMBOX1	1	1
	HNF1	0	0
Grainy head	GRHL	1	1
	TFCP/UBP1	1	1
LIM HB	CRIP	1	1
	CSRP	1	1
	ISL	1	1
	LHX1/5	1	1
	LHX2/9	1	2
	LHX3/4	1	1
	LHX6/8	1	1
	LMX1	1	1
	LMO1/3	1	1
	LMO2
	LMO4	1	1
TEA	TEAD	1	1
Zinc-finger HB	ZEB	1	1
	ZFHX	1	1
	ZHF/HOMEZ
bHLH	AHR	1	1
	AHRR
	ASCL	1	1
	ARNT	1	1
	ARNTL	1	1
	ATOH1/7	1	1
	ATOH8	1	1
	BHLHA9
	BHLHA15	1	1
	BHLHE22/23	1	0
	BHLHE40/41
	CLOCK/NPAS2	1	1
	Fer2	1	1
	FERD3L	1	1
	FIGLA
	HAND	1	1
	HELT	0	1
	HES	1	1
	HEY	1	1
	HIF1A/3A/EPAS1	1	0
	ID	1	1
	LYL1
	MAX	1	1
	MESP	?	?
	MLX	1	1
	MLXIP	1	1
	MNT	1	1
	MSGN1
	MXD/MXI1	1	1
	MYC	1	0
	MYOD/G/MYF	1	1
	NCOA	1	1
	NEUROD	1	1
	NEUROG	1	1
	NHLH	1	1
	NPAS1/3	1	1
	NPAS4	1	1
	OLIG	1	1
	PASD1
	PTF1A	1	1
	SCX/TCF15	1	1
	SIM	1	1
	SOHLH
	SREBF	1	1
	TAL	1	0
	TCF3/4/12	1	1
	TCF21/MSC	1	1
	TCF23/24	0	0
	TCFL5
	TFEB/C/3/MITF	1	1
	TFAP4	1	1
	TWIST	1	1
	USF	1	1
MADS	MEF2	1	2
	SRF	1	2
bZip	ATF3/JPD2	0	0
	ATF4/5	1	1
	ATF6	1	1
	ATF7
	BACH
	BATF
	CEBP	2	0
	CG7786	1	0
	CREB1/CREM/ATF1	1	1
	CREB3L1/2	1	1
	CREB3L3/4/CREB3	1	1
	CREB5/ATF2	1	1
	CREBL2	1	1
	CREBRF	1	1
	CREBZF	1	0
	DDIT3
	FOS	1	1
	Giant	3	1
	HLF/TEF/DBP	1	1
	JUN	1	1
	MAF/A/B/NRL	1	1
	MAFF/G/K	1	1
	NFE2
	NFE2L	1	1
	NFIL3/Z	1	1
	XBP1	1	1
Ets	ELF1/2/4	1	1
	ELF3/5/EHF
	ELK1/3/4	1	0
	ETS	1	1
	ETV1/4/5	1	0
	ETV2
	ETV3/ERF
	ETV6/7	1	1
	ERG/FLI1	1	1
	FEV
	GABPA	1	1
	SPDEF	1	1
	SPI
	ADNP
AF4	AFF	1	1
CG-1	CAMTA	1	1
Daschund	DACH	1	1
EBF	EBF	1	1
GCM	GCM	1	1
CCCH ZF	MBNL	1	1
	MRTF/MYOCD	1	1
Ndt80/PhoG	MYRF	1	1
	NFAT	1	1
	NRF1	1	1
P53	P53	1	1
Prospero	PROX	1	1
	TFAP2	1	1
	TSC22D	1	1
CCCH ZF	ZGPAT	1	1
CBF Domain	NFYA	1	1
	Nfya2	1	1
	NFYB	1	1
	DR1	1	1
	DRAP1	1	1
	NFYC	1	1
E2F	E2F1/2/3/6	1	1
	E2F4/5	1	1
	E2F7/8	1	1
	TFDP	1	`
NFX	NFX1	1	1
	NFXL1	1	1
Suppressor of Hairless	RBPJ	1	1
	RBPJL
RFX	RFX1/2/3	2	1
	RFX4	1	1
	RFX6	1	1
	RFX5/7	1	1
	RFX8
STAT	STAT1/3-6	4	1
	STAT2
Myb/SANT	BDP1	1	1
	CDC5L	1	1
	DMTF1	1	1
	MPND	1	1
	MSANTD1
	MSANDD3
	MSANTD4
	MYB	1	1
	MYSM1	1	1
	MYPOP
	SNAPC4	0	1
	TERB1	0	1
	TERF	0	0
	TTF1
	ZZZ3	1	1
CSD	LIN28	1	0
	YBX	1	1
IRF	IRF1/2	1	1
	IRF3/5/6/7	1	1
	IRF4/8/9	1	1
HDAC	1/2	1	1
	2-like	1	0
	3	1	1
	4/5/7/9	1	1
	6/10	1	1
	8	1	1
	11	1	1
TUB	TUB/TULP1-3	1	1
	TULP4	1	1
	WDR35	1	1
NHR	ESR	1	1
	ESRR	1	0
	HNF4A/G	1	1
	Hr39	1	1
	Hr96	1	1
	NR1D	1	1
	NR1H	1	1
	NR2C	1	1
	NR2E1	1	1
	nr2e2	1	1
	NR2E3	1	1
	nr2e4	1	0
	NR2F	1	1
	NR3C/AR/PGR
	NR4A	1	1
	NR5A	1	1
	NR6A1	1	1
	PPAR	1	1
	RAR	1	1
	ROR	1	1
	RXR	1	1
	Rxr-like	1	1
	THR	1	0
	VDR/NR1I
	TOTAL	319	301
