# Supplementary material for: MicroRNAs are deeply linked to the emergence of the complex octopus brain
Source: Sci Adv. 2022 Nov 25;8(47):eadd9938. doi: 10.1126/sciadv.add9938 (PMC9699675; doi:10.1126/sciadv.add9938)
Supplement: Supplementary file 2 — Tables S1 to S5 [file sciadv.add9938_tables_s1_to_s5.zip › sciadv.add9938_table_s3.xlsx]

## Sheet: Merged_table
			Splice site type
			Canonical		Non-canonical		AtoG?
Species	SRA Accession	Total depth, 10e6 mapped reads	Count	%	Count	%	Count	%	Total
O. vulgaris (O. sinensis reference)	current study	398.8	234360	98.4371	2655	1.11517	1066	0.447747	238081
O. bimaculoides	PRJNA285380	852.5	69088	100	0	0	0	0	69088
N. pompilius	PRJNA614552	502	352849	100	0	0	0	0	352849
C. gigas	PRJNA146329	348.3	123742	100	0	0	0	0	123742
C. teleta	PRJNA379706	149.2	220567	100	0	0	0	0	220567

## Sheet: AS_types_counts
event_descr	event_count
skip 1 exon	6513
Alternative TSS	4773
Alternative TTS	2580
Alternative first exons	2313
retain 1 intron	1927
2 alternative acceptors	1600
2 alternative donors	1262
include 1 or 2 of 2 optional exons	321
skip 2 exons or only the second one	294
alternative poly-adenylation site in the retained last intron	263
skip 1 exon that has 2 possible acceptors	258
skip 2 exons	239
skip 2 exons or only the first one	224
2 alternative last exons	223
include 0 or 1 of 2 alternative exons	222
alternative transcription start in the first intron	217
include 0, 1 or 2 of 2 optional exons	173
skip 1 exon that has 2 possible donors	164
2 alternative acceptors with an alternative intron in between	160
2 alternative donors with an alternative intron in between	158
2 mutually exclusive exons	138
retain 1 intron that has 2 possible acceptors	107
3 alternative acceptors	72
for an intron combine upstream donor with downstream acceptor, downstream donor with upstream acceptor	68
retain 2 introns	55
skipped exon in retained intron	53
3 alternative donors	51
skip 1 exon if an alternative proximal donor upstream is used	48
skip 1 exon sometimes if an alternative distal acceptor downstream is used	48
retain 1 exon sometimes if an alternative proximal acceptor downstream is used	43
skip 1 exon if an alternative distal donor upstream is used	43
skip 1 exon sometimes if an alternative distal donor upstream is used	39
retain 1 exon sometimes if an alternative proximal donor upstream is used	36
skip 1 exon if an alternative proximal acceptor downstream is used	36
skip 1 exon sometimes if an alternative proximal acceptor downstream is used	36
skip 1 exon if an alternative distal acceptor downstream is used	33
skip 3 exons	33
retain 1 exon sometimes if an alternative distal acceptor downstream is used	31
retain 1 exon sometimes if an alternative distal donor upstream is used	27
skip 1 exon sometimes if an alternative proximal donor upstream is used	26
include 0 or 1 of 3 alternative exons	22
skip 1 exon that has 3 possible acceptors	15
skip 3 exons or only the first one	12
skip 4 exons	11
for 2 donors and 2 acceptors around an intron combine all but downstream donor with downstream acceptor	10
for 2 donors and 2 acceptors around an intron combine all but upstream donor with downstream acceptor	8
skip 3 exons or only the last one	6
for 2 donors and 2 acceptors around an intron combine all but downstream donor with upstream acceptor	5
for 2 donors and 2 acceptors around an intron combine all but upstream donor with upstream acceptor	3
skip 5 exons	3
skip 6 exons	3

## Sheet: Datasets_species
Species	Total depth, 10e6 mapped reads	SRA Accession
O. vulgaris	398.8	current study
O. bimaculoides	852.5	PRJNA285380
N. pompilius	502	PRJNA614552
C. teleta	149.2	PRJNA379706
C. gigas	348.3	PRJNA146329

## Sheet: SJ_counts
Splice site type	Canonical		Non-canonical		AtoG?
Species	Count	%	Count	%	Count	%	Total	# unimappers
O. vulgaris (O. sinensis reference)	234360	98.4371	2655	1.11517	1066	0.447747	238081	4456345
O. bimaculoides	69088	100	0	0	0	0	69088	69493
N. pompilius	352849	100	0	0	0	0	352849	11512547
C. gigas	123742	100	0	0	0	0	123742	495584
C. teleta	220567	100	0	0	0	0	220567	3501622

## Sheet: SJ_motif_countsbytype
species	AtoG	canonical	non-canonical
Cgig	0	123742	0
Ctel	0	220567	0
Npom	0	352849	0
Obim	0	69088	0
Ovul	1066	234360	2655

## Sheet: SJ_readmappingstats
species	n_libraries	total_n	min_n	mean_n	max_n	min_p	mean_p	max_p
Cgig	42	348.3	5.2	8.29286	15.3	67.83	75.1062	80.78
Ctel	8	149.2	14.8	18.65	22.5	74.27	80.7788	83.59
Npom	19	502	20.5	26.4211	35.4	72.11	81.6795	85.51
Obim	38	852.5	12.1	22.4342	34.6	83.94	90.3092	93.15
Osin	17	415.4	1.2	24.4353	171.7	7.98	73.0018	90.18
Ovul	17	398.8	4	23.4588	160.6	25.19	71.37	84.23
