# Supplementary material for: MicroRNAs are deeply linked to the emergence of the complex octopus brain
Source: Sci Adv. 2022 Nov 25;8(47):eadd9938. doi: 10.1126/sciadv.add9938 (PMC9699675; doi:10.1126/sciadv.add9938)
Supplement: Supplementary file 2 — Tables S1 to S5 [file sciadv.add9938_tables_s1_to_s5.zip › sciadv.add9938_table_s4.xlsx]

## Sheet: maximal_microRNA_editing_levels
miRNA	Position	Mismatch	Number of reads with mismach	Total coverage	Mismatch frequency	Tissue	Protocol
Ovu-Mir-216-P2k_5p	7	AG	63	1305	0.0482759	Axial nerve cords	Truseq
Ovu-Mir-29-P1_3p	1	AG	4	133	0.0300752	Stellate ganglion	Truseq
Ovu-Mir-216-P2k_5p	7	AG	149	5011	0.0297346	White body	Truseq
Ovu-Mir-216-P2k_5p	7	AG	9	392	0.0229592	Posterior Salivary Glands	Truseq
Ovu-Mir-8_3p	4	AG	10	472	0.0211864	Skin	Truseq
Ovu-Mir-216-P2k_5p	7	AG	11	605	0.0181818	Visceral ganglion	Truseq
Ovu-Mir-29-P1_3p	4	AG	3	176	0.0170455	Visceral ganglion	Truseq
Ovu-Mir-29-P1_3p	4	AG	3	188	0.0159574	Optic gland	Truseq
Ovu-Mir-216-P2k_5p	7	AG	5	321	0.0155763	Skin	Truseq
Ovu-Novel-48_5p	5	AG	3	196	0.0153061	Suckers big	Truseq
Ovu-Mir-29-P1_3p	4	AG	3	209	0.0143541	Vertical lobe	Truseq
Ovu-Mir-29-P1_3p	1	AG	9	635	0.0141732	Axial nerve cords	Truseq
Ovu-Mir-29-P2_3p	4	AG	10	733	0.0136426	Vertical lobe	Clontech
Ovu-Mir-216-P2k_5p	7	AG	66	6398	0.0103157	Suckers tip	Truseq
Ovu-Mir-8_3p	4	AG	5	569	0.00878735	Intestine	Clontech
Ovu-Mir-216-P2k_5p	7	AG	21	2469	0.00850547	Stellate ganglion	Truseq
Ovu-Mir-29-P2_3p	4	AG	24	2853	0.0084122	Vertical lobe	Truseq
Ovu-Novel-81-v1_3p	1	AG	6	797	0.00752823	Axial nerve cords	Truseq
Ovu-Mir-67_3p	2	AG	3	400	0.0075	Axial nerve cords	Clontech
Ovu-Novel-20-P2_3p	6	AG	32	4365	0.00733104	White body	Truseq
Ovu-Novel-20-P1_3p	6	AG	5	686	0.00728863	Pedunculate lobe Olfactory lobe	Clontech
Ovu-Mir-22-P2_3p	1	AG	34	4843	0.00702044	Frontal lobe	Truseq
Ovu-Mir-216-P2k_5p	7	AG	4	577	0.00693241	Vertical lobe	Truseq
Ovu-Novel-83_5p	1	AG	8	1156	0.00692042	Suckers tip	Truseq
Ovu-Novel-20-P2_3p	6	AG	28	4067	0.00688468	Central heart	Truseq
Ovu-Novel-20-P1_3p	6	AG	5	756	0.00661376	White body	Clontech
Ovu-Mir-22-P2_3p	1	AG	10	1535	0.00651466	Skin	Truseq
Ovu-Mir-216-P2k_5p	7	AG	11	1721	0.00639163	Suckers big	Truseq
Ovu-Novel-20-P1_3p	6	AG	6	950	0.00631579	Central heart	Truseq
Ovu-Mir-22-P2_3p	1	AG	7	1151	0.00608167	Posterior Salivary Glands	Truseq
Ovu-Mir-22-P2_3p	1	AG	37	6115	0.0060507	Testis	Truseq
Ovu-Novel-20-P2_3p	6	AG	3	508	0.00590551	Central heart	Clontech
Ovu-Novel-20-P2_3p	6	AG	14	2388	0.00586265	Pedunculate lobe Olfactory lobe	Truseq
Ovu-Novel-20-P2_3p	6	AG	28	4973	0.0056304	Vertical lobe	Truseq
Ovu-Novel-20-P2_3p	6	AG	18	3465	0.00519481	Retina	Truseq
Ovu-Novel-20-P2_3p	6	AG	10	1959	0.00510465	Stellate ganglion	Truseq
Ovu-Novel-20-P2_3p	6	AG	18	3529	0.0051006	Axial nerve cords	Truseq
Ovu-Novel-2_5p	1	AG	3	615	0.00487805	Stellate ganglion	Truseq
Ovu-Novel-20-P2_3p	6	AG	15	3085	0.00486224	Optic lobe	Truseq
Ovu-Novel-20-P1_3p	6	AG	7	1513	0.00462657	Retina	Truseq
Ovu-Novel-20-P1_3p	6	AG	3	678	0.00442478	Central heart	Clontech
Ovu-Novel-20-P2_3p	6	AG	33	7524	0.00438596	Vertical lobe	Clontech
Ovu-Novel-20-P1_3p	6	AG	3	759	0.00395257	Pedunculate lobe Olfactory lobe	Truseq
Ovu-Novel-20-P2_3p	6	AG	18	4762	0.00377992	Intestine	Truseq
Ovu-Novel-20-P1_3p	6	AG	3	823	0.0036452	Axial nerve cords	Truseq
Ovu-Novel-53_5p	2	AG	3	834	0.00359712	Posterior Salivary Glands	Truseq
Ovu-Novel-81-v1_3p	1	AG	3	836	0.00358852	Optic gland	Truseq
Ovu-Novel-47_3p	1	AG	6	1688	0.0035545	Stellate ganglion	Truseq
Ovu-Novel-20-P2_3p	6	AG	7	2031	0.00344658	Visceral ganglion	Truseq
Ovu-Mir-216-P2k_5p	7	AG	4	1200	0.00333333	Posterior Salivary Glands	Clontech
Ovu-Novel-53_5p	2	AG	16	4804	0.00333056	Central heart	Truseq
Ovu-Novel-40_3p	4	AG	3	913	0.00328587	Suckers tip	Truseq
Ovu-Novel-20-P1_3p	6	AG	21	6521	0.00322036	Vertical lobe	Clontech
Ovu-Novel-20-P1_3p	6	AG	4	1381	0.00289645	Optic lobe	Truseq
Ovu-Mir-2-o24_5p	7	AG	4	1450	0.00275862	Visceral ganglion	Truseq
Ovu-Novel-20-P2_3p	6	AG	3	1109	0.00270514	Intestine	Clontech
Ovu-Novel-20-P1_3p	6	AG	5	1904	0.00262605	Intestine	Truseq
Ovu-Novel-81-v1_3p	1	AG	3	1167	0.00257069	Stellate ganglion	Truseq
Ovu-Novel-20-P1_3p	6	AG	6	2362	0.00254022	Optic lobe	Clontech
Ovu-Novel-58_5p	1	AG	3	1229	0.00244101	Visceral ganglion	Truseq
Ovu-Mir-2-o24_5p	7	AG	4	1672	0.00239234	Optic gland	Truseq
Ovu-Novel-43_3p	4	AG	3	1264	0.00237342	Optic gland	Truseq
Ovu-Novel-53_5p	2	AG	17	7171	0.00237066	Intestine	Truseq
Ovu-Novel-2_5p	1	AG	16	6772	0.00236267	Optic lobe	Truseq
Ovu-Novel-53_5p	2	AG	17	7404	0.00229606	Retina	Truseq
Ovu-Novel-20-P1_3p	6	AG	6	2787	0.00215285	Vertical lobe	Truseq
Ovu-Novel-47_3p	1	AG	15	7026	0.00213493	Optic gland	Truseq
Ovu-Novel-20-P2_3p	6	AG	5	2509	0.00199283	Optic lobe	Clontech
Ovu-Novel-48_5p	3	AG	3	1747	0.00171723	Suckers tip	Truseq
Ovu-Novel-47_3p	1	AG	8	4897	0.00163365	Pedunculate lobe Olfactory lobe	Truseq
Ovu-Mir-2-o24_5p	5	AG	3	1915	0.00156658	Optic lobe	Clontech
Ovu-Novel-30_5p	3	AG	8	5243	0.00152584	Retina	Truseq
Ovu-Novel-53_5p	2	AG	4	2654	0.00150716	Skin	Truseq
Ovu-Novel-5_3p	7	AG	3	2060	0.00145631	Axial nerve cords	Truseq
Ovu-Mir-1_3p	3	AG	3	2094	0.00143266	White body	Truseq
Ovu-Novel-43_3p	4	AG	3	2123	0.00141309	Axial nerve cords	Truseq
Ovu-Novel-53_5p	2	AG	4	2839	0.00140895	White body	Truseq
Ovu-Novel-57_3p	7	AG	4	2934	0.00136333	Vertical lobe	Clontech
Ovu-Mir-219_5p	2	AG	7	5135	0.00136319	Suckers tip	Truseq
Ovu-Novel-47_3p	1	AG	5	3714	0.00134626	Visceral ganglion	Truseq
Ovu-Novel-2_5p	1	AG	5	3858	0.00129601	Pedunculate lobe Olfactory lobe	Truseq
Ovu-Novel-47_3p	1	AG	8	6605	0.0012112	Vertical lobe	Truseq
Ovu-Mir-216-P2k_5p	7	AG	3	2502	0.00119904	Intestine	Clontech
Ovu-Novel-2_5p	1	AG	7	5872	0.0011921	Optic gland	Truseq
Ovu-Mir-71_5p	4	AG	8	6711	0.00119207	Optic lobe	Clontech
Ovu-Mir-1_3p	3	AG	3	2537	0.0011825	Visceral ganglion	Clontech
Ovu-Mir-10-P2_5p	1	AG	3	2544	0.00117925	Vertical lobe	Clontech
Ovu-Novel-34_5p	2	AG	6	5090	0.00117878	Optic lobe	Truseq
Ovu-Mir-277_3p	3	AG	4	3408	0.00117371	Pedunculate lobe Olfactory lobe	Truseq
Ovu-Novel-2_5p	1	AG	4	3426	0.00116754	Frontal lobe	Truseq
Ovu-Novel-8_3p	3	AG	3	2570	0.00116732	Axial nerve cords	Truseq
Ovu-Mir-124_3p	6	AG	3	2659	0.00112824	Vertical lobe	Truseq
Ovu-Mir-281_5p	5	AG	3	2825	0.00106195	Testis	Truseq
Ovu-Novel-34_5p	2	AG	4	3820	0.00104712	Optic gland	Truseq
Ovu-Mir-2-o24_5p	5	AG	5	4926	0.00101502	Axial nerve cords	Truseq
Ovu-Novel-47_3p	1	AG	6	5929	0.00101198	Axial nerve cords	Truseq
Ovu-Mir-34_5p	4	AG	6	6041	0.000993213	Vertical lobe	Clontech
Ovu-Novel-2_5p	1	AG	4	4034	0.000991572	Axial nerve cords	Truseq
Ovu-Novel-36_3p	1	AG	3	3253	0.000922226	Vertical lobe	Truseq
Ovu-Mir-279_3p	2	AG	3	3363	0.000892061	Posterior Salivary Glands	Clontech
Ovu-Mir-317_3p	3	AG	4	4493	0.000890274	Testis	Truseq
Ovu-Novel-47_3p	1	AG	3	3447	0.000870322	Retina	Truseq
Ovu-Mir-281_5p	5	AG	3	3589	0.000835887	Optic lobe	Truseq
Ovu-Mir-67_3p	4	AG	3	3621	0.0008285	Posterior Salivary Glands	Truseq
Ovu-Mir-124_3p	6	AG	5	6615	0.000755858	Optic gland	Truseq
Ovu-Mir-315_5p	5	AG	3	3969	0.000755858	Intestine	Truseq
Ovu-Novel-24-v1_3p	3	AG	4	5681	0.000704101	Optic gland	Truseq
Ovu-Mir-33_5p	4	AG	3	4334	0.000692201	Axial nerve cords	Truseq
Ovu-Mir-71_5p	6	AG	4	5792	0.000690608	Visceral ganglion	Truseq
Ovu-Mir-2-o24_5p	6	AG	3	4428	0.000677507	Vertical lobe	Clontech
Ovu-Novel-26_3p	7	AG	4	6043	0.000661923	Optic gland	Truseq
Ovu-Mir-22-P2_3p	1	AG	3	4597	0.0006526	Optic lobe	Clontech
Ovu-Mir-71_5p	4	AG	5	7702	0.000649182	Suckers big	Truseq
Ovu-Mir-137-v1_3p	2	AG	3	4899	0.00061237	Axial nerve cords	Truseq
Ovu-Mir-2-o21_3p	1	AG	3	5020	0.00059761	White body	Clontech
Ovu-Mir-317_3p	2	AG	3	5119	0.000586052	Retina	Truseq
Ovu-Mir-1992_3p	5	AG	3	5125	0.000585366	Stellate ganglion	Truseq
Ovu-Novel-40_3p	2	AG	3	5291	0.000567001	Pedunculate lobe Olfactory lobe	Clontech
Ovu-Mir-277_3p	3	AG	3	5302	0.000565824	Vertical lobe	Truseq
Ovu-Mir-1_3p	4	AG	3	5310	0.000564972	Axial nerve cords	Clontech
Ovu-Novel-23_5p	6	AG	3	5369	0.000558763	Optic gland	Clontech
Ovu-Mir-2-o24_5p	7	AG	4	7197	0.000555787	Suckers big	Truseq
Ovu-Novel-87-v1_5p	4	AG	4	7202	0.000555401	Optic lobe	Truseq
Ovu-Mir-190_5p	4	AG	3	5511	0.000544366	Axial nerve cords	Clontech
Ovu-Novel-57_3p	3	AG	3	5616	0.000534188	Testis	Truseq
Ovu-Mir-87-P2_3p	6	AG	3	5714	0.000525026	Retina	Clontech
Ovu-Mir-216-P2j_5p	7	AG	4	8004	0.00049975	Vertical lobe	Truseq
Ovu-Novel-16-v1_5p	5	AG	4	8004	0.00049975	Optic gland	Truseq
Ovu-Novel-43_3p	4	AG	3	6024	0.000498008	Optic lobe	Truseq
Ovu-Novel-24-v1_3p	3	AG	3	6064	0.000494723	Optic lobe	Truseq
Ovu-Mir-153_3p	4	AG	3	6511	0.000460759	Visceral ganglion	Truseq
Ovu-Mir-67_3p	2	AG	3	6572	0.000456482	Optic gland	Truseq
Ovu-Mir-124_3p	2	AG	3	6774	0.00044287	Frontal lobe	Clontech
Ovu-Novel-57_3p	7	AG	3	6794	0.000441566	Optic gland	Truseq
Ovu-Mir-216-P2j_5p	7	AG	3	6832	0.00043911	Suckers tip	Truseq
Ovu-Novel-56_5p	4	AG	3	7131	0.000420698	Vertical lobe	Truseq
Ovu-Mir-1_3p	4	AG	3	7184	0.000417595	Central heart	Clontech
Ovu-Novel-31_5p	1	AG	3	7243	0.000414193	Optic lobe	Truseq
Ovu-Mir-193-P1_3p	1	AG	3	7258	0.000413337	Vertical lobe	Truseq
Ovu-Mir-22-P2_3p	1	AG	3	7642	0.000392567	Vertical lobe	Clontech
Ovu-Mir-71_5p	6	AG	3	8001	0.000374953	Pedunculate lobe Olfactory lobe	Truseq
Ovu-Novel-40_3p	2	AG	3	8002	0.000374906	Pedunculate lobe Olfactory lobe	Truseq
