# Supplementary material for: MicroRNAs are deeply linked to the emergence of the complex octopus brain
Source: Sci Adv. 2022 Nov 25;8(47):eadd9938. doi: 10.1126/sciadv.add9938 (PMC9699675; doi:10.1126/sciadv.add9938)
Supplement: Supplementary file 2 — Tables S1 to S5 [file sciadv.add9938_tables_s1_to_s5.zip › sciadv.add9938_table_s5.xlsx]

## Sheet: Sheet1
MicroRNA	Expression domain in Platynereis dumerilii (Christodoulou et al. 2010)	Expression pattern in Octopus vulgaris
Let-7	Foregut	Broad expression in non-neuronal tissues
Mir-278	Foregut	Posterior salivary gland
Mir-31	Foregut	Visceral ganglion, Intestine
Mir-29	Motile cilia	Vertical lobe, Frontal lobe
Mir-34	Motile cilia	Broad expression in neuronal tissues
Mir-7	Neurosecretory brain tissue	Broad expression in neuronal tissues, Suckers
Mir-137	Neurosecretory brain tissue	Broad expression in neuronal tissues
Mir-153	Neurosecretory brain tissue	PNS, Vertical lobe
Mir-9	Sensory brain tissue	Skin, Suckers
Mir-1	General musculature	Suckers, Central heart
Mir-22	General musculature	Stellate ganglion, Non-neuronal tissues
Mir-71	General CNS	Larval brain, late development
Mir-124	General CNS	Broad expression in neuronal tissues
MIr-184	General CNS	Broad CNS
Mir-190	General CNS	Broad expression in neuronal tissues
Mir-219	General CNS	Suckers
Mir-8	Sensory organs	Intestine, Suckers
Mir-252	Sensory organs	Posterior salivary gland
Mir-216	Gut	Multiple non-neuronal tissues, Hepatopancreas
