# Supplementary material for: MicroRNAs are deeply linked to the emergence of the complex octopus brain
Source: Sci Adv. 2022 Nov 25;8(47):eadd9938. doi: 10.1126/sciadv.add9938 (PMC9699675; doi:10.1126/sciadv.add9938)
Supplement: Supplementary file 3 — Data S1 to S4 [file sciadv.add9938_data_s1_to_s4.zip]

Archive with 4 entries (4 files):
- sciadv.add9938_data_s1.zip
- sciadv.add9938_data_s2.xlsx
- sciadv.add9938_data_s3.xlsx
- sciadv.add9938_data_s4.zip
