# Supplementary material for: MicroRNAs are deeply linked to the emergence of the complex octopus brain
Source: Sci Adv. 2022 Nov 25;8(47):eadd9938. doi: 10.1126/sciadv.add9938 (PMC9699675; doi:10.1126/sciadv.add9938)
Supplement: Supplementary file 3 — Data S1 to S4 [file sciadv.add9938_data_s1_to_s4.zip › sciadv.add9938_data_s2.xlsx]

## Sheet: 8_mer_and_7_mer_conservations
Kmer	Kmer Sequence	Total number in alignments	Number of Exact Matches	Conservation frequency	Kmer type	miRNA-mRNA co-expression
TCCTTGCC	TCCTTGCC	54	37	0.685185	Other	Non-seed kmer
AATACCT	AATACCT	354	202	0.570621	Other	Non-seed kmer
TGAGCTTC	TGAGCTTC	46	30	0.652174	Other	Non-seed kmer
TCTGTGAT	TCTGTGAT	235	197	0.838298	Other	Non-seed kmer
TAGTGGTG	TAGTGGTG	86	52	0.604651	Other	Non-seed kmer
GAGCACAG	GAGCACAG	26	12	0.461538	Other	Non-seed kmer
GTTGGGCA	GTTGGGCA	29	20	0.689655	Other	Non-seed kmer
ATGAAACT	ATGAAACT	226	152	0.672566	Other	Non-seed kmer
TTTCATTT	TTTCATTT	1178	776	0.658744	Other	Non-seed kmer
GAAAATAT	GAAAATAT	656	448	0.682927	Other	Non-seed kmer
GGAGGGGT	GGAGGGGT	30	11	0.366667	Other	Non-seed kmer
CCCCAAGC	CCCCAAGC	16	9	0.5625	Other	Non-seed kmer
CAAAATCC	CAAAATCC	108	68	0.62963	Other	Non-seed kmer
TTTTTTTT	TTTTTTTT	14865	5772	0.388295	Other	Non-seed kmer
AAACTGTA	AAACTGTA	277	175	0.631769	Other	Non-seed kmer
GGAAACTT	GGAAACTT	101	69	0.683168	Other	Non-seed kmer
TAAAATTT	TAAAATTT	937	568	0.60619	Other	Non-seed kmer
GAAGGAGA	GAAGGAGA	99	48	0.484848	Other	Non-seed kmer
TCCCAGAT	TCCCAGAT	55	28	0.509091	Other	Non-seed kmer
AAAAAATA	AAAAAATA	1574	602	0.382465	Other	Non-seed kmer
GGTATCTT	GGTATCTT	41	26	0.634146	Other	Non-seed kmer
CAATGAAG	CAATGAAG	144	93	0.645833	Other	Non-seed kmer
TCATTTCT	TCATTTCT	445	299	0.67191	Other	Non-seed kmer
TCAAGAGT	TCAAGAGT	53	29	0.54717	Other	Non-seed kmer
TTTGTTGG	TTTGTTGG	241	168	0.697095	Other	Non-seed kmer
TGTGTGTG	TGTGTGTG	5366	2126	0.396198	Other	Non-seed kmer
CCTGAAAT	CCTGAAAT	154	101	0.655844	Other	Non-seed kmer
ACAAGACT	ACAAGACT	102	64	0.627451	Other	Non-seed kmer
CCCTTTTA	CCCTTTTA	123	59	0.479675	Other	Non-seed kmer
CTATTTTC	CTATTTTC	319	220	0.689655	Other	Non-seed kmer
AAATTTTA	AAATTTTA	935	537	0.574332	Other	Non-seed kmer
GGATCTTT	GGATCTTT	80	41	0.5125	Other	Non-seed kmer
GTTCCTAT	GTTCCTAT	63	31	0.492063	Other	Non-seed kmer
AAATTTTC	AAATTTTC	504	314	0.623016	Other	Non-seed kmer
AAGAGGAA	AAGAGGAA	191	115	0.602094	Other	Non-seed kmer
AGCCCCAT	AGCCCCAT	26	13	0.5	Other	Non-seed kmer
ATATATGT	ATATATGT	1460	542	0.371233	Other	Non-seed kmer
AACAGTAC	AACAGTAC	61	39	0.639344	Other	Non-seed kmer
CTTTGTGG	CTTTGTGG	103	61	0.592233	Other	Non-seed kmer
AAAGAAAA	AAAGAAAA	2041	1059	0.518863	Other	Non-seed kmer
TAAGTCCA	TAAGTCCA	43	27	0.627907	Other	Non-seed kmer
TGAGCAGG	TGAGCAGG	31	20	0.645161	Other	Non-seed kmer
TGTTGATT	TGTTGATT	270	187	0.692593	Other	Non-seed kmer
TTTTTTGT	TTTTTTGT	1296	521	0.402006	Other	Non-seed kmer
AAAACGAA	AAAACGAA	150	51	0.34	Other	Non-seed kmer
CTGTTAAC	CTGTTAAC	89	64	0.719101	Other	Non-seed kmer
GATATACT	GATATACT	106	63	0.59434	Other	Non-seed kmer
AAAAAAAA	AAAAAAAA	11611	3968	0.341745	Other	Non-seed kmer
TGAAGAGT	TGAAGAGT	99	61	0.616162	Other	Non-seed kmer
ATTGTATT	ATTGTATT	395	263	0.665823	Other	Non-seed kmer
CTTGAGTA	CTTGAGTA	49	33	0.673469	Other	Non-seed kmer
ATTCCATT	ATTCCATT	328	223	0.679878	Other	Non-seed kmer
AAGTATTA	AAGTATTA	197	118	0.598985	Other	Non-seed kmer
TCATCATT	TCATCATT	547	316	0.577697	Other	Non-seed kmer
ATGGTGGT	ATGGTGGT	139	70	0.503597	Other	Non-seed kmer
TGTGTTTT	TGTGTTTT	398	238	0.59799	Other	Non-seed kmer
GATTGTTA	GATTGTTA	155	98	0.632258	Other	Non-seed kmer
ATGCCATT	ATGCCATT	145	93	0.641379	Other	Non-seed kmer
TCTGATCT	TCTGATCT	115	70	0.608696	Other	Non-seed kmer
CACTTACA	CACTTACA	140	84	0.6	Other	Non-seed kmer
TTACAGGT	TTACAGGT	79	46	0.582278	Other	Non-seed kmer
CATTGCAG	CATTGCAG	108	70	0.648148	Other	Non-seed kmer
AGGAACAG	AGGAACAG	54	30	0.555556	Other	Non-seed kmer
TATTGATA	TATTGATA	292	205	0.702055	Other	Non-seed kmer
ACTATATT	ACTATATT	253	169	0.667984	Other	Non-seed kmer
TAACATGG	TAACATGG	89	49	0.550562	Other	Non-seed kmer
CACCCTAA	CACCCTAA	37	26	0.702703	Other	Non-seed kmer
TGAGAGGA	TGAGAGGA	74	37	0.5	Other	Non-seed kmer
GTTGGGCC	GTTGGGCC	15	6	0.4	Other	Non-seed kmer
TCAATGGA	TCAATGGA	93	62	0.666667	Other	Non-seed kmer
TGTTGCCC	TGTTGCCC	32	18	0.5625	Other	Non-seed kmer
TTTTGAAT	TTTTGAAT	471	316	0.670913	Other	Non-seed kmer
AAATTGTT	AAATTGTT	571	391	0.684764	Other	Non-seed kmer
AAAACAAT	AAAACAAT	689	416	0.603774	Other	Non-seed kmer
TGAGGAAT	TGAGGAAT	109	71	0.651376	Other	Non-seed kmer
AAACAAAA	AAACAAAA	1765	896	0.507649	Other	Non-seed kmer
TTTTCACA	TTTTCACA	311	204	0.655949	Other	Non-seed kmer
GTGAGAAA	GTGAGAAA	155	103	0.664516	Other	Non-seed kmer
GCAGCAAA	GCAGCAAA	118	80	0.677966	Other	Non-seed kmer
ATCACATA	ATCACATA	126	74	0.587302	Other	Non-seed kmer
TTAACATG	TTAACATG	184	116	0.630435	Other	Non-seed kmer
GAGGTGTC	GAGGTGTC	21	10	0.47619	Other	Non-seed kmer
TGAGATTT	TGAGATTT	233	148	0.635193	Other	Non-seed kmer
AAGATATA	AAGATATA	248	142	0.572581	Other	Non-seed kmer
ATTGTAAG	ATTGTAAG	120	74	0.616667	Other	Non-seed kmer
GCTGGATT	GCTGGATT	69	43	0.623188	Other	Non-seed kmer
AGATTTTG	AGATTTTG	244	164	0.672131	Other	Non-seed kmer
TGTTGAAT	TGTTGAAT	269	188	0.698885	Other	Non-seed kmer
AAGGATGC	AAGGATGC	41	25	0.609756	Other	Non-seed kmer
ACACACCA	ACACACCA	195	76	0.389744	Other	Non-seed kmer
TATCAGAC	TATCAGAC	66	44	0.666667	Other	Non-seed kmer
AGTGTTGA	AGTGTTGA	121	80	0.661157	Other	Non-seed kmer
GGTTTTCA	GGTTTTCA	134	78	0.58209	Other	Non-seed kmer
GTTCAGAT	GTTCAGAT	95	65	0.684211	Other	Non-seed kmer
AAGCAAGC	AAGCAAGC	91	59	0.648352	Other	Non-seed kmer
TGCTAGGG	TGCTAGGG	20	14	0.7	Other	Non-seed kmer
AATAAATT	AATAAATT	882	620	0.702948	Other	Non-seed kmer
TTACTGTT	TTACTGTT	331	226	0.682779	Other	Non-seed kmer
TTCCAGGA	TTCCAGGA	54	39	0.722222	Other	Non-seed kmer
TATGAAAC	TATGAAAC	206	120	0.582524	Other	Non-seed kmer
TATTATTT	TATTATTT	1031	651	0.631426	Other	Non-seed kmer
ACGCACAC	ACGCACAC	184	44	0.23913	Other	Non-seed kmer
CTTTCAAA	CTTTCAAA	354	236	0.666667	Other	Non-seed kmer
ATATTTGC	ATATTTGC	250	182	0.728	Other	Non-seed kmer
ATATATTG	ATATATTG	474	295	0.622363	Other	Non-seed kmer
TCACCTAG	TCACCTAG	37	18	0.486486	Other	Non-seed kmer
TGCAAAGC	TGCAAAGC	75	41	0.546667	Other	Non-seed kmer
ATATTTAT	ATATTTAT	1212	832	0.686469	Other	Non-seed kmer
CACAAAAA	CACAAAAA	356	174	0.488764	Other	Non-seed kmer
TTTTTTGC	TTTTTTGC	353	165	0.467422	Other	Non-seed kmer
CATTCTAA	CATTCTAA	190	124	0.652632	Other	Non-seed kmer
AGAAATAC	AGAAATAC	199	123	0.61809	Other	Non-seed kmer
TTTCGAGT	TTTCGAGT	29	14	0.482759	Other	Non-seed kmer
TATTTTAT	TATTTTAT	1287	901	0.700078	Other	Non-seed kmer
TAATAATG	TAATAATG	473	256	0.541226	Other	Non-seed kmer
CCAATGAC	CCAATGAC	63	37	0.587302	Other	Non-seed kmer
GAAAAAAA	GAAAAAAA	2106	671	0.318613	Other	Non-seed kmer
CTCTCTGT	CTCTCTGT	249	119	0.477912	Other	Non-seed kmer
TGTGTGAG	TGTGTGAG	276	126	0.456522	Other	Non-seed kmer
ATTTTAAA	ATTTTAAA	1152	705	0.611979	Other	Non-seed kmer
TATTTGTA	TATTTGTA	529	370	0.699433	Other	Non-seed kmer
GATTGTGA	GATTGTGA	86	67	0.77907	Other	Non-seed kmer
ATGAATGC	ATGAATGC	131	86	0.656489	Other	Non-seed kmer
CAGTTGAG	CAGTTGAG	85	47	0.552941	Other	Non-seed kmer
TTGCTGAG	TTGCTGAG	93	65	0.698925	Other	Non-seed kmer
ACAGGACT	ACAGGACT	47	24	0.510638	Other	Non-seed kmer
CAAGATTG	CAAGATTG	89	55	0.617978	Other	Non-seed kmer
TCTCAAAT	TCTCAAAT	228	147	0.644737	Other	Non-seed kmer
GCCATCCT	GCCATCCT	40	25	0.625	Other	Non-seed kmer
TAATTTTA	TAATTTTA	714	458	0.641457	Other	Non-seed kmer
TCTTTCTC	TCTTTCTC	629	323	0.513514	Other	Non-seed kmer
Ovu-Novel-19_5p	CACAGACA	45	14	0.311111	Seed	Seed: No co-detection
GCTTTAGA	GCTTTAGA	64	42	0.65625	Other	Non-seed kmer
CCTTCACA	CCTTCACA	79	50	0.632911	Other	Non-seed kmer
GAACATTG	GAACATTG	131	83	0.633588	Other	Non-seed kmer
TTATATAG	TTATATAG	167	106	0.634731	Other	Non-seed kmer
AGCAAATA	AGCAAATA	201	128	0.636816	Other	Non-seed kmer
TAGGAAAC	TAGGAAAC	72	41	0.569444	Other	Non-seed kmer
TTTTCAGT	TTTTCAGT	333	229	0.687688	Other	Non-seed kmer
TGTACTTT	TGTACTTT	201	131	0.651741	Other	Non-seed kmer
TTTGTTAT	TTTGTTAT	616	399	0.647727	Other	Non-seed kmer
CTCTCTCT	CTCTCTCT	2978	1204	0.404298	Other	Non-seed kmer
AGCTTTTA	AGCTTTTA	180	128	0.711111	Other	Non-seed kmer
TTGGTAGC	TTGGTAGC	52	33	0.634615	Other	Non-seed kmer
GCACACAC	GCACACAC	466	144	0.309013	Other	Non-seed kmer
TATTCATA	TATTCATA	320	208	0.65	Other	Non-seed kmer
GAGGGCAA	GAGGGCAA	34	19	0.558824	Other	Non-seed kmer
TATATTTT	TATATTTT	1660	1184	0.713253	Other	Non-seed kmer
TAGTCCCT	TAGTCCCT	24	14	0.583333	Other	Non-seed kmer
AGCTACAA	AGCTACAA	113	71	0.628319	Other	Non-seed kmer
GGCTAAAT	GGCTAAAT	75	41	0.546667	Other	Non-seed kmer
GCAATCAT	GCAATCAT	92	67	0.728261	Other	Non-seed kmer
TCATAACT	TCATAACT	134	85	0.634328	Other	Non-seed kmer
TTTCTTGG	TTTCTTGG	201	129	0.641791	Other	Non-seed kmer
CAAAGGTT	CAAAGGTT	72	45	0.625	Other	Non-seed kmer
GCAGATTT	GCAGATTT	128	88	0.6875	Other	Non-seed kmer
CACGCAAA	CACGCAAA	26	5	0.192308	Other	Non-seed kmer
AATGAACG	AATGAACG	39	16	0.410256	Other	Non-seed kmer
TAAAATTA	TAAAATTA	696	463	0.66523	Other	Non-seed kmer
CATAAACT	CATAAACT	173	126	0.728324	Other	Non-seed kmer
ATGTTTTC	ATGTTTTC	300	187	0.623333	Other	Non-seed kmer
AGTTCAAA	AGTTCAAA	421	296	0.703088	Other	Non-seed kmer
TAATAATA	TAATAATA	2254	1216	0.539485	Other	Non-seed kmer
ACTTCATG	ACTTCATG	138	86	0.623188	Other	Non-seed kmer
GAAAGAGT	GAAAGAGT	92	54	0.586957	Other	Non-seed kmer
AATAACAA	AATAACAA	639	360	0.56338	Other	Non-seed kmer
ACTAATAT	ACTAATAT	219	133	0.607306	Other	Non-seed kmer
ATTGTTTT	ATTGTTTT	792	525	0.662879	Other	Non-seed kmer
GTTTGCTA	GTTTGCTA	98	65	0.663265	Other	Non-seed kmer
TATACGTC	TATACGTC	17	8	0.470588	Other	Non-seed kmer
TTCTGGCT	TTCTGGCT	104	70	0.673077	Other	Non-seed kmer
AACCACTT	AACCACTT	139	95	0.683453	Other	Non-seed kmer
GTTCATAG	GTTCATAG	49	33	0.673469	Other	Non-seed kmer
GGATTTTT	GGATTTTT	237	130	0.548523	Other	Non-seed kmer
GTGTTTGT	GTGTTTGT	472	234	0.495763	Other	Non-seed kmer
TCAAAATA	TCAAAATA	476	338	0.710084	Other	Non-seed kmer
CAGAAACC	CAGAAACC	73	46	0.630137	Other	Non-seed kmer
ATTTGGTA	ATTTGGTA	218	142	0.651376	Other	Non-seed kmer
ACTCAATT	ACTCAATT	91	63	0.692308	Other	Non-seed kmer
CGGCTGTA	CGGCTGTA	12	2	0.166667	Other	Non-seed kmer
GATGTTAG	GATGTTAG	68	38	0.558824	Other	Non-seed kmer
TATTTTCC	TATTTTCC	417	262	0.628297	Other	Non-seed kmer
CAAAAAGT	CAAAAAGT	142	77	0.542254	Other	Non-seed kmer
GTATTTCT	GTATTTCT	255	164	0.643137	Other	Non-seed kmer
TGATTACA	TGATTACA	145	98	0.675862	Other	Non-seed kmer
AAAAAAAG	AAAAAAAG	1616	447	0.276609	Other	Non-seed kmer
TAGAAGCA	TAGAAGCA	98	56	0.571429	Other	Non-seed kmer
CACTATTT	CACTATTT	197	137	0.695431	Other	Non-seed kmer
AATTATCA	AATTATCA	325	217	0.667692	Other	Non-seed kmer
CTTAGTAG	CTTAGTAG	36	17	0.472222	Other	Non-seed kmer
TTAGTATG	TTAGTATG	89	56	0.629213	Other	Non-seed kmer
GGCTTGAC	GGCTTGAC	25	14	0.56	Other	Non-seed kmer
CAAATACC	CAAATACC	108	61	0.564815	Other	Non-seed kmer
TTGTTTAT	TTGTTTAT	577	370	0.641248	Other	Non-seed kmer
ACATTGTC	ACATTGTC	133	85	0.639098	Other	Non-seed kmer
GTCAGTCT	GTCAGTCT	72	43	0.597222	Other	Non-seed kmer
GAATGCTT	GAATGCTT	130	77	0.592308	Other	Non-seed kmer
AAGTCACT	AAGTCACT	93	62	0.666667	Other	Non-seed kmer
ACAAACTA	ACAAACTA	186	114	0.612903	Other	Non-seed kmer
GAAGACTT	GAAGACTT	84	45	0.535714	Other	Non-seed kmer
ACCAACAA	ACCAACAA	222	138	0.621622	Other	Non-seed kmer
TAGAAGTA	TAGAAGTA	114	71	0.622807	Other	Non-seed kmer
ATTGAAAA	ATTGAAAA	525	331	0.630476	Other	Non-seed kmer
AATTCTCT	AATTCTCT	247	166	0.672065	Other	Non-seed kmer
CAATATAA	CAATATAA	261	166	0.636015	Other	Non-seed kmer
CTGTTCTT	CTGTTCTT	221	136	0.615385	Other	Non-seed kmer
AAACTGGC	AAACTGGC	100	61	0.61	Other	Non-seed kmer
CCACAAAC	CCACAAAC	83	52	0.626506	Other	Non-seed kmer
ATTTAGTC	ATTTAGTC	158	105	0.664557	Other	Non-seed kmer
TAGAAGAA	TAGAAGAA	137	80	0.583942	Other	Non-seed kmer
CCTCACTG	CCTCACTG	74	48	0.648649	Other	Non-seed kmer
AATAAATA	AATAAATA	1177	742	0.630416	Other	Non-seed kmer
GTGGTATA	GTGGTATA	47	24	0.510638	Other	Non-seed kmer
CCTTCCTC	CCTTCCTC	128	72	0.5625	Other	Non-seed kmer
GTACTAAA	GTACTAAA	95	54	0.568421	Other	Non-seed kmer
ATTTATAT	ATTTATAT	1018	648	0.636542	Other	Non-seed kmer
AACAACAA	AACAACAA	1343	656	0.488459	Other	Non-seed kmer
GGGTACAG	GGGTACAG	22	11	0.5	Other	Non-seed kmer
AACATCCA	AACATCCA	127	77	0.606299	Other	Non-seed kmer
Ovu-Novel-25-v1_3p	GTCTTAAA	122	80	0.655738	Seed	Seed: Co-detected
GTTGGATC	GTTGGATC	29	22	0.758621	Other	Non-seed kmer
TGACCTAG	TGACCTAG	28	17	0.607143	Other	Non-seed kmer
TCATGTCA	TCATGTCA	148	97	0.655405	Other	Non-seed kmer
TTAAAATG	TTAAAATG	515	326	0.63301	Other	Non-seed kmer
AATCCAGA	AATCCAGA	80	51	0.6375	Other	Non-seed kmer
ACATTGCT	ACATTGCT	181	134	0.740331	Other	Non-seed kmer
CATTTCCA	CATTTCCA	214	145	0.67757	Other	Non-seed kmer
ACCTTACT	ACCTTACT	69	45	0.652174	Other	Non-seed kmer
TGATATAT	TGATATAT	413	255	0.617433	Other	Non-seed kmer
AAATAAAG	AAATAAAG	585	388	0.663248	Other	Non-seed kmer
CACATTTA	CACATTTA	233	147	0.630901	Other	Non-seed kmer
TTTATCTT	TTTATCTT	478	310	0.648536	Other	Non-seed kmer
TTTACATT	TTTACATT	630	434	0.688889	Other	Non-seed kmer
GAGTTACC	GAGTTACC	29	20	0.689655	Other	Non-seed kmer
AAATTATG	AAATTATG	354	233	0.658192	Other	Non-seed kmer
ACAACTTT	ACAACTTT	231	154	0.666667	Other	Non-seed kmer
AAGGATGA	AAGGATGA	122	63	0.516393	Other	Non-seed kmer
CTCGTGAT	CTCGTGAT	10	3	0.3	Other	Non-seed kmer
AGTTGCAT	AGTTGCAT	117	64	0.547009	Other	Non-seed kmer
GTTTTCTT	GTTTTCTT	446	296	0.663677	Other	Non-seed kmer
TAGAAGAG	TAGAAGAG	74	39	0.527027	Other	Non-seed kmer
CACTTACT	CACTTACT	84	41	0.488095	Other	Non-seed kmer
CAAATGCT	CAAATGCT	164	107	0.652439	Other	Non-seed kmer
GAGAAAAT	GAGAAAAT	312	197	0.63141	Other	Non-seed kmer
GATATCGA	GATATCGA	27	8	0.296296	Other	Non-seed kmer
ATTTTACT	ATTTTACT	474	344	0.725738	Other	Non-seed kmer
ATGACTGA	ATGACTGA	158	98	0.620253	Other	Non-seed kmer
AAATATAA	AAATATAA	877	545	0.621437	Other	Non-seed kmer
TGAAAAAG	TGAAAAAG	260	138	0.530769	Other	Non-seed kmer
GTGTGCAT	GTGTGCAT	317	168	0.529968	Other	Non-seed kmer
GCCCATCC	GCCCATCC	16	8	0.5	Other	Non-seed kmer
GTCTAAAT	GTCTAAAT	116	72	0.62069	Other	Non-seed kmer
CCATAATA	CCATAATA	107	61	0.570093	Other	Non-seed kmer
AAGTTGGA	AAGTTGGA	86	52	0.604651	Other	Non-seed kmer
TCCATGCA	TCCATGCA	90	51	0.566667	Other	Non-seed kmer
Ovu-Mir-29-P1_3p	TGGTGCTA	53	38	0.716981	Seed	Seed: Co-detected
TCTTTCAA	TCTTTCAA	354	243	0.686441	Other	Non-seed kmer
TCAAATAA	TCAAATAA	384	263	0.684896	Other	Non-seed kmer
AAGTTAGA	AAGTTAGA	94	60	0.638298	Other	Non-seed kmer
ATGACATG	ATGACATG	114	64	0.561404	Other	Non-seed kmer
TGCAAGGT	TGCAAGGT	49	28	0.571429	Other	Non-seed kmer
TCCCCTCC	TCCCCTCC	125	60	0.48	Other	Non-seed kmer
ATCTTATT	ATCTTATT	255	158	0.619608	Other	Non-seed kmer
ACAGTGTG	ACAGTGTG	86	47	0.546512	Other	Non-seed kmer
TTGCTCGA	TTGCTCGA	11	3	0.272727	Other	Non-seed kmer
TAGATCGA	TAGATCGA	15	5	0.333333	Other	Non-seed kmer
GCACTTTC	GCACTTTC	39	29	0.74359	Other	Non-seed kmer
CTGTTAGA	CTGTTAGA	101	73	0.722772	Other	Non-seed kmer
CAAATGCC	CAAATGCC	69	41	0.594203	Other	Non-seed kmer
TTTTCTTC	TTTTCTTC	736	460	0.625	Other	Non-seed kmer
AATTACAG	AATTACAG	166	106	0.638554	Other	Non-seed kmer
TGTTTTTT	TGTTTTTT	1294	446	0.344668	Other	Non-seed kmer
TAGTTGTT	TAGTTGTT	189	130	0.687831	Other	Non-seed kmer
TTGACACA	TTGACACA	122	71	0.581967	Other	Non-seed kmer
TGCTTTAT	TGCTTTAT	195	134	0.687179	Other	Non-seed kmer
TTTGTAAA	TTTGTAAA	691	523	0.756874	Other	Non-seed kmer
CATGCATA	CATGCATA	322	160	0.496894	Other	Non-seed kmer
AGTCTGAT	AGTCTGAT	72	38	0.527778	Other	Non-seed kmer
CTGATGTC	CTGATGTC	75	48	0.64	Other	Non-seed kmer
AGCCTGTA	AGCCTGTA	40	27	0.675	Other	Non-seed kmer
TTTGCATA	TTTGCATA	201	130	0.646766	Other	Non-seed kmer
TTTTTTAA	TTTTTTAA	2093	880	0.420449	Other	Non-seed kmer
CGTTAATG	CGTTAATG	29	14	0.482759	Other	Non-seed kmer
ACAGTGAA	ACAGTGAA	149	85	0.57047	Other	Non-seed kmer
TTGTTTGT	TTGTTTGT	719	443	0.616134	Other	Non-seed kmer
CCTTTTGA	CCTTTTGA	157	104	0.66242	Other	Non-seed kmer
GCACACAG	GCACACAG	58	26	0.448276	Other	Non-seed kmer
AAGTTTGT	AAGTTTGT	253	166	0.656126	Other	Non-seed kmer
TAGTATTG	TAGTATTG	106	68	0.641509	Other	Non-seed kmer
TATATATA	TATATATA	11922	5245	0.439943	Other	Non-seed kmer
TTGTAGCA	TTGTAGCA	118	81	0.686441	Other	Non-seed kmer
GTGAAAAT	GTGAAAAT	249	161	0.646586	Other	Non-seed kmer
AGGTGAGT	AGGTGAGT	34	19	0.558824	Other	Non-seed kmer
CCCTCCCC	CCCTCCCC	180	66	0.366667	Other	Non-seed kmer
ATAACTGT	ATAACTGT	175	112	0.64	Other	Non-seed kmer
CTACTAAG	CTACTAAG	45	26	0.577778	Other	Non-seed kmer
GAGCTTCA	GAGCTTCA	45	32	0.711111	Other	Non-seed kmer
TATTAAAA	TATTAAAA	755	470	0.622517	Other	Non-seed kmer
TTAATCAC	TTAATCAC	120	80	0.666667	Other	Non-seed kmer
CACTGGTA	CACTGGTA	62	39	0.629032	Other	Non-seed kmer
TGTTTAGA	TGTTTAGA	164	106	0.646341	Other	Non-seed kmer
AGCCGAT	AGCCGAT	20	6	0.3	Other	Non-seed kmer
GGTGGGTA	GGTGGGTA	37	19	0.513514	Other	Non-seed kmer
TAGTTTGG	TAGTTTGG	81	57	0.703704	Other	Non-seed kmer
ATCAATGA	ATCAATGA	188	119	0.632979	Other	Non-seed kmer
CAACCAAT	CAACCAAT	122	78	0.639344	Other	Non-seed kmer
TCTATTTA	TCTATTTA	386	271	0.702073	Other	Non-seed kmer
AAACAGAT	AAACAGAT	232	134	0.577586	Other	Non-seed kmer
CACAAGGC	CACAAGGC	78	49	0.628205	Other	Non-seed kmer
TTATTGTT	TTATTGTT	746	491	0.658177	Other	Non-seed kmer
ATACAAGA	ATACAAGA	145	86	0.593103	Other	Non-seed kmer
CCTGACCA	CCTGACCA	44	25	0.568182	Other	Non-seed kmer
TGGTGTT	TGGTGTT	415	249	0.6	Other	Non-seed kmer
AATGTAAT	AATGTAAT	412	273	0.662621	Other	Non-seed kmer
ATAAAAGT	ATAAAAGT	298	188	0.630872	Other	Non-seed kmer
TAGGACAA	TAGGACAA	53	34	0.641509	Other	Non-seed kmer
CCTACTTC	CCTACTTC	58	34	0.586207	Other	Non-seed kmer
CAATAATA	CAATAATA	388	225	0.579897	Other	Non-seed kmer
ATATTTTA	ATATTTTA	1090	795	0.729358	Other	Non-seed kmer
AGCCAATT	AGCCAATT	71	50	0.704225	Other	Non-seed kmer
TTAATTTG	TTAATTTG	385	262	0.680519	Other	Non-seed kmer
CATCTTCG	CATCTTCG	18	6	0.333333	Other	Non-seed kmer
TTTGCTGG	TTTGCTGG	126	75	0.595238	Other	Non-seed kmer
ACTTGATA	ACTTGATA	132	82	0.621212	Other	Non-seed kmer
ACCTCATC	ACCTCATC	70	50	0.714286	Other	Non-seed kmer
TATAGTTT	TATAGTTT	282	182	0.64539	Other	Non-seed kmer
TGTGTACA	TGTGTACA	296	187	0.631757	Other	Non-seed kmer
AATGACAG	AATGACAG	119	84	0.705882	Other	Non-seed kmer
TTGATGAA	TTGATGAA	274	195	0.711679	Other	Non-seed kmer
CCCAAATG	CCCAAATG	61	34	0.557377	Other	Non-seed kmer
GTTATAGA	GTTATAGA	83	53	0.638554	Other	Non-seed kmer
CACCTTTT	CACCTTTT	183	95	0.519126	Other	Non-seed kmer
TCATTTGC	TCATTTGC	165	108	0.654545	Other	Non-seed kmer
CCTCAATC	CCTCAATC	40	19	0.475	Other	Non-seed kmer
AAAATGCT	AAAATGCT	365	225	0.616438	Other	Non-seed kmer
GGTAAAGT	GGTAAAGT	56	36	0.642857	Other	Non-seed kmer
ACCACCAG	ACCACCAG	85	49	0.576471	Other	Non-seed kmer
GGGGTTGA	GGGGTTGA	88	54	0.613636	Other	Non-seed kmer
AGTCATGA	AGTCATGA	73	37	0.506849	Other	Non-seed kmer
CCAAACAA	CCAAACAA	178	100	0.561798	Other	Non-seed kmer
TGATTGGG	TGATTGGG	48	27	0.5625	Other	Non-seed kmer
TTATAGAT	TTATAGAT	158	100	0.632911	Other	Non-seed kmer
TCATCATG	TCATCATG	146	102	0.69863	Other	Non-seed kmer
TTTTTTAC	TTTTTTAC	585	294	0.502564	Other	Non-seed kmer
CAGAGTAG	CAGAGTAG	37	15	0.405405	Other	Non-seed kmer
TTGTAGAT	TTGTAGAT	154	116	0.753247	Other	Non-seed kmer
GAAGTATA	GAAGTATA	93	51	0.548387	Other	Non-seed kmer
TATCTTGG	TATCTTGG	106	63	0.59434	Other	Non-seed kmer
AAAAATAT	AAAAATAT	1385	740	0.534296	Other	Non-seed kmer
GGTTGATA	GGTTGATA	149	92	0.61745	Other	Non-seed kmer
CAACCCTG	CAACCCTG	47	22	0.468085	Other	Non-seed kmer
TAATGTTT	TAATGTTT	456	281	0.616228	Other	Non-seed kmer
AGAAATGA	AGAAATGA	283	179	0.632509	Other	Non-seed kmer
GCCTAAAT	GCCTAAAT	67	41	0.61194	Other	Non-seed kmer
TCAGTTTT	TCAGTTTT	465	282	0.606452	Other	Non-seed kmer
AGTAAAAA	AGTAAAAA	382	202	0.528796	Other	Non-seed kmer
GAATTCAG	GAATTCAG	94	60	0.638298	Other	Non-seed kmer
CACTGCTA	CACTGCTA	122	84	0.688525	Other	Non-seed kmer
ATTCTTCC	ATTCTTCC	172	122	0.709302	Other	Non-seed kmer
GGCTGATA	GGCTGATA	50	34	0.68	Other	Non-seed kmer
AAATAATA	AAATAATA	810	478	0.590123	Other	Non-seed kmer
ATTAATAT	ATTAATAT	544	333	0.612132	Other	Non-seed kmer
TTCCTTGG	TTCCTTGG	82	51	0.621951	Other	Non-seed kmer
ATCAATAC	ATCAATAC	115	69	0.6	Other	Non-seed kmer
CTAGTAAA	CTAGTAAA	66	46	0.69697	Other	Non-seed kmer
TAGACTAG	TAGACTAG	27	19	0.703704	Other	Non-seed kmer
GGTAATTG	GGTAATTG	57	27	0.473684	Other	Non-seed kmer
TTGTAATA	TTGTAATA	386	269	0.696891	Other	Non-seed kmer
TTAAATTT	TTAAATTT	848	564	0.665094	Other	Non-seed kmer
TTGACTAT	TTGACTAT	128	83	0.648438	Other	Non-seed kmer
ACTATAAG	ACTATAAG	69	42	0.608696	Other	Non-seed kmer
AGGGATAA	AGGGATAA	57	26	0.45614	Other	Non-seed kmer
TTAATTAG	TTAATTAG	233	157	0.67382	Other	Non-seed kmer
TCCACGAG	TCCACGAG	10	3	0.3	Other	Non-seed kmer
GGGCTAGA	GGGCTAGA	21	9	0.428571	Other	Non-seed kmer
ATCTGTAA	ATCTGTAA	191	127	0.664921	Other	Non-seed kmer
TTTTGTCT	TTTTGTCT	498	308	0.618474	Other	Non-seed kmer
AAAATAAA	AAAATAAA	1903	1161	0.610089	Other	Non-seed kmer
ACCTAAAA	ACCTAAAA	111	72	0.648649	Other	Non-seed kmer
ATAAAGTT	ATAAAGTT	287	202	0.703833	Other	Non-seed kmer
CACTAACC	CACTAACC	43	21	0.488372	Other	Non-seed kmer
TTCTCTAT	TTCTCTAT	218	133	0.610092	Other	Non-seed kmer
TATATGCA	TATATGCA	381	221	0.580052	Other	Non-seed kmer
GAATATTA	GAATATTA	243	164	0.674897	Other	Non-seed kmer
AACATTCT	AACATTCT	253	161	0.636364	Other	Non-seed kmer
TAGGCAGC	TAGGCAGC	33	22	0.666667	Other	Non-seed kmer
TAATAGTC	TAATAGTC	53	29	0.54717	Other	Non-seed kmer
ACACACAT	ACACACAT	1460	484	0.331507	Other	Non-seed kmer
CAGCAGGA	CAGCAGGA	52	32	0.615385	Other	Non-seed kmer
CTTTTGGA	CTTTTGGA	153	88	0.575163	Other	Non-seed kmer
GTTTACCT	GTTTACCT	90	54	0.6	Other	Non-seed kmer
GAGTGACC	GAGTGACC	27	16	0.592593	Other	Non-seed kmer
CACAATAT	CACAATAT	173	101	0.583815	Other	Non-seed kmer
GATTTTTC	GATTTTTC	199	133	0.668342	Other	Non-seed kmer
TTTTACTG	TTTTACTG	348	238	0.683908	Other	Non-seed kmer
TGATCTGG	TGATCTGG	48	32	0.666667	Other	Non-seed kmer
CCTCCCTT	CCTCCCTT	88	43	0.488636	Other	Non-seed kmer
TAAATAAT	TAAATAAT	614	415	0.675896	Other	Non-seed kmer
GTTCTCAT	GTTCTCAT	91	65	0.714286	Other	Non-seed kmer
ATAAAATT	ATAAAATT	815	530	0.650307	Other	Non-seed kmer
GGTGTGAG	GGTGTGAG	58	32	0.551724	Other	Non-seed kmer
TATAATGC	TATAATGC	104	64	0.615385	Other	Non-seed kmer
CTCCATGT	CTCCATGT	71	39	0.549296	Other	Non-seed kmer
TGAAGACA	TGAAGACA	160	100	0.625	Other	Non-seed kmer
TTATCGTG	TTATCGTG	19	7	0.368421	Other	Non-seed kmer
AGCAATGA	AGCAATGA	127	73	0.574803	Other	Non-seed kmer
GGTTTTTT	GGTTTTTT	438	106	0.242009	Other	Non-seed kmer
TTATTTAA	TTATTTAA	862	605	0.701856	Other	Non-seed kmer
AATATGAT	AATATGAT	237	141	0.594937	Other	Non-seed kmer
ACACATTT	ACACATTT	388	231	0.595361	Other	Non-seed kmer
GCATGTTT	GCATGTTT	120	74	0.616667	Other	Non-seed kmer
TTTGATAT	TTTGATAT	450	314	0.697778	Other	Non-seed kmer
TGACATTG	TGACATTG	177	123	0.694915	Other	Non-seed kmer
AACTCCAT	AACTCCAT	100	61	0.61	Other	Non-seed kmer
AAAAAGCA	AAAAAGCA	380	182	0.478947	Other	Non-seed kmer
CATGCCAT	CATGCCAT	81	53	0.654321	Other	Non-seed kmer
TTGTGCTA	TTGTGCTA	93	68	0.731183	Other	Non-seed kmer
TATCTGTT	TATCTGTT	215	155	0.72093	Other	Non-seed kmer
AAAAGTAC	AAAAGTAC	137	77	0.562044	Other	Non-seed kmer
CTGTAGAT	CTGTAGAT	88	61	0.693182	Other	Non-seed kmer
AAATCAGA	AAATCAGA	188	112	0.595745	Other	Non-seed kmer
AACTAGCA	AACTAGCA	76	38	0.5	Other	Non-seed kmer
TCTCCCCT	TCTCCCCT	113	56	0.495575	Other	Non-seed kmer
GTGAAACT	GTGAAACT	111	65	0.585586	Other	Non-seed kmer
TCAGAGAA	TCAGAGAA	133	80	0.601504	Other	Non-seed kmer
CACCGGTT	CACCGGTT	12	4	0.333333	Other	Non-seed kmer
CTTCTGGA	CTTCTGGA	73	44	0.60274	Other	Non-seed kmer
TGATCATC	TGATCATC	74	48	0.648649	Other	Non-seed kmer
TTTGTGCC	TTTGTGCC	121	80	0.661157	Other	Non-seed kmer
TGCAATAG	TGCAATAG	66	37	0.560606	Other	Non-seed kmer
ATGTCTAT	ATGTCTAT	169	89	0.526627	Other	Non-seed kmer
GTCTACTT	GTCTACTT	78	43	0.551282	Other	Non-seed kmer
AACTTAAA	AACTTAAA	269	160	0.594796	Other	Non-seed kmer
TATTGACT	TATTGACT	162	109	0.67284	Other	Non-seed kmer
CCCTTAT	CCCTTAT	180	86	0.477778	Other	Non-seed kmer
ACATGTGT	ACATGTGT	287	133	0.463415	Other	Non-seed kmer
ATGTACCA	ATGTACCA	95	71	0.747368	Other	Non-seed kmer
ATCACCTC	ATCACCTC	86	39	0.453488	Other	Non-seed kmer
AAATTTCT	AAATTTCT	568	392	0.690141	Other	Non-seed kmer
TGTGAGTG	TGTGAGTG	246	127	0.51626	Other	Non-seed kmer
GTGTGTGC	GTGTGTGC	393	139	0.35369	Other	Non-seed kmer
GGAACCAG	GGAACCAG	21	13	0.619048	Other	Non-seed kmer
TGCATTGT	TGCATTGT	164	116	0.707317	Other	Non-seed kmer
AAAAACTA	AAAAACTA	365	170	0.465753	Other	Non-seed kmer
TTGTAAGC	TTGTAAGC	94	55	0.585106	Other	Non-seed kmer
TATTAATT	TATTAATT	600	372	0.62	Other	Non-seed kmer
AACGATGA	AACGATGA	73	37	0.506849	Other	Non-seed kmer
ATTTCAGA	ATTTCAGA	249	174	0.698795	Other	Non-seed kmer
GTGTACCA	GTGTACCA	51	31	0.607843	Other	Non-seed kmer
TGTTAAAA	TGTTAAAA	500	324	0.648	Other	Non-seed kmer
TCTGTACA	TCTGTACA	179	124	0.692737	Other	Non-seed kmer
AACAAAAG	AACAAAAG	403	223	0.55335	Other	Non-seed kmer
TGAAGGAG	TGAAGGAG	77	46	0.597403	Other	Non-seed kmer
GAAACAGT	GAAACAGT	155	94	0.606452	Other	Non-seed kmer
TAGTGATG	TAGTGATG	106	72	0.679245	Other	Non-seed kmer
ATAAAAAT	ATAAAAAT	964	569	0.590249	Other	Non-seed kmer
CGAGTTCA	CGAGTTCA	37	12	0.324324	Other	Non-seed kmer
CAGGGTTC	CAGGGTTC	14	9	0.642857	Other	Non-seed kmer
TACAGAAC	TACAGAAC	83	55	0.662651	Other	Non-seed kmer
CATTCAAC	CATTCAAC	131	92	0.70229	Other	Non-seed kmer
GGTATTTG	GGTATTTG	108	67	0.62037	Other	Non-seed kmer
CTAGATAT	CTAGATAT	116	80	0.689655	Other	Non-seed kmer
TCATACCA	TCATACCA	79	51	0.64557	Other	Non-seed kmer
ACATGTCT	ACATGTCT	146	85	0.582192	Other	Non-seed kmer
TAAAAGGG	TAAAAGGG	81	46	0.567901	Other	Non-seed kmer
TATCATAT	TATCATAT	254	151	0.594488	Other	Non-seed kmer
TATTTGCC	TATTTGCC	92	61	0.663043	Other	Non-seed kmer
AAATGAAC	AAATGAAC	242	158	0.652893	Other	Non-seed kmer
GCTGAATG	GCTGAATG	87	59	0.678161	Other	Non-seed kmer
TTAAAACT	TTAAAACT	425	265	0.623529	Other	Non-seed kmer
AATGTTTT	AATGTTTT	751	461	0.613848	Other	Non-seed kmer
ATTTGACA	ATTTGACA	250	168	0.672	Other	Non-seed kmer
TGTGCATT	TGTGCATT	122	72	0.590164	Other	Non-seed kmer
GAGTTTAT	GAGTTTAT	131	82	0.625954	Other	Non-seed kmer
ACTTAAAC	ACTTAAAC	126	69	0.547619	Other	Non-seed kmer
TGATTTGA	TGATTTGA	229	161	0.703057	Other	Non-seed kmer
TTTATGAA	TTTATGAA	447	293	0.655481	Other	Non-seed kmer
CAGAGAAA	CAGAGAAA	195	125	0.641026	Other	Non-seed kmer
ATTGTTAA	ATTGTTAA	394	269	0.682741	Other	Non-seed kmer
AACTATAG	AACTATAG	77	50	0.649351	Other	Non-seed kmer
GGTCTCAG	GGTCTCAG	33	15	0.454545	Other	Non-seed kmer
GCTACTAT	GCTACTAT	58	37	0.637931	Other	Non-seed kmer
TACAGCAT	TACAGCAT	115	68	0.591304	Other	Non-seed kmer
TATGTATT	TATGTATT	448	264	0.589286	Other	Non-seed kmer
GAAGATCT	GAAGATCT	58	33	0.568966	Other	Non-seed kmer
ATAACTGC	ATAACTGC	96	67	0.697917	Other	Non-seed kmer
AATGCTAT	AATGCTAT	150	90	0.6	Other	Non-seed kmer
CAGACATT	CAGACATT	190	134	0.705263	Other	Non-seed kmer
ATTTGTTA	ATTTGTTA	408	280	0.686275	Other	Non-seed kmer
TGCTCAGT	TGCTCAGT	59	40	0.677966	Other	Non-seed kmer
TAGAAAGG	TAGAAAGG	108	63	0.583333	Other	Non-seed kmer
CATGTCCT	CATGTCCT	57	29	0.508772	Other	Non-seed kmer
TTCTTTAA	TTCTTTAA	480	336	0.7	Other	Non-seed kmer
CAAAGGTG	CAAAGGTG	48	24	0.5	Other	Non-seed kmer
TCGGCAT	TCGGCAT	40	12	0.3	Other	Non-seed kmer
CTGGCTCA	CTGGCTCA	41	25	0.609756	Other	Non-seed kmer
CTTTTAGA	CTTTTAGA	161	115	0.714286	Other	Non-seed kmer
TGCAACAA	TGCAACAA	142	94	0.661972	Other	Non-seed kmer
GTTCAAAA	GTTCAAAA	166	104	0.626506	Other	Non-seed kmer
TCTCAATG	TCTCAATG	113	64	0.566372	Other	Non-seed kmer
GATAACA	GATAACA	323	194	0.600619	Other	Non-seed kmer
ATATTGTC	ATATTGTC	188	129	0.68617	Other	Non-seed kmer
GTGTGACT	GTGTGACT	81	48	0.592593	Other	Non-seed kmer
TGTGATTG	TGTGATTG	169	112	0.662722	Other	Non-seed kmer
ACTATTCA	ACTATTCA	127	83	0.653543	Other	Non-seed kmer
ATCACTTT	ATCACTTT	221	133	0.60181	Other	Non-seed kmer
AAGTGAAA	AAGTGAAA	328	207	0.631098	Other	Non-seed kmer
AGTACTGA	AGTACTGA	67	41	0.61194	Other	Non-seed kmer
TCAGATTG	TCAGATTG	100	73	0.73	Other	Non-seed kmer
TTCGTTTG	TTCGTTTG	57	21	0.368421	Other	Non-seed kmer
GTGAAGGA	GTGAAGGA	76	44	0.578947	Other	Non-seed kmer
AACTAGTT	AACTAGTT	116	86	0.741379	Other	Non-seed kmer
ACATCATG	ACATCATG	116	75	0.646552	Other	Non-seed kmer
ATCATCAG	ATCATCAG	162	95	0.58642	Other	Non-seed kmer
AGTTCAGT	AGTTCAGT	125	77	0.616	Other	Non-seed kmer
ACAAGCAG	ACAAGCAG	68	37	0.544118	Other	Non-seed kmer
TACATCTG	TACATCTG	144	95	0.659722	Other	Non-seed kmer
CCACCCCC	CCACCCCC	145	30	0.206897	Other	Non-seed kmer
AAATACAC	AAATACAC	284	166	0.584507	Other	Non-seed kmer
TTATGGTT	TTATGGTT	153	92	0.601307	Other	Non-seed kmer
TTCCACTA	TTCCACTA	89	53	0.595506	Other	Non-seed kmer
TACCTGTA	TACCTGTA	114	60	0.526316	Other	Non-seed kmer
GAAACTGA	GAAACTGA	196	130	0.663265	Other	Non-seed kmer
TTCATTTT	TTCATTTT	1049	673	0.641563	Other	Non-seed kmer
AAAAGAAC	AAAAGAAC	274	145	0.529197	Other	Non-seed kmer
TTAAACAT	TTAAACAT	414	254	0.613527	Other	Non-seed kmer
GTCAAGCA	GTCAAGCA	50	33	0.66	Other	Non-seed kmer
CTATACAA	CTATACAA	96	70	0.729167	Other	Non-seed kmer
TGAAAAAC	TGAAAAAC	266	137	0.515038	Other	Non-seed kmer
AGAGGTAC	AGAGGTAC	21	9	0.428571	Other	Non-seed kmer
TAATTATA	TAATTATA	528	328	0.621212	Other	Non-seed kmer
AATGTTCC	AATGTTCC	109	63	0.577982	Other	Non-seed kmer
TTATTATT	TTATTATT	3625	2112	0.582621	Other	Non-seed kmer
CACTGTTT	CACTGTTT	188	117	0.62234	Other	Non-seed kmer
TATATCTG	TATATCTG	224	126	0.5625	Other	Non-seed kmer
TCCTGTAT	TCCTGTAT	112	70	0.625	Other	Non-seed kmer
CTCTCTTC	CTCTCTTC	267	129	0.483146	Other	Non-seed kmer
TGAGCCTT	TGAGCCTT	38	25	0.657895	Other	Non-seed kmer
AACTCAAA	AACTCAAA	163	101	0.619632	Other	Non-seed kmer
TTCTCACA	TTCTCACA	166	106	0.638554	Other	Non-seed kmer
AGAAAAAA	AGAAAAAA	1539	577	0.374919	Other	Non-seed kmer
TGCATGCA	TGCATGCA	292	165	0.565068	Other	Non-seed kmer
CAGCAGCA	CAGCAGCA	277	150	0.541516	Other	Non-seed kmer
GCTATCTT	GCTATCTT	71	50	0.704225	Other	Non-seed kmer
ACTGACCA	ACTGACCA	115	78	0.678261	Other	Non-seed kmer
TGTGTTGA	TGTGTTGA	187	117	0.625668	Other	Non-seed kmer
TTTCCTCT	TTTCCTCT	350	206	0.588571	Other	Non-seed kmer
TATGACAT	TATGACAT	138	88	0.637681	Other	Non-seed kmer
TAATTAAC	TAATTAAC	276	183	0.663043	Other	Non-seed kmer
TGATAACA	TGATAACA	180	110	0.611111	Other	Non-seed kmer
TATTTTGG	TATTTTGG	304	207	0.680921	Other	Non-seed kmer
TTTATCTA	TTTATCTA	311	200	0.643087	Other	Non-seed kmer
CAATTTGG	CAATTTGG	92	52	0.565217	Other	Non-seed kmer
TTGACATT	TTGACATT	296	208	0.702703	Other	Non-seed kmer
TATCTCTG	TATCTCTG	152	90	0.592105	Other	Non-seed kmer
CAATCTAT	CAATCTAT	128	90	0.703125	Other	Non-seed kmer
TTCAAACT	TTCAAACT	268	180	0.671642	Other	Non-seed kmer
TTAATTAA	TTAATTAA	693	430	0.620491	Other	Non-seed kmer
GGATTGGA	GGATTGGA	57	37	0.649123	Other	Non-seed kmer
ATGGTGGA	ATGGTGGA	73	44	0.60274	Other	Non-seed kmer
CTCACCAC	CTCACCAC	84	54	0.642857	Other	Non-seed kmer
AAATAGAT	AAATAGAT	272	179	0.658088	Other	Non-seed kmer
TTGAGGGC	TTGAGGGC	32	23	0.71875	Other	Non-seed kmer
AGGGGTGA	AGGGGTGA	37	17	0.459459	Other	Non-seed kmer
AAAATCAT	AAAATCAT	406	254	0.625616	Other	Non-seed kmer
ATCTATTG	ATCTATTG	147	95	0.646259	Other	Non-seed kmer
CAATTGCT	CAATTGCT	115	68	0.591304	Other	Non-seed kmer
TAACCTTC	TAACCTTC	64	34	0.53125	Other	Non-seed kmer
TGAGAAGT	TGAGAAGT	90	60	0.666667	Other	Non-seed kmer
TTATGGAT	TTATGGAT	144	95	0.659722	Other	Non-seed kmer
CACATTAT	CACATTAT	158	89	0.563291	Other	Non-seed kmer
CTTATATC	CTTATATC	112	73	0.651786	Other	Non-seed kmer
GAATGATA	GAATGATA	136	80	0.588235	Other	Non-seed kmer
CTGCAAAG	CTGCAAAG	84	44	0.52381	Other	Non-seed kmer
TCTCTCCA	TCTCTCCA	178	101	0.567416	Other	Non-seed kmer
ATCATTAA	ATCATTAA	293	199	0.679181	Other	Non-seed kmer
AAGGTAAT	AAGGTAAT	95	52	0.547368	Other	Non-seed kmer
AACAAATG	AACAAATG	316	203	0.642405	Other	Non-seed kmer
ATGTTAAT	ATGTTAAT	329	213	0.647416	Other	Non-seed kmer
CAGTATTG	CAGTATTG	131	82	0.625954	Other	Non-seed kmer
AATAAGTC	AATAAGTC	66	40	0.606061	Other	Non-seed kmer
CATGTGAA	CATGTGAA	109	70	0.642202	Other	Non-seed kmer
TAAGAAAA	TAAGAAAA	446	268	0.600897	Other	Non-seed kmer
TACTTATA	TACTTATA	186	97	0.521505	Other	Non-seed kmer
AAATTGTA	AAATTGTA	360	242	0.672222	Other	Non-seed kmer
TACACACA	TACACACA	1368	463	0.33845	Other	Non-seed kmer
GTGCCAT	GTGCCAT	165	86	0.521212	Other	Non-seed kmer
GCATATTA	GCATATTA	102	65	0.637255	Other	Non-seed kmer
ATCAAATT	ATCAAATT	344	243	0.706395	Other	Non-seed kmer
AGTTTAGT	AGTTTAGT	144	106	0.736111	Other	Non-seed kmer
CTGGCCCC	CTGGCCCC	23	13	0.565217	Other	Non-seed kmer
ATAGAAAA	ATAGAAAA	346	205	0.592486	Other	Non-seed kmer
TACCAATC	TACCAATC	73	50	0.684932	Other	Non-seed kmer
ATATAAAA	ATATAAAA	900	518	0.575556	Other	Non-seed kmer
GGGGAGTT	GGGGAGTT	32	10	0.3125	Other	Non-seed kmer
TGAATATT	TGAATATT	414	306	0.73913	Other	Non-seed kmer
TTTTCTGT	TTTTCTGT	578	371	0.641869	Other	Non-seed kmer
TGGATATT	TGGATATT	197	139	0.705584	Other	Non-seed kmer
GCCTTCTG	GCCTTCTG	49	26	0.530612	Other	Non-seed kmer
CTAACCTA	CTAACCTA	48	26	0.541667	Other	Non-seed kmer
CGTTAAAA	CGTTAAAA	50	21	0.42	Other	Non-seed kmer
TAATGAAT	TAATGAAT	290	183	0.631034	Other	Non-seed kmer
TTGCAGAA	TTGCAGAA	181	128	0.707182	Other	Non-seed kmer
AATGGAG	AATGGAG	238	137	0.57563	Other	Non-seed kmer
TATAATTT	TATAATTT	742	489	0.65903	Other	Non-seed kmer
TATCATGG	TATCATGG	75	50	0.666667	Other	Non-seed kmer
CTACAGTT	CTACAGTT	113	68	0.60177	Other	Non-seed kmer
TTACTAC	TTACTAC	363	203	0.559229	Other	Non-seed kmer
GTATTTGT	GTATTTGT	333	222	0.666667	Other	Non-seed kmer
TGTTTAAA	TGTTTAAA	471	319	0.677282	Other	Non-seed kmer
CAGATTAC	CAGATTAC	79	50	0.632911	Other	Non-seed kmer
ACTGGTTT	ACTGGTTT	154	101	0.655844	Other	Non-seed kmer
GGAACAGA	GGAACAGA	60	35	0.583333	Other	Non-seed kmer
CTGGATTT	CTGGATTT	155	106	0.683871	Other	Non-seed kmer
CTCTCCAG	CTCTCCAG	52	31	0.596154	Other	Non-seed kmer
CCCAACAC	CCCAACAC	54	23	0.425926	Other	Non-seed kmer
GAGGGCAG	GAGGGCAG	27	15	0.555556	Other	Non-seed kmer
TAACGAGG	TAACGAGG	17	6	0.352941	Other	Non-seed kmer
TTCATAGA	TTCATAGA	150	100	0.666667	Other	Non-seed kmer
ACATTGCA	ACATTGCA	160	108	0.675	Other	Non-seed kmer
ACGGCTAA	ACGGCTAA	12	3	0.25	Other	Non-seed kmer
TATTTCTA	TATTTCTA	515	365	0.708738	Other	Non-seed kmer
TATTATTA	TATTATTA	3169	1779	0.561376	Other	Non-seed kmer
CTTTTTTT	CTTTTTTT	1901	601	0.316149	Other	Non-seed kmer
TTTTCTCC	TTTTCTCC	339	209	0.616519	Other	Non-seed kmer
AACTGCTT	AACTGCTT	165	113	0.684848	Other	Non-seed kmer
TCATCTGG	TCATCTGG	60	44	0.733333	Other	Non-seed kmer
GGCACTTA	GGCACTTA	30	17	0.566667	Other	Non-seed kmer
TATATGAG	TATATGAG	109	53	0.486239	Other	Non-seed kmer
ATTTTGCC	ATTTTGCC	152	91	0.598684	Other	Non-seed kmer
CATTTCTG	CATTTCTG	232	154	0.663793	Other	Non-seed kmer
GACAGACT	GACAGACT	47	26	0.553191	Other	Non-seed kmer
ATTTGAAC	ATTTGAAC	276	178	0.644928	Other	Non-seed kmer
TGGTGTAT	TGGTGTAT	116	76	0.655172	Other	Non-seed kmer
TTTGTTTG	TTTGTTTG	651	395	0.606759	Other	Non-seed kmer
GAAGCCTA	GAAGCCTA	30	17	0.566667	Other	Non-seed kmer
AGTGTAGT	AGTGTAGT	59	27	0.457627	Other	Non-seed kmer
CAGGTGTT	CAGGTGTT	78	46	0.589744	Other	Non-seed kmer
CATGGATT	CATGGATT	96	66	0.6875	Other	Non-seed kmer
GAGGGGGT	GAGGGGGT	33	11	0.333333	Other	Non-seed kmer
AGGATCTC	AGGATCTC	34	24	0.705882	Other	Non-seed kmer
AAATTACA	AAATTACA	405	264	0.651852	Other	Non-seed kmer
TTCATCTG	TTCATCTG	200	134	0.67	Other	Non-seed kmer
ATTTTTCT	ATTTTTCT	898	580	0.64588	Other	Non-seed kmer
AAGTCCAA	AAGTCCAA	52	35	0.673077	Other	Non-seed kmer
ATTTTTAT	ATTTTTAT	1358	912	0.671576	Other	Non-seed kmer
TCTGTTGA	TCTGTTGA	245	171	0.697959	Other	Non-seed kmer
ATAAAGTA	ATAAAGTA	316	202	0.639241	Other	Non-seed kmer
AAAAATAC	AAAAATAC	481	236	0.490644	Other	Non-seed kmer
ATTTATAC	ATTTATAC	270	177	0.655556	Other	Non-seed kmer
CTTTTGTG	CTTTTGTG	154	95	0.616883	Other	Non-seed kmer
AGAAGTCT	AGAAGTCT	85	52	0.611765	Other	Non-seed kmer
TCCCAGCA	TCCCAGCA	52	31	0.596154	Other	Non-seed kmer
CCATTGAG	CCATTGAG	58	33	0.568966	Other	Non-seed kmer
TACACACC	TACACACC	103	37	0.359223	Other	Non-seed kmer
TAAAACTA	TAAAACTA	313	190	0.607029	Other	Non-seed kmer
GAAATATA	GAAATATA	457	310	0.678337	Other	Non-seed kmer
TTGAGCTT	TTGAGCTT	87	55	0.632184	Other	Non-seed kmer
AAAGGATA	AAAGGATA	120	72	0.6	Other	Non-seed kmer
ACCTGTAT	ACCTGTAT	109	62	0.568807	Other	Non-seed kmer
AGTTTCAG	AGTTTCAG	136	77	0.566176	Other	Non-seed kmer
AGCAAAAG	AGCAAAAG	131	70	0.534351	Other	Non-seed kmer
ACACATAT	ACACATAT	714	257	0.359944	Other	Non-seed kmer
GTAATGAA	GTAATGAA	165	105	0.636364	Other	Non-seed kmer
ACTCCTAC	ACTCCTAC	49	22	0.44898	Other	Non-seed kmer
TCATTTAA	TCATTTAA	440	279	0.634091	Other	Non-seed kmer
TGTACAAG	TGTACAAG	87	61	0.701149	Other	Non-seed kmer
AGTTCTTT	AGTTCTTT	242	164	0.677686	Other	Non-seed kmer
TTTACTAT	TTTACTAT	274	167	0.609489	Other	Non-seed kmer
TCATATGT	TCATATGT	178	101	0.567416	Other	Non-seed kmer
AGAATAAT	AGAATAAT	236	156	0.661017	Other	Non-seed kmer
CATAGCAT	CATAGCAT	58	35	0.603448	Other	Non-seed kmer
TAGACTGA	TAGACTGA	73	46	0.630137	Other	Non-seed kmer
CCTAGTAT	CCTAGTAT	28	15	0.535714	Other	Non-seed kmer
ATTGCATG	ATTGCATG	123	84	0.682927	Other	Non-seed kmer
AATCGCAT	AATCGCAT	24	5	0.208333	Other	Non-seed kmer
GAAGAAGA	GAAGAAGA	281	134	0.476868	Other	Non-seed kmer
TTTCAATA	TTTCAATA	446	301	0.674888	Other	Non-seed kmer
AGTCTACC	AGTCTACC	36	19	0.527778	Other	Non-seed kmer
TATACTGT	TATACTGT	166	102	0.614458	Other	Non-seed kmer
GTCAATT	GTCAATT	310	175	0.564516	Other	Non-seed kmer
TTTCACCC	TTTCACCC	103	60	0.582524	Other	Non-seed kmer
GCCTGGGA	GCCTGGGA	21	14	0.666667	Other	Non-seed kmer
AATAATAA	AATAATAA	2551	1395	0.546844	Other	Non-seed kmer
ATTTACAG	ATTTACAG	226	152	0.672566	Other	Non-seed kmer
AACAAACG	AACAAACG	77	32	0.415584	Other	Non-seed kmer
ATCCTGAC	ATCCTGAC	45	30	0.666667	Other	Non-seed kmer
AACATTTA	AACATTTA	460	307	0.667391	Other	Non-seed kmer
TTTTGCTT	TTTTGCTT	450	281	0.624444	Other	Non-seed kmer
CATCAGCA	CATCAGCA	111	71	0.63964	Other	Non-seed kmer
ATAGTAAT	ATAGTAAT	176	106	0.602273	Other	Non-seed kmer
GAATTTAA	GAATTTAA	308	186	0.603896	Other	Non-seed kmer
GGGTCTAT	GGGTCTAT	26	15	0.576923	Other	Non-seed kmer
AATGTGAA	AATGTGAA	313	220	0.702875	Other	Non-seed kmer
CAGCATAA	CAGCATAA	80	42	0.525	Other	Non-seed kmer
TAGCATGT	TAGCATGT	80	53	0.6625	Other	Non-seed kmer
GAGGATTA	GAGGATTA	58	36	0.62069	Other	Non-seed kmer
AATATTAA	AATATTAA	731	456	0.623803	Other	Non-seed kmer
AGTCATTT	AGTCATTT	258	159	0.616279	Other	Non-seed kmer
TAATAAAC	TAATAAAC	257	177	0.688716	Other	Non-seed kmer
GCAATGAA	GCAATGAA	114	71	0.622807	Other	Non-seed kmer
TTTACTGT	TTTACTGT	314	213	0.678344	Other	Non-seed kmer
TGTTCATA	TGTTCATA	209	148	0.708134	Other	Non-seed kmer
GCACAAAC	GCACAAAC	91	49	0.538462	Other	Non-seed kmer
TTATTTCT	TTATTTCT	760	533	0.701316	Other	Non-seed kmer
TACATGTA	TACATGTA	302	161	0.533113	Other	Non-seed kmer
GATTTTGG	GATTTTGG	120	85	0.708333	Other	Non-seed kmer
ACAAAACA	ACAAAACA	644	341	0.529503	Other	Non-seed kmer
ACATGCAA	ACATGCAA	180	103	0.572222	Other	Non-seed kmer
ATTGTGAC	ATTGTGAC	113	75	0.663717	Other	Non-seed kmer
TTAAAAGA	TTAAAAGA	449	284	0.632517	Other	Non-seed kmer
CATCCAAC	CATCCAAC	71	47	0.661972	Other	Non-seed kmer
CACTGAAT	CACTGAAT	156	101	0.647436	Other	Non-seed kmer
TAAAATGT	TAAAATGT	517	352	0.680851	Other	Non-seed kmer
AGAGTGTA	AGAGTGTA	71	40	0.56338	Other	Non-seed kmer
GGGGAAAA	GGGGAAAA	179	65	0.363128	Other	Non-seed kmer
GTGTGTGT	GTGTGTGT	5111	1950	0.38153	Other	Non-seed kmer
GAAACCTC	GAAACCTC	68	41	0.602941	Other	Non-seed kmer
TCTAGACA	TCTAGACA	55	32	0.581818	Other	Non-seed kmer
AAAATAAG	AAAATAAG	447	263	0.588367	Other	Non-seed kmer
TCACGAAA	TCACGAAA	32	11	0.34375	Other	Non-seed kmer
TGTAAGCC	TGTAAGCC	39	21	0.538462	Other	Non-seed kmer
TTACATAC	TTACATAC	225	134	0.595556	Other	Non-seed kmer
CTTTGCCT	CTTTGCCT	262	177	0.675573	Other	Non-seed kmer
GAAGGGGA	GAAGGGGA	45	17	0.377778	Other	Non-seed kmer
TCATTATT	TCATTATT	721	447	0.619972	Other	Non-seed kmer
GATCGATG	GATCGATG	15	9	0.6	Other	Non-seed kmer
CAGGTAGT	CAGGTAGT	27	11	0.407407	Other	Non-seed kmer
ATATTCCC	ATATTCCC	95	60	0.631579	Other	Non-seed kmer
CCTTCATT	CCTTCATT	202	133	0.658416	Other	Non-seed kmer
TACTGCGT	TACTGCGT	14	6	0.428571	Other	Non-seed kmer
TGAACGCA	TGAACGCA	15	5	0.333333	Other	Non-seed kmer
CTTCCACT	CTTCCACT	121	82	0.677686	Other	Non-seed kmer
TAATTAAA	TAATTAAA	666	420	0.630631	Other	Non-seed kmer
CTAATTAG	CTAATTAG	101	76	0.752475	Other	Non-seed kmer
TAATTTAT	TAATTTAT	661	482	0.729198	Other	Non-seed kmer
AGTGGAAT	AGTGGAAT	127	93	0.732283	Other	Non-seed kmer
ACATAATC	ACATAATC	119	81	0.680672	Other	Non-seed kmer
TTGGCGGA	TTGGCGGA	13	4	0.307692	Other	Non-seed kmer
AACACGAC	AACACGAC	20	9	0.45	Other	Non-seed kmer
GGGTGTAT	GGGTGTAT	64	30	0.46875	Other	Non-seed kmer
TAAATCTC	TAAATCTC	186	124	0.666667	Other	Non-seed kmer
AACACAAT	AACACAAT	189	112	0.592593	Other	Non-seed kmer
GAAAATTG	GAAAATTG	231	144	0.623377	Other	Non-seed kmer
AAATCTGT	AAATCTGT	300	204	0.68	Other	Non-seed kmer
CGGTGTAT	CGGTGTAT	16	6	0.375	Other	Non-seed kmer
GTGTAATA	GTGTAATA	127	81	0.637795	Other	Non-seed kmer
TAAATCTA	TAAATCTA	245	159	0.64898	Other	Non-seed kmer
AAAATACA	AAAATACA	579	344	0.594128	Other	Non-seed kmer
GAATAAAC	GAATAAAC	158	101	0.639241	Other	Non-seed kmer
ATATCCAA	ATATCCAA	148	95	0.641892	Other	Non-seed kmer
GGGCAAA	GGGCAAA	149	80	0.536913	Other	Non-seed kmer
TTTCCATT	TTTCCATT	456	295	0.64693	Other	Non-seed kmer
AAAATCCA	AAAATCCA	225	134	0.595556	Other	Non-seed kmer
TGGTAGGT	TGGTAGGT	54	26	0.481481	Other	Non-seed kmer
CTCGCCTT	CTCGCCTT	11	5	0.454545	Other	Non-seed kmer
CGTCTATT	CGTCTATT	23	6	0.26087	Other	Non-seed kmer
TCTTTATG	TCTTTATG	203	134	0.660099	Other	Non-seed kmer
AGTAAGAC	AGTAAGAC	45	27	0.6	Other	Non-seed kmer
TTATATTC	TTATATTC	377	251	0.665782	Other	Non-seed kmer
GTGTACTC	GTGTACTC	36	23	0.638889	Other	Non-seed kmer
AAACGGAT	AAACGGAT	29	10	0.344828	Other	Non-seed kmer
CATATCAA	CATATCAA	209	130	0.62201	Other	Non-seed kmer
CTCGACCT	CTCGACCT	10	3	0.3	Other	Non-seed kmer
CGAAAAAT	CGAAAAAT	59	19	0.322034	Other	Non-seed kmer
AACCAGTC	AACCAGTC	61	36	0.590164	Other	Non-seed kmer
TTACAACC	TTACAACC	95	52	0.547368	Other	Non-seed kmer
CATTCACT	CATTCACT	155	105	0.677419	Other	Non-seed kmer
TTATGTCT	TTATGTCT	184	112	0.608696	Other	Non-seed kmer
AGCTCTCC	AGCTCTCC	26	13	0.5	Other	Non-seed kmer
GCACTGAA	GCACTGAA	71	40	0.56338	Other	Non-seed kmer
TTAACTGA	TTAACTGA	197	136	0.690355	Other	Non-seed kmer
AACACCAT	AACACCAT	130	66	0.507692	Other	Non-seed kmer
TTAGGCTT	TTAGGCTT	71	55	0.774648	Other	Non-seed kmer
CATTCATA	CATTCATA	260	175	0.673077	Other	Non-seed kmer
ACACACAC	ACACACAC	6171	2428	0.393453	Other	Non-seed kmer
ATGTATGT	ATGTATGT	1258	515	0.40938	Other	Non-seed kmer
TTGGGTTA	TTGGGTTA	79	52	0.658228	Other	Non-seed kmer
TTTGACTT	TTTGACTT	233	156	0.669528	Other	Non-seed kmer
ATTGTTAT	ATTGTTAT	525	348	0.662857	Other	Non-seed kmer
TTGAATTT	TTGAATTT	530	370	0.698113	Other	Non-seed kmer
AAGATTGG	AAGATTGG	70	43	0.614286	Other	Non-seed kmer
TTGCTCTA	TTGCTCTA	115	84	0.730435	Other	Non-seed kmer
TGACAGAA	TGACAGAA	213	135	0.633803	Other	Non-seed kmer
ATTTCAAT	ATTTCAAT	486	326	0.670782	Other	Non-seed kmer
CAATTGTT	CAATTGTT	244	150	0.614754	Other	Non-seed kmer
TTAGGAAG	TTAGGAAG	86	51	0.593023	Other	Non-seed kmer
TGTGTGCA	TGTGTGCA	391	203	0.519182	Other	Non-seed kmer
CTGTGTCT	CTGTGTCT	120	70	0.583333	Other	Non-seed kmer
CACATAGC	CACATAGC	50	31	0.62	Other	Non-seed kmer
ACCTGATA	ACCTGATA	44	21	0.477273	Other	Non-seed kmer
GGCATTTC	GGCATTTC	96	58	0.604167	Other	Non-seed kmer
TTCAAGCT	TTCAAGCT	94	63	0.670213	Other	Non-seed kmer
AACGACAT	AACGACAT	29	8	0.275862	Other	Non-seed kmer
ATTTTCTG	ATTTTCTG	393	274	0.697201	Other	Non-seed kmer
ACATATAT	ACATATAT	1353	508	0.375462	Other	Non-seed kmer
TGAGAAGC	TGAGAAGC	44	32	0.727273	Other	Non-seed kmer
AAATAAAT	AAATAAAT	1448	970	0.66989	Other	Non-seed kmer
TATCATTT	TATCATTT	457	297	0.649891	Other	Non-seed kmer
CTCACACC	CTCACACC	63	32	0.507937	Other	Non-seed kmer
TACTACTA	TACTACTA	889	507	0.570304	Other	Non-seed kmer
AAAATTTA	AAAATTTA	842	488	0.579572	Other	Non-seed kmer
GCATGGAT	GCATGGAT	63	36	0.571429	Other	Non-seed kmer
GCCATGCT	GCCATGCT	88	40	0.454545	Other	Non-seed kmer
TACGAAAG	TACGAAAG	21	6	0.285714	Other	Non-seed kmer
TTCCCCTC	TTCCCCTC	152	61	0.401316	Other	Non-seed kmer
CTACATAT	CTACATAT	163	87	0.533742	Other	Non-seed kmer
TGTCTAAG	TGTCTAAG	68	40	0.588235	Other	Non-seed kmer
ATAAAACT	ATAAAACT	382	248	0.649215	Other	Non-seed kmer
TGACATAG	TGACATAG	64	34	0.53125	Other	Non-seed kmer
TAGCTGAA	TAGCTGAA	117	77	0.65812	Other	Non-seed kmer
GCCGTTAT	GCCGTTAT	13	7	0.538462	Other	Non-seed kmer
ATTATTGA	ATTATTGA	341	228	0.668622	Other	Non-seed kmer
CACAGTAT	CACAGTAT	106	65	0.613208	Other	Non-seed kmer
AATATTCT	AATATTCT	455	315	0.692308	Other	Non-seed kmer
TACTTTTT	TACTTTTT	464	258	0.556034	Other	Non-seed kmer
ATTCATTA	ATTCATTA	363	254	0.699725	Other	Non-seed kmer
ATATGTAG	ATATGTAG	149	85	0.57047	Other	Non-seed kmer
TTAATGTT	TTAATGTT	418	276	0.660287	Other	Non-seed kmer
ATTCAAAA	ATTCAAAA	403	278	0.689826	Other	Non-seed kmer
GAAAGAGG	GAAAGAGG	89	42	0.47191	Other	Non-seed kmer
TGTATCTT	TGTATCTT	193	132	0.683938	Other	Non-seed kmer
TGTTCAGA	TGTTCAGA	126	83	0.65873	Other	Non-seed kmer
CCTTTGAC	CCTTTGAC	64	41	0.640625	Other	Non-seed kmer
TGAAACAT	TGAAACAT	275	163	0.592727	Other	Non-seed kmer
TCAAATCT	TCAAATCT	264	180	0.681818	Other	Non-seed kmer
CTCTGTGA	CTCTGTGA	86	57	0.662791	Other	Non-seed kmer
TTTTATTT	TTTTATTT	2305	1453	0.630369	Other	Non-seed kmer
CTGGGATA	CTGGGATA	42	32	0.761905	Other	Non-seed kmer
AACCTTGT	AACCTTGT	100	62	0.62	Other	Non-seed kmer
TGCTACCT	TGCTACCT	55	30	0.545455	Other	Non-seed kmer
AATTCAGG	AATTCAGG	64	38	0.59375	Other	Non-seed kmer
AACAAAAC	AACAAAAC	587	329	0.560477	Other	Non-seed kmer
TGTTGTAA	TGTTGTAA	262	173	0.660305	Other	Non-seed kmer
TCATTCCC	TCATTCCC	77	41	0.532468	Other	Non-seed kmer
ATAAAGAA	ATAAAGAA	447	277	0.619687	Other	Non-seed kmer
ATTTTGGA	ATTTTGGA	252	172	0.68254	Other	Non-seed kmer
TTTTCTGG	TTTTCTGG	173	104	0.601156	Other	Non-seed kmer
ATAGTCAC	ATAGTCAC	63	49	0.777778	Other	Non-seed kmer
TCACATTC	TCACATTC	154	92	0.597403	Other	Non-seed kmer
GTCTGTCT	GTCTGTCT	276	133	0.481884	Other	Non-seed kmer
ACACATAG	ACACATAG	122	53	0.434426	Other	Non-seed kmer
ATGTATAT	ATGTATAT	1344	601	0.447173	Other	Non-seed kmer
ATAAACAT	ATAAACAT	444	282	0.635135	Other	Non-seed kmer
GCAATATT	GCAATATT	192	131	0.682292	Other	Non-seed kmer
TTGAAAAC	TTGAAAAC	260	163	0.626923	Other	Non-seed kmer
TACGCATA	TACGCATA	20	8	0.4	Other	Non-seed kmer
TTATACTA	TTATACTA	141	87	0.617021	Other	Non-seed kmer
TTCAATGT	TTCAATGT	270	184	0.681481	Other	Non-seed kmer
AACTCTTG	AACTCTTG	93	63	0.677419	Other	Non-seed kmer
AACACCAA	AACACCAA	191	110	0.575916	Other	Non-seed kmer
GTTAAATA	GTTAAATA	288	187	0.649306	Other	Non-seed kmer
CACCAGCA	CACCAGCA	99	60	0.606061	Other	Non-seed kmer
TTGAATTA	TTGAATTA	302	205	0.678808	Other	Non-seed kmer
CATCAAGA	CATCAAGA	97	64	0.659794	Other	Non-seed kmer
TTTTTATT	TTTTTATT	1833	1002	0.546645	Other	Non-seed kmer
TCAGTTGT	TCAGTTGT	191	123	0.643979	Other	Non-seed kmer
TTTCGTAA	TTTCGTAA	33	14	0.424242	Other	Non-seed kmer
CTTCACCC	CTTCACCC	48	28	0.583333	Other	Non-seed kmer
GCAAAGTG	GCAAAGTG	74	41	0.554054	Other	Non-seed kmer
CTTTTATT	CTTTTATT	636	416	0.654088	Other	Non-seed kmer
ATTGAACC	ATTGAACC	95	59	0.621053	Other	Non-seed kmer
GACACTGA	GACACTGA	68	45	0.661765	Other	Non-seed kmer
ACCACATG	ACCACATG	78	32	0.410256	Other	Non-seed kmer
CACAGAAG	CACAGAAG	73	40	0.547945	Other	Non-seed kmer
GTGACTCA	GTGACTCA	55	30	0.545455	Other	Non-seed kmer
TTAGTACC	TTAGTACC	40	23	0.575	Other	Non-seed kmer
GATTTTTT	GATTTTTT	629	290	0.461049	Other	Non-seed kmer
TCAGATTA	TCAGATTA	154	114	0.74026	Other	Non-seed kmer
CTCCCTTT	CTCCCTTT	155	87	0.56129	Other	Non-seed kmer
TTTAATTC	TTTAATTC	374	252	0.673797	Other	Non-seed kmer
TAAAGATC	TAAAGATC	90	67	0.744444	Other	Non-seed kmer
AAGAACCC	AAGAACCC	24	12	0.5	Other	Non-seed kmer
TTTCAATT	TTTCAATT	563	361	0.641208	Other	Non-seed kmer
AATTTCTC	AATTTCTC	276	188	0.681159	Other	Non-seed kmer
TAGGAAGC	TAGGAAGC	32	17	0.53125	Other	Non-seed kmer
GTGTGTTA	GTGTGTTA	135	73	0.540741	Other	Non-seed kmer
TTCAACTT	TTCAACTT	237	147	0.620253	Other	Non-seed kmer
AATGTGCT	AATGTGCT	108	69	0.638889	Other	Non-seed kmer
CATCAGAA	CATCAGAA	130	90	0.692308	Other	Non-seed kmer
CAGTCTGG	CAGTCTGG	39	24	0.615385	Other	Non-seed kmer
AAAAGAGA	AAAAGAGA	374	192	0.513369	Other	Non-seed kmer
TTATATGT	TTATATGT	369	205	0.555556	Other	Non-seed kmer
ATAATTAT	ATAATTAT	728	456	0.626374	Other	Non-seed kmer
TTTTCCTT	TTTTCCTT	690	345	0.5	Other	Non-seed kmer
TGTGTATC	TGTGTATC	149	82	0.550336	Other	Non-seed kmer
GGACATTT	GGACATTT	122	78	0.639344	Other	Non-seed kmer
TTTGATTT	TTTGATTT	611	420	0.687398	Other	Non-seed kmer
TTTAATAT	TTTAATAT	663	432	0.651584	Other	Non-seed kmer
ATATAATA	ATATAATA	677	346	0.511078	Other	Non-seed kmer
AGTGAGTT	AGTGAGTT	80	55	0.6875	Other	Non-seed kmer
ACTATATA	ACTATATA	251	136	0.541833	Other	Non-seed kmer
CCCTGGAA	CCCTGGAA	30	17	0.566667	Other	Non-seed kmer
AATTCTAG	AATTCTAG	106	75	0.707547	Other	Non-seed kmer
TAGATAAT	TAGATAAT	167	106	0.634731	Other	Non-seed kmer
TGGCATTT	TGGCATTT	193	116	0.601036	Other	Non-seed kmer
TAATTCA	TAATTCA	607	413	0.680395	Other	Non-seed kmer
AATCAAAT	AATCAAAT	341	234	0.686217	Other	Non-seed kmer
TTGAACTC	TTGAACTC	158	108	0.683544	Other	Non-seed kmer
CACGAATA	CACGAATA	31	12	0.387097	Other	Non-seed kmer
TTTGACAC	TTTGACAC	120	79	0.658333	Other	Non-seed kmer
ATATTAAT	ATATTAAT	568	366	0.644366	Other	Non-seed kmer
CTCTGGAA	CTCTGGAA	64	48	0.75	Other	Non-seed kmer
CTTAACTA	CTTAACTA	107	71	0.663551	Other	Non-seed kmer
CACACACA	CACACACA	6418	2570	0.400436	Other	Non-seed kmer
AACAGTTT	AACAGTTT	306	198	0.647059	Other	Non-seed kmer
CTTCGAAA	CTTCGAAA	37	18	0.486486	Other	Non-seed kmer
TTTAGTTG	TTTAGTTG	221	151	0.683258	Other	Non-seed kmer
AGAATATT	AGAATATT	426	290	0.680751	Other	Non-seed kmer
TAGTTGCT	TAGTTGCT	92	63	0.684783	Other	Non-seed kmer
CTAAGAAA	CTAAGAAA	145	95	0.655172	Other	Non-seed kmer
AACTGTTT	AACTGTTT	380	249	0.655263	Other	Non-seed kmer
AGCATGCC	AGCATGCC	22	14	0.636364	Other	Non-seed kmer
TTAGAAAA	TTAGAAAA	340	223	0.655882	Other	Non-seed kmer
GCATCGTT	GCATCGTT	30	11	0.366667	Other	Non-seed kmer
TACAGCAC	TACAGCAC	51	35	0.686275	Other	Non-seed kmer
TAGACTAC	TAGACTAC	31	20	0.645161	Other	Non-seed kmer
ATCTAGGA	ATCTAGGA	43	25	0.581395	Other	Non-seed kmer
GTTTTGCA	GTTTTGCA	126	87	0.690476	Other	Non-seed kmer
ATTGAGAA	ATTGAGAA	168	110	0.654762	Other	Non-seed kmer
TTTGCCAA	TTTGCCAA	158	88	0.556962	Other	Non-seed kmer
TTCTGAGC	TTCTGAGC	45	28	0.622222	Other	Non-seed kmer
TTTTCTTT	TTTTCTTT	2119	1183	0.558282	Other	Non-seed kmer
AATTTTCG	AATTTTCG	54	26	0.481481	Other	Non-seed kmer
ATGAACTA	ATGAACTA	102	73	0.715686	Other	Non-seed kmer
GAGAATCT	GAGAATCT	49	28	0.571429	Other	Non-seed kmer
GAGTCAG	GAGTCAG	110	51	0.463636	Other	Non-seed kmer
TATTACAA	TATTACAA	307	184	0.599349	Other	Non-seed kmer
ATTAATCG	ATTAATCG	24	13	0.541667	Other	Non-seed kmer
TTGCTCCG	TTGCTCCG	10	4	0.4	Other	Non-seed kmer
AAGTTAGC	AAGTTAGC	62	45	0.725806	Other	Non-seed kmer
AACATGGA	AACATGGA	136	88	0.647059	Other	Non-seed kmer
ATTACATT	ATTACATT	426	289	0.678404	Other	Non-seed kmer
CCGTTTCA	CCGTTTCA	24	13	0.541667	Other	Non-seed kmer
GCCCTCTT	GCCCTCTT	37	15	0.405405	Other	Non-seed kmer
AAAATAAT	AAAATAAT	1010	600	0.594059	Other	Non-seed kmer
TATATATG	TATATATG	1458	512	0.351166	Other	Non-seed kmer
TTGCCAAA	TTGCCAAA	185	120	0.648649	Other	Non-seed kmer
TTCTTTAT	TTCTTTAT	574	393	0.684669	Other	Non-seed kmer
ACTGTGCT	ACTGTGCT	53	37	0.698113	Other	Non-seed kmer
ACATGGCT	ACATGGCT	82	54	0.658537	Other	Non-seed kmer
AACAACTA	AACAACTA	212	124	0.584906	Other	Non-seed kmer
TTAGTTTA	TTAGTTTA	284	188	0.661972	Other	Non-seed kmer
TTTTAATT	TTTTAATT	1246	755	0.605939	Other	Non-seed kmer
TATATTAT	TATATTAT	677	389	0.574594	Other	Non-seed kmer
ATTAGAAA	ATTAGAAA	315	237	0.752381	Other	Non-seed kmer
AAGCTATC	AAGCTATC	66	30	0.454545	Other	Non-seed kmer
CCACACAC	CCACACAC	199	71	0.356784	Other	Non-seed kmer
CACATAAT	CACATAAT	151	93	0.615894	Other	Non-seed kmer
ATATATAA	ATATATAA	1288	614	0.476708	Other	Non-seed kmer
TTTAGAAT	TTTAGAAT	356	261	0.733146	Other	Non-seed kmer
TTACCTTT	TTACCTTT	297	170	0.572391	Other	Non-seed kmer
CTTTACAG	CTTTACAG	108	73	0.675926	Other	Non-seed kmer
GATCTAA	GATCTAA	179	102	0.569832	Other	Non-seed kmer
AATTCCTG	AATTCCTG	145	105	0.724138	Other	Non-seed kmer
ATCACCTT	ATCACCTT	95	66	0.694737	Other	Non-seed kmer
ACCACCAA	ACCACCAA	131	68	0.519084	Other	Non-seed kmer
TTGTTTTT	TTGTTTTT	1608	799	0.496891	Other	Non-seed kmer
TCATGTAT	TCATGTAT	208	130	0.625	Other	Non-seed kmer
TATTATAA	TATTATAA	524	323	0.616412	Other	Non-seed kmer
AAATTAGT	AAATTAGT	250	159	0.636	Other	Non-seed kmer
TTCCAATC	TTCCAATC	117	69	0.589744	Other	Non-seed kmer
CAAAATTA	CAAAATTA	412	264	0.640777	Other	Non-seed kmer
AATGCCTG	AATGCCTG	64	41	0.640625	Other	Non-seed kmer
TTGCTATT	TTGCTATT	296	194	0.655405	Other	Non-seed kmer
ATTTTAGA	ATTTTAGA	316	219	0.693038	Other	Non-seed kmer
CCATTGGC	CCATTGGC	34	23	0.676471	Other	Non-seed kmer
AGTACTGG	AGTACTGG	90	62	0.688889	Other	Non-seed kmer
TCTAAATC	TCTAAATC	124	81	0.653226	Other	Non-seed kmer
ATTAGTAC	ATTAGTAC	59	34	0.576271	Other	Non-seed kmer
GCCAAAAT	GCCAAAAT	193	138	0.715026	Other	Non-seed kmer
CACTATCA	CACTATCA	127	62	0.488189	Other	Non-seed kmer
ATCAATCT	ATCAATCT	124	84	0.677419	Other	Non-seed kmer
GTAGCTCC	GTAGCTCC	14	7	0.5	Other	Non-seed kmer
GTATGGTG	GTATGGTG	67	36	0.537313	Other	Non-seed kmer
ACCTTTGT	ACCTTTGT	116	73	0.62931	Other	Non-seed kmer
GGTACTGT	GGTACTGT	48	30	0.625	Other	Non-seed kmer
CATATATG	CATATATG	355	178	0.501408	Other	Non-seed kmer
GGTCTGTG	GGTCTGTG	50	32	0.64	Other	Non-seed kmer
ATTTTATT	ATTTTATT	1457	1019	0.699382	Other	Non-seed kmer
CAACAATA	CAACAATA	367	217	0.591281	Other	Non-seed kmer
CCATAGAT	CCATAGAT	54	26	0.481481	Other	Non-seed kmer
TTTGGAAA	TTTGGAAA	360	241	0.669444	Other	Non-seed kmer
ATATTTGG	ATATTTGG	274	196	0.715328	Other	Non-seed kmer
ATTCTGCC	ATTCTGCC	106	66	0.622642	Other	Non-seed kmer
GACAACCT	GACAACCT	31	16	0.516129	Other	Non-seed kmer
TTTGAAGA	TTTGAAGA	291	194	0.666667	Other	Non-seed kmer
AATGAAAT	AATGAAAT	705	452	0.641135	Other	Non-seed kmer
GCAATACC	GCAATACC	43	26	0.604651	Other	Non-seed kmer
TGTTGCTG	TGTTGCTG	227	154	0.678414	Other	Non-seed kmer
ATACTCTC	ATACTCTC	87	49	0.563218	Other	Non-seed kmer
GATACTTT	GATACTTT	124	73	0.58871	Other	Non-seed kmer
AATCTACT	AATCTACT	132	86	0.651515	Other	Non-seed kmer
TAGAAACA	TAGAAACA	215	126	0.586047	Other	Non-seed kmer
CTGTTGTT	CTGTTGTT	343	223	0.650146	Other	Non-seed kmer
TATATTAA	TATATTAA	511	317	0.620352	Other	Non-seed kmer
ATCAACTA	ATCAACTA	162	105	0.648148	Other	Non-seed kmer
AATGTACA	AATGTACA	204	127	0.622549	Other	Non-seed kmer
ATGACATT	ATGACATT	234	148	0.632479	Other	Non-seed kmer
TTAATCTT	TTAATCTT	345	232	0.672464	Other	Non-seed kmer
TAAGTTTC	TAAGTTTC	130	81	0.623077	Other	Non-seed kmer
AGTGTTTT	AGTGTTTT	286	178	0.622378	Other	Non-seed kmer
CAGTGTGA	CAGTGTGA	94	64	0.680851	Other	Non-seed kmer
CACATGTA	CACATGTA	278	149	0.535971	Other	Non-seed kmer
CTATATAA	CTATATAA	202	126	0.623762	Other	Non-seed kmer
GTAACCTT	GTAACCTT	54	37	0.685185	Other	Non-seed kmer
CAGTAAGA	CAGTAAGA	75	43	0.573333	Other	Non-seed kmer
AATGATTG	AATGATTG	200	137	0.685	Other	Non-seed kmer
CTATAAAC	CTATAAAC	121	70	0.578512	Other	Non-seed kmer
AAGGCTGT	AAGGCTGT	84	53	0.630952	Other	Non-seed kmer
AACTTGTA	AACTTGTA	177	111	0.627119	Other	Non-seed kmer
ATCACCTG	ATCACCTG	80	51	0.6375	Other	Non-seed kmer
TATGTGTA	TATGTGTA	470	219	0.465957	Other	Non-seed kmer
TAAGGGAT	TAAGGGAT	47	29	0.617021	Other	Non-seed kmer
TTTAACAC	TTTAACAC	174	98	0.563218	Other	Non-seed kmer
TTGGGTAA	TTGGGTAA	70	37	0.528571	Other	Non-seed kmer
TCTTCCTT	TCTTCCTT	316	192	0.607595	Other	Non-seed kmer
GTTCTGAT	GTTCTGAT	104	59	0.567308	Other	Non-seed kmer
ATGTTACT	ATGTTACT	166	110	0.662651	Other	Non-seed kmer
TCTCTCTC	TCTCTCTC	3054	1261	0.412901	Other	Non-seed kmer
ATATTGTA	ATATTGTA	362	243	0.671271	Other	Non-seed kmer
AACAAGCT	AACAAGCT	106	64	0.603774	Other	Non-seed kmer
CAGAAAGA	CAGAAAGA	206	119	0.57767	Other	Non-seed kmer
TTTATATT	TTTATATT	1118	762	0.681574	Other	Non-seed kmer
ACATACAT	ACATACAT	1400	600	0.428571	Other	Non-seed kmer
ATAATAAC	ATAATAAC	265	105	0.396226	Other	Non-seed kmer
CCAGATAA	CCAGATAA	64	42	0.65625	Other	Non-seed kmer
TAGCAAAG	TAGCAAAG	81	57	0.703704	Other	Non-seed kmer
TTCTCTTT	TTCTCTTT	664	411	0.618976	Other	Non-seed kmer
ATTTAACA	ATTTAACA	362	246	0.679558	Other	Non-seed kmer
AAATCAAA	AAATCAAA	505	322	0.637624	Other	Non-seed kmer
CCCCCCCG	CCCCCCCG	18	1	0.0555556	Other	Non-seed kmer
TGCTTACA	TGCTTACA	116	78	0.672414	Other	Non-seed kmer
TCGAAAGA	TCGAAAGA	38	13	0.342105	Other	Non-seed kmer
TAGATAAA	TAGATAAA	212	124	0.584906	Other	Non-seed kmer
TTAGCTCT	TTAGCTCT	84	54	0.642857	Other	Non-seed kmer
CCTACAAG	CCTACAAG	42	27	0.642857	Other	Non-seed kmer
TGTGTATG	TGTGTATG	924	378	0.409091	Other	Non-seed kmer
GGATTTTG	GGATTTTG	126	80	0.634921	Other	Non-seed kmer
CCCACAGT	CCCACAGT	37	18	0.486486	Other	Non-seed kmer
CCTTAACG	CCTTAACG	16	7	0.4375	Other	Non-seed kmer
TGTTACTT	TGTTACTT	223	148	0.663677	Other	Non-seed kmer
TAAGTGTG	TAAGTGTG	103	59	0.572816	Other	Non-seed kmer
GATTTTGT	GATTTTGT	270	176	0.651852	Other	Non-seed kmer
TTGGGATC	TTGGGATC	45	33	0.733333	Other	Non-seed kmer
Ovu-Mir-137-v1_3p	AGCAATAA	181	139	0.767956	Seed	Seed: Co-detected
CATGATAA	CATGATAA	123	76	0.617886	Other	Non-seed kmer
CACCTCCT	CACCTCCT	85	52	0.611765	Other	Non-seed kmer
ATATATAT	ATATATAT	12105	5431	0.448658	Other	Non-seed kmer
AAACATCT	AAACATCT	254	154	0.606299	Other	Non-seed kmer
CAATAACT	CAATAACT	147	91	0.619048	Other	Non-seed kmer
GGCCCTAT	GGCCCTAT	21	8	0.380952	Other	Non-seed kmer
TCAAACAT	TCAAACAT	290	188	0.648276	Other	Non-seed kmer
TATTTACT	TATTTACT	363	239	0.658402	Other	Non-seed kmer
TTTTAAAG	TTTTAAAG	521	317	0.608445	Other	Non-seed kmer
TCATCTTT	TCATCTTT	392	256	0.653061	Other	Non-seed kmer
GAAAGGAA	GAAAGGAA	245	154	0.628571	Other	Non-seed kmer
TATTTCAA	TATTTCAA	538	382	0.710037	Other	Non-seed kmer
GAAATGAG	GAAATGAG	115	70	0.608696	Other	Non-seed kmer
TTACCTGC	TTACCTGC	54	33	0.611111	Other	Non-seed kmer
TTAAGAGG	TTAAGAGG	61	38	0.622951	Other	Non-seed kmer
AAACTTAA	AAACTTAA	278	185	0.665468	Other	Non-seed kmer
AAAAGAAA	AAAAGAAA	1990	985	0.494975	Other	Non-seed kmer
TTTATTTG	TTTATTTG	630	464	0.736508	Other	Non-seed kmer
TCCCATAA	TCCCATAA	69	29	0.42029	Other	Non-seed kmer
AATTTGGT	AATTTGGT	260	177	0.680769	Other	Non-seed kmer
TCATTAAA	TCATTAAA	446	321	0.719731	Other	Non-seed kmer
TGTTTCTA	TGTTTCTA	268	182	0.679104	Other	Non-seed kmer
ATATTATT	ATATTATT	703	449	0.638691	Other	Non-seed kmer
ATATTAAA	ATATTAAA	661	420	0.635401	Other	Non-seed kmer
TGATATTT	TGATATTT	578	423	0.731834	Other	Non-seed kmer
CTGATCTC	CTGATCTC	51	34	0.666667	Other	Non-seed kmer
GCACAATT	GCACAATT	57	42	0.736842	Other	Non-seed kmer
GCGCGTGT	GCGCGTGT	20	2	0.1	Other	Non-seed kmer
ATGCGAAA	ATGCGAAA	36	18	0.5	Other	Non-seed kmer
ATATGCTT	ATATGCTT	158	95	0.601266	Other	Non-seed kmer
CATCCATT	CATCCATT	176	109	0.619318	Other	Non-seed kmer
TCCATTAG	TCCATTAG	44	33	0.75	Other	Non-seed kmer
TCTGGATA	TCTGGATA	78	54	0.692308	Other	Non-seed kmer
AATGTGCA	AATGTGCA	105	58	0.552381	Other	Non-seed kmer
TGTCACTA	TGTCACTA	96	57	0.59375	Other	Non-seed kmer
AGGAGGCT	AGGAGGCT	21	10	0.47619	Other	Non-seed kmer
TTTTTGTT	TTTTTGTT	1613	830	0.514569	Other	Non-seed kmer
TTTTCTTG	TTTTCTTG	454	296	0.651982	Other	Non-seed kmer
TGAAAAAA	TGAAAAAA	804	343	0.426617	Other	Non-seed kmer
GCTGTAAA	GCTGTAAA	131	84	0.641221	Other	Non-seed kmer
TATATTTG	TATATTTG	611	419	0.685761	Other	Non-seed kmer
AAAGACTG	AAAGACTG	146	92	0.630137	Other	Non-seed kmer
AGTTACAA	AGTTACAA	129	81	0.627907	Other	Non-seed kmer
TGTGGCCA	TGTGGCCA	86	54	0.627907	Other	Non-seed kmer
AGACATGC	AGACATGC	55	29	0.527273	Other	Non-seed kmer
ATTGTTGT	ATTGTTGT	410	269	0.656098	Other	Non-seed kmer
GTAGCATT	GTAGCATT	95	63	0.663158	Other	Non-seed kmer
ATGGGTTT	ATGGGTTT	120	69	0.575	Other	Non-seed kmer
TGTAGTAA	TGTAGTAA	129	84	0.651163	Other	Non-seed kmer
TGTTATAG	TGTTATAG	120	78	0.65	Other	Non-seed kmer
ATTTTATG	ATTTTATG	419	278	0.663484	Other	Non-seed kmer
TTCTTTTC	TTCTTTTC	693	419	0.604618	Other	Non-seed kmer
GAAGAGAA	GAAGAGAA	223	135	0.605381	Other	Non-seed kmer
AATGTTTA	AATGTTTA	468	315	0.673077	Other	Non-seed kmer
AAACTAAA	AAACTAAA	448	287	0.640625	Other	Non-seed kmer
TCACATCA	TCACATCA	202	136	0.673267	Other	Non-seed kmer
TTGGTTTG	TTGGTTTG	209	132	0.631579	Other	Non-seed kmer
ATCCCGCC	ATCCCGCC	17	6	0.352941	Other	Non-seed kmer
AACCATGA	AACCATGA	126	72	0.571429	Other	Non-seed kmer
TAAAAAGT	TAAAAAGT	274	164	0.59854	Other	Non-seed kmer
TCTCGATT	TCTCGATT	24	11	0.458333	Other	Non-seed kmer
ATAGAAAG	ATAGAAAG	139	81	0.582734	Other	Non-seed kmer
TTCTACTA	TTCTACTA	200	117	0.585	Other	Non-seed kmer
GCCATTTC	GCCATTTC	101	59	0.584158	Other	Non-seed kmer
AGGAAATT	AGGAAATT	193	131	0.678756	Other	Non-seed kmer
AATTTTGT	AATTTTGT	624	435	0.697115	Other	Non-seed kmer
TGACTTGC	TGACTTGC	74	45	0.608108	Other	Non-seed kmer
CTATGTTT	CTATGTTT	148	78	0.527027	Other	Non-seed kmer
TGCCCATG	TGCCCATG	26	13	0.5	Other	Non-seed kmer
TCATAAAA	TCATAAAA	366	234	0.639344	Other	Non-seed kmer
GCTTAAGA	GCTTAAGA	54	28	0.518519	Other	Non-seed kmer
AACTGGTC	AACTGGTC	65	36	0.553846	Other	Non-seed kmer
CATCTCCA	CATCTCCA	119	70	0.588235	Other	Non-seed kmer
ATTTCATG	ATTTCATG	298	200	0.671141	Other	Non-seed kmer
CTACAGCA	CTACAGCA	95	60	0.631579	Other	Non-seed kmer
AGTTGCTA	AGTTGCTA	99	64	0.646465	Other	Non-seed kmer
TAAATTCA	TAAATTCA	349	243	0.696275	Other	Non-seed kmer
GTTTTACA	GTTTTACA	233	153	0.656652	Other	Non-seed kmer
GGATGTGT	GGATGTGT	77	35	0.454545	Other	Non-seed kmer
CATCTGGG	CATCTGGG	23	11	0.478261	Other	Non-seed kmer
AGAATGAT	AGAATGAT	152	104	0.684211	Other	Non-seed kmer
AAGTACTT	AAGTACTT	144	83	0.576389	Other	Non-seed kmer
CTTGATCT	CTTGATCT	97	66	0.680412	Other	Non-seed kmer
TAAATATT	TAAATATT	996	708	0.710843	Other	Non-seed kmer
AAATCTGA	AAATCTGA	238	170	0.714286	Other	Non-seed kmer
TGAATACA	TGAATACA	188	112	0.595745	Other	Non-seed kmer
AAGCAAAG	AAGCAAAG	164	97	0.591463	Other	Non-seed kmer
CAAAGCTT	CAAAGCTT	113	74	0.654867	Other	Non-seed kmer
TTTATTAT	TTTATTAT	971	614	0.632338	Other	Non-seed kmer
CTAACTCT	CTAACTCT	88	61	0.693182	Other	Non-seed kmer
TTGTCTGA	TTGTCTGA	147	100	0.680272	Other	Non-seed kmer
TCGCTCAC	TCGCTCAC	11	3	0.272727	Other	Non-seed kmer
AAAGACCT	AAAGACCT	85	41	0.482353	Other	Non-seed kmer
ACATAAGT	ACATAAGT	90	47	0.522222	Other	Non-seed kmer
GCTGACTG	GCTGACTG	54	40	0.740741	Other	Non-seed kmer
CCTAATTT	CCTAATTT	144	90	0.625	Other	Non-seed kmer
GGCAGTAT	GGCAGTAT	38	20	0.526316	Other	Non-seed kmer
AATACTAC	AATACTAC	121	63	0.520661	Other	Non-seed kmer
TATAATGA	TATAATGA	237	143	0.603376	Other	Non-seed kmer
CGGTTTAT	CGGTTTAT	24	8	0.333333	Other	Non-seed kmer
CCGGTTTT	CCGGTTTT	16	5	0.3125	Other	Non-seed kmer
TGATTAAG	TGATTAAG	89	53	0.595506	Other	Non-seed kmer
TTCTAAGC	TTCTAAGC	77	52	0.675325	Other	Non-seed kmer
ATAGGACT	ATAGGACT	46	30	0.652174	Other	Non-seed kmer
TTAAGAAA	TTAAGAAA	453	290	0.640177	Other	Non-seed kmer
TGCTCTAT	TGCTCTAT	79	50	0.632911	Other	Non-seed kmer
TTTGCAGT	TTTGCAGT	200	136	0.68	Other	Non-seed kmer
CTTTAGAT	CTTTAGAT	117	74	0.632479	Other	Non-seed kmer
ACAAGCAA	ACAAGCAA	137	73	0.532847	Other	Non-seed kmer
TCTGCTAA	TCTGCTAA	122	79	0.647541	Other	Non-seed kmer
TGGTTTTA	TGGTTTTA	235	165	0.702128	Other	Non-seed kmer
CAGAATTT	CAGAATTT	277	170	0.613718	Other	Non-seed kmer
CTGAGTTC	CTGAGTTC	258	167	0.647287	Other	Non-seed kmer
AATTTAAA	AATTTAAA	808	476	0.589109	Other	Non-seed kmer
TCATCACC	TCATCACC	185	101	0.545946	Other	Non-seed kmer
GTGTGCCT	GTGTGCCT	49	35	0.714286	Other	Non-seed kmer
AAAAAATC	AAAAAATC	505	203	0.40198	Other	Non-seed kmer
GGTTTATT	GGTTTATT	202	143	0.707921	Other	Non-seed kmer
GAACACTG	GAACACTG	91	52	0.571429	Other	Non-seed kmer
TCTCATTC	TCTCATTC	206	142	0.68932	Other	Non-seed kmer
GTTCTTTG	GTTCTTTG	155	107	0.690323	Other	Non-seed kmer
CCTTGTGG	CCTTGTGG	78	46	0.589744	Other	Non-seed kmer
ATCATTTG	ATCATTTG	267	176	0.659176	Other	Non-seed kmer
GCAGTATT	GCAGTATT	143	90	0.629371	Other	Non-seed kmer
CTGTACCT	CTGTACCT	43	28	0.651163	Other	Non-seed kmer
GTCAGTTA	GTCAGTTA	98	63	0.642857	Other	Non-seed kmer
AACAAAAT	AACAAAAT	764	483	0.632199	Other	Non-seed kmer
ACTGCTAA	ACTGCTAA	151	101	0.668874	Other	Non-seed kmer
TGTCAGTC	TGTCAGTC	87	51	0.586207	Other	Non-seed kmer
CTGATACT	CTGATACT	91	54	0.593407	Other	Non-seed kmer
AAGGACTT	AAGGACTT	76	44	0.578947	Other	Non-seed kmer
TCAATAAG	TCAATAAG	102	72	0.705882	Other	Non-seed kmer
TATGTTTT	TATGTTTT	440	262	0.595455	Other	Non-seed kmer
ATTTGTTT	ATTTGTTT	796	557	0.699749	Other	Non-seed kmer
TTCGACAT	TTCGACAT	38	16	0.421053	Other	Non-seed kmer
CACCCTTC	CACCCTTC	57	35	0.614035	Other	Non-seed kmer
TGCTTTAC	TGCTTTAC	116	79	0.681034	Other	Non-seed kmer
AACAGTGT	AACAGTGT	141	103	0.730496	Other	Non-seed kmer
GCTTCCTC	GCTTCCTC	49	25	0.510204	Other	Non-seed kmer
AAGAGTGG	AAGAGTGG	48	24	0.5	Other	Non-seed kmer
GTAAGGTG	GTAAGGTG	26	12	0.461538	Other	Non-seed kmer
TTGTGAAT	TTGTGAAT	248	171	0.689516	Other	Non-seed kmer
TGATATAG	TGATATAG	91	49	0.538462	Other	Non-seed kmer
AATGCAAT	AATGCAAT	198	129	0.651515	Other	Non-seed kmer
TTATTTTA	TTATTTTA	1253	859	0.685555	Other	Non-seed kmer
ATAATAAT	ATAATAAT	2439	1358	0.556786	Other	Non-seed kmer
TCTGTGTC	TCTGTGTC	98	57	0.581633	Other	Non-seed kmer
Ovu-Mir-96-P2_5p	GTGCCAAA	93	75	0.806452	Seed	Seed: Co-detected
TCACTGAT	TCACTGAT	147	108	0.734694	Other	Non-seed kmer
CATTCAGT	CATTCAGT	182	113	0.620879	Other	Non-seed kmer
TGCTGAAA	TGCTGAAA	219	152	0.694064	Other	Non-seed kmer
GGTGTTTT	GGTGTTTT	132	82	0.621212	Other	Non-seed kmer
ACAACAGA	ACAACAGA	185	123	0.664865	Other	Non-seed kmer
GTATACAT	GTATACAT	279	145	0.519713	Other	Non-seed kmer
TTTTATTA	TTTTATTA	1007	618	0.613704	Other	Non-seed kmer
AAACCTTA	AAACCTTA	147	92	0.62585	Other	Non-seed kmer
ACATACTC	ACATACTC	99	56	0.565657	Other	Non-seed kmer
TCTTATTA	TCTTATTA	205	119	0.580488	Other	Non-seed kmer
AACATTCA	AACATTCA	252	160	0.634921	Other	Non-seed kmer
TGGTTTAT	TGGTTTAT	227	157	0.69163	Other	Non-seed kmer
TACCAACT	TACCAACT	101	67	0.663366	Other	Non-seed kmer
CAGTCCTG	CAGTCCTG	55	31	0.563636	Other	Non-seed kmer
CTTATAAA	CTTATAAA	235	156	0.66383	Other	Non-seed kmer
AAAATGTT	AAAATGTT	753	471	0.625498	Other	Non-seed kmer
TCATACTT	TCATACTT	154	95	0.616883	Other	Non-seed kmer
GTGTGTAT	GTGTGTAT	1217	408	0.335251	Other	Non-seed kmer
GGAATAAA	GGAATAAA	220	146	0.663636	Other	Non-seed kmer
AAACTCAA	AAACTCAA	143	90	0.629371	Other	Non-seed kmer
AAAAATGG	AAAAATGG	339	189	0.557522	Other	Non-seed kmer
AGGTTTGA	AGGTTTGA	83	43	0.518072	Other	Non-seed kmer
AGTTACTT	AGTTACTT	121	75	0.619835	Other	Non-seed kmer
GATAATAC	GATAATAC	74	41	0.554054	Other	Non-seed kmer
TTAATTGC	TTAATTGC	151	98	0.649007	Other	Non-seed kmer
TAAATGAA	TAAATGAA	479	314	0.655532	Other	Non-seed kmer
GTTTCATT	GTTTCATT	353	231	0.654391	Other	Non-seed kmer
TTATTTTG	TTATTTTG	734	499	0.679837	Other	Non-seed kmer
TATATAAA	TATATAAA	1089	611	0.561065	Other	Non-seed kmer
GCCTTATG	GCCTTATG	33	23	0.69697	Other	Non-seed kmer
TATAACAA	TATAACAA	280	164	0.585714	Other	Non-seed kmer
CTGCTGAT	CTGCTGAT	117	85	0.726496	Other	Non-seed kmer
ACTGCATA	ACTGCATA	104	66	0.634615	Other	Non-seed kmer
TAATATTG	TAATATTG	313	215	0.686901	Other	Non-seed kmer
TATACAGG	TATACAGG	79	38	0.481013	Other	Non-seed kmer
TATTTTTC	TATTTTTC	835	553	0.662275	Other	Non-seed kmer
CAAATTGG	CAAATTGG	97	70	0.721649	Other	Non-seed kmer
GATTTTTA	GATTTTTA	378	236	0.624339	Other	Non-seed kmer
GTGCTAGA	GTGCTAGA	49	31	0.632653	Other	Non-seed kmer
TATACATG	TATACATG	329	166	0.504559	Other	Non-seed kmer
TTTAAATT	TTTAAATT	881	579	0.657208	Other	Non-seed kmer
AGTTATAG	AGTTATAG	79	49	0.620253	Other	Non-seed kmer
TTTCTGTT	TTTCTGTT	634	421	0.664038	Other	Non-seed kmer
CCCTTCTG	CCCTTCTG	49	26	0.530612	Other	Non-seed kmer
GTACTGGC	GTACTGGC	20	11	0.55	Other	Non-seed kmer
ATTCATAC	ATTCATAC	166	107	0.644578	Other	Non-seed kmer
CATGTTCA	CATGTTCA	134	78	0.58209	Other	Non-seed kmer
TCATGAAC	TCATGAAC	85	56	0.658824	Other	Non-seed kmer
TTTTTTAT	TTTTTTAT	1627	693	0.425937	Other	Non-seed kmer
TTTCACAT	TTTCACAT	336	220	0.654762	Other	Non-seed kmer
AGGACCG	AGGACCG	17	6	0.352941	Other	Non-seed kmer
TGTATGTT	TGTATGTT	341	201	0.589443	Other	Non-seed kmer
TTTTTTTC	TTTTTTTC	2382	893	0.374895	Other	Non-seed kmer
TTCACTAA	TTCACTAA	141	79	0.560284	Other	Non-seed kmer
CCATATTT	CCATATTT	282	184	0.652482	Other	Non-seed kmer
AGTCTATA	AGTCTATA	71	43	0.605634	Other	Non-seed kmer
ATTTTGCT	ATTTTGCT	337	221	0.655786	Other	Non-seed kmer
ATATTATA	ATATTATA	558	298	0.53405	Other	Non-seed kmer
TAATTAGA	TAATTAGA	187	138	0.737968	Other	Non-seed kmer
ATGTGTAA	ATGTGTAA	211	125	0.592417	Other	Non-seed kmer
CTGAAATT	CTGAAATT	353	231	0.654391	Other	Non-seed kmer
ATATAGAC	ATATAGAC	135	61	0.451852	Other	Non-seed kmer
GAGCAAAA	GAGCAAAA	121	70	0.578512	Other	Non-seed kmer
ACTACTAC	ACTACTAC	843	480	0.569395	Other	Non-seed kmer
GGCTTTTC	GGCTTTTC	60	32	0.533333	Other	Non-seed kmer
CCCTGGTC	CCCTGGTC	19	13	0.684211	Other	Non-seed kmer
CTGATTAC	CTGATTAC	64	46	0.71875	Other	Non-seed kmer
ATAGATTT	ATAGATTT	275	184	0.669091	Other	Non-seed kmer
TTACAATG	TTACAATG	157	109	0.694268	Other	Non-seed kmer
AATATAAT	AATATAAT	633	413	0.652449	Other	Non-seed kmer
CTTAAGTA	CTTAAGTA	77	47	0.61039	Other	Non-seed kmer
GAAAACCT	GAAAACCT	115	61	0.530435	Other	Non-seed kmer
GTCCATCT	GTCCATCT	58	38	0.655172	Other	Non-seed kmer
CTAGACCT	CTAGACCT	23	17	0.73913	Other	Non-seed kmer
ATTCATAA	ATTCATAA	271	189	0.697417	Other	Non-seed kmer
GTTTTCAG	GTTTTCAG	149	96	0.644295	Other	Non-seed kmer
TATATCAT	TATATCAT	329	195	0.592705	Other	Non-seed kmer
TTCTCTTC	TTCTCTTC	345	230	0.666667	Other	Non-seed kmer
CTCACTCT	CTCACTCT	147	70	0.47619	Other	Non-seed kmer
TTCTTTTA	TTCTTTTA	691	439	0.635311	Other	Non-seed kmer
TCAATTCT	TCAATTCT	193	129	0.668394	Other	Non-seed kmer
CATGTATG	CATGTATG	334	165	0.494012	Other	Non-seed kmer
GAAGAACT	GAAGAACT	94	58	0.617021	Other	Non-seed kmer
CAACCCCC	CAACCCCC	41	10	0.243902	Other	Non-seed kmer
TTTTACTC	TTTTACTC	249	145	0.582329	Other	Non-seed kmer
ATATGTGG	ATATGTGG	103	66	0.640777	Other	Non-seed kmer
GACGCATT	GACGCATT	10	5	0.5	Other	Non-seed kmer
TGAGTGAT	TGAGTGAT	102	74	0.72549	Other	Non-seed kmer
TATTATCG	TATTATCG	53	27	0.509434	Other	Non-seed kmer
GCATATAG	GCATATAG	52	28	0.538462	Other	Non-seed kmer
AAGACAAA	AAGACAAA	369	203	0.550136	Other	Non-seed kmer
GCAAGTG	GCAAGTG	195	104	0.533333	Other	Non-seed kmer
TATGTCAT	TATGTCAT	144	82	0.569444	Other	Non-seed kmer
TGACTTTG	TGACTTTG	199	118	0.592965	Other	Non-seed kmer
TTAGTATT	TTAGTATT	231	144	0.623377	Other	Non-seed kmer
TTTTTGAA	TTTTTGAA	520	280	0.538462	Other	Non-seed kmer
CACTTTCA	CACTTTCA	195	131	0.671795	Other	Non-seed kmer
TGCAATAT	TGCAATAT	238	165	0.693277	Other	Non-seed kmer
GCATGTAA	GCATGTAA	94	60	0.638298	Other	Non-seed kmer
AACCATTG	AACCATTG	165	100	0.606061	Other	Non-seed kmer
AATCTTGT	AATCTTGT	160	111	0.69375	Other	Non-seed kmer
AATTACAT	AATTACAT	367	239	0.651226	Other	Non-seed kmer
AGAAATTG	AGAAATTG	242	170	0.702479	Other	Non-seed kmer
ACCCCTAA	ACCCCTAA	41	25	0.609756	Other	Non-seed kmer
AAGAATGA	AAGAATGA	227	148	0.651982	Other	Non-seed kmer
TCCCCTCT	TCCCCTCT	121	46	0.380165	Other	Non-seed kmer
GTGACAAA	GTGACAAA	127	91	0.716535	Other	Non-seed kmer
AGTTTGTC	AGTTTGTC	118	80	0.677966	Other	Non-seed kmer
GCATTGGG	GCATTGGG	34	16	0.470588	Other	Non-seed kmer
AGTACACT	AGTACACT	55	34	0.618182	Other	Non-seed kmer
ATTGTAAT	ATTGTAAT	335	241	0.719403	Other	Non-seed kmer
CTTCATTA	CTTCATTA	282	186	0.659574	Other	Non-seed kmer
TCAGTTAT	TCAGTTAT	261	160	0.613027	Other	Non-seed kmer
GCAAAACC	GCAAAACC	54	33	0.611111	Other	Non-seed kmer
TGACAATA	TGACAATA	207	147	0.710145	Other	Non-seed kmer
GTTTTTTA	GTTTTTTA	298	121	0.40604	Other	Non-seed kmer
AAAGGGTC	AAAGGGTC	32	16	0.5	Other	Non-seed kmer
TTTAATTT	TTTAATTT	1256	801	0.637739	Other	Non-seed kmer
CTTGTACA	CTTGTACA	120	82	0.683333	Other	Non-seed kmer
CAACCAGG	CAACCAGG	39	22	0.564103	Other	Non-seed kmer
TTGGAGGA	TTGGAGGA	77	53	0.688312	Other	Non-seed kmer
TTTAACAT	TTTAACAT	421	285	0.67696	Other	Non-seed kmer
TGATTATG	TGATTATG	159	100	0.628931	Other	Non-seed kmer
TCATCTGT	TCATCTGT	214	142	0.663551	Other	Non-seed kmer
CAGTAATT	CAGTAATT	177	107	0.60452	Other	Non-seed kmer
GTGTTTAA	GTGTTTAA	134	81	0.604478	Other	Non-seed kmer
TCAAAGTA	TCAAAGTA	149	86	0.577181	Other	Non-seed kmer
TTTAAACA	TTTAAACA	486	296	0.609053	Other	Non-seed kmer
TTAGAAAG	TTAGAAAG	147	101	0.687075	Other	Non-seed kmer
TGCTGAGG	TGCTGAGG	90	52	0.577778	Other	Non-seed kmer
CTTTAAAA	CTTTAAAA	521	318	0.610365	Other	Non-seed kmer
ACTATTGT	ACTATTGT	170	118	0.694118	Other	Non-seed kmer
GTAACAGC	GTAACAGC	56	32	0.571429	Other	Non-seed kmer
AAATATCA	AAATATCA	518	352	0.679537	Other	Non-seed kmer
CTATCTAC	CTATCTAC	70	36	0.514286	Other	Non-seed kmer
GTGATAGA	GTGATAGA	85	56	0.658824	Other	Non-seed kmer
GTATATCT	GTATATCT	163	92	0.564417	Other	Non-seed kmer
AACTAACA	AACTAACA	160	103	0.64375	Other	Non-seed kmer
AATGAGAC	AATGAGAC	64	45	0.703125	Other	Non-seed kmer
CTATAAAA	CTATAAAA	266	171	0.642857	Other	Non-seed kmer
TCTCTGTG	TCTCTGTG	131	73	0.557252	Other	Non-seed kmer
ACTTAATG	ACTTAATG	132	83	0.628788	Other	Non-seed kmer
ATATACGA	ATATACGA	59	15	0.254237	Other	Non-seed kmer
TCTTGTGA	TCTTGTGA	122	81	0.663934	Other	Non-seed kmer
CCATATTG	CCATATTG	81	58	0.716049	Other	Non-seed kmer
TAACAGTA	TAACAGTA	154	101	0.655844	Other	Non-seed kmer
GTATAAGT	GTATAAGT	80	57	0.7125	Other	Non-seed kmer
TCCCCATG	TCCCCATG	33	12	0.363636	Other	Non-seed kmer
CAAAAAGG	CAAAAAGG	120	63	0.525	Other	Non-seed kmer
CCCATATC	CCCATATC	39	22	0.564103	Other	Non-seed kmer
GCAAGAA	GCAAGAA	293	185	0.631399	Other	Non-seed kmer
GTGCACAA	GTGCACAA	59	35	0.59322	Other	Non-seed kmer
TGGAATTT	TGGAATTT	308	207	0.672078	Other	Non-seed kmer
ATCAGTTA	ATCAGTTA	189	114	0.603175	Other	Non-seed kmer
TGCTGCCA	TGCTGCCA	132	92	0.69697	Other	Non-seed kmer
GTTTCATA	GTTTCATA	200	126	0.63	Other	Non-seed kmer
ATGTTTTT	ATGTTTTT	626	335	0.535144	Other	Non-seed kmer
AAGCTTCC	AAGCTTCC	52	30	0.576923	Other	Non-seed kmer
GATGACTT	GATGACTT	89	51	0.573034	Other	Non-seed kmer
TTAACTTA	TTAACTTA	198	129	0.651515	Other	Non-seed kmer
AAATCTGG	AAATCTGG	128	89	0.695312	Other	Non-seed kmer
CTGTCTTG	CTGTCTTG	121	78	0.644628	Other	Non-seed kmer
GGACTAAA	GGACTAAA	72	46	0.638889	Other	Non-seed kmer
ATAGCACA	ATAGCACA	64	37	0.578125	Other	Non-seed kmer
AATTGTTT	AATTGTTT	589	392	0.665535	Other	Non-seed kmer
GTGCAATA	GTGCAATA	74	50	0.675676	Other	Non-seed kmer
CCAATCAA	CCAATCAA	116	72	0.62069	Other	Non-seed kmer
GGGTAAAT	GGGTAAAT	58	33	0.568966	Other	Non-seed kmer
TTATAAAA	TTATAAAA	694	456	0.657061	Other	Non-seed kmer
TTCATGGT	TTCATGGT	127	77	0.606299	Other	Non-seed kmer
CAAGCAAA	CAAGCAAA	163	99	0.607362	Other	Non-seed kmer
TCTGGAAA	TCTGGAAA	157	102	0.649682	Other	Non-seed kmer
CAATCTAA	CAATCTAA	87	57	0.655172	Other	Non-seed kmer
AAGCAGAA	AAGCAGAA	166	113	0.680723	Other	Non-seed kmer
TCACTTAA	TCACTTAA	162	99	0.611111	Other	Non-seed kmer
TGTACATA	TGTACATA	459	310	0.675381	Other	Non-seed kmer
GAAGGCAG	GAAGGCAG	52	29	0.557692	Other	Non-seed kmer
ACAAAACT	ACAAAACT	281	198	0.704626	Other	Non-seed kmer
ATTTATTG	ATTTATTG	480	346	0.720833	Other	Non-seed kmer
GCAAATAT	GCAAATAT	237	155	0.654008	Other	Non-seed kmer
CATCCTCT	CATCCTCT	76	37	0.486842	Other	Non-seed kmer
GATATTAC	GATATTAC	97	66	0.680412	Other	Non-seed kmer
GAAAGAAA	GAAAGAAA	821	507	0.61754	Other	Non-seed kmer
AACAATCT	AACAATCT	172	112	0.651163	Other	Non-seed kmer
TTGGAATC	TTGGAATC	86	58	0.674419	Other	Non-seed kmer
TCATAGTT	TCATAGTT	151	103	0.682119	Other	Non-seed kmer
ATTTGTCT	ATTTGTCT	281	193	0.686833	Other	Non-seed kmer
TGTTAGTT	TGTTAGTT	167	114	0.682635	Other	Non-seed kmer
TATCTGAT	TATCTGAT	142	92	0.647887	Other	Non-seed kmer
ATTCTATC	ATTCTATC	146	94	0.643836	Other	Non-seed kmer
ACAGATGT	ACAGATGT	138	90	0.652174	Other	Non-seed kmer
ATTGCGAT	ATTGCGAT	19	10	0.526316	Other	Non-seed kmer
TGCTTTGC	TGCTTTGC	106	67	0.632075	Other	Non-seed kmer
TAAAAACT	TAAAAACT	374	215	0.574866	Other	Non-seed kmer
AATATAAA	AATATAAA	794	493	0.620907	Other	Non-seed kmer
ATGCTTCT	ATGCTTCT	105	70	0.666667	Other	Non-seed kmer
TTACCTCC	TTACCTCC	77	43	0.558442	Other	Non-seed kmer
AGATATTA	AGATATTA	195	127	0.651282	Other	Non-seed kmer
TACCATAT	TACCATAT	140	77	0.55	Other	Non-seed kmer
TATTTATT	TATTTATT	1602	1195	0.745943	Other	Non-seed kmer
ACCAACAT	ACCAACAT	152	88	0.578947	Other	Non-seed kmer
ATCATCGT	ATCATCGT	73	25	0.342466	Other	Non-seed kmer
TAAAACCG	TAAAACCG	20	8	0.4	Other	Non-seed kmer
AGGTTGGT	AGGTTGGT	69	46	0.666667	Other	Non-seed kmer
TTTCATTG	TTTCATTG	491	341	0.694501	Other	Non-seed kmer
GACTGACC	GACTGACC	48	30	0.625	Other	Non-seed kmer
CAAAAAAA	CAAAAAAA	1355	400	0.295203	Other	Non-seed kmer
AAACCTAA	AAACCTAA	137	77	0.562044	Other	Non-seed kmer
CTATTAAC	CTATTAAC	84	56	0.666667	Other	Non-seed kmer
CACAGAGA	CACAGAGA	73	33	0.452055	Other	Non-seed kmer
TATGTCTG	TATGTCTG	166	101	0.608434	Other	Non-seed kmer
ACCCTAAG	ACCCTAAG	16	8	0.5	Other	Non-seed kmer
AAACTTTG	AAACTTTG	281	191	0.679715	Other	Non-seed kmer
GTTGTTTT	GTTGTTTT	431	243	0.563805	Other	Non-seed kmer
AAATGGTA	AAATGGTA	194	127	0.654639	Other	Non-seed kmer
AATATTTT	AATATTTT	1590	1091	0.686164	Other	Non-seed kmer
TGTTTCTT	TGTTTCTT	482	318	0.659751	Other	Non-seed kmer
ATCTAATC	ATCTAATC	94	64	0.680851	Other	Non-seed kmer
AAGAAAAC	AAGAAAAC	449	252	0.561247	Other	Non-seed kmer
TTGCTACT	TTGCTACT	137	93	0.678832	Other	Non-seed kmer
CCCACACA	CCCACACA	120	54	0.45	Other	Non-seed kmer
TAAAATAA	TAAAATAA	1104	736	0.666667	Other	Non-seed kmer
AAGAACGT	AAGAACGT	31	12	0.387097	Other	Non-seed kmer
TTAATCCT	TTAATCCT	131	78	0.59542	Other	Non-seed kmer
AAACCTAG	AAACCTAG	47	32	0.680851	Other	Non-seed kmer
GAAATCAC	GAAATCAC	91	55	0.604396	Other	Non-seed kmer
GTCTTGAA	GTCTTGAA	98	57	0.581633	Other	Non-seed kmer
CTGACATA	CTGACATA	94	60	0.638298	Other	Non-seed kmer
TGACATTT	TGACATTT	339	224	0.660767	Other	Non-seed kmer
AGAAATCC	AGAAATCC	94	65	0.691489	Other	Non-seed kmer
CTCCACTT	CTCCACTT	105	60	0.571429	Other	Non-seed kmer
AGAACATT	AGAACATT	204	131	0.642157	Other	Non-seed kmer
GACTTGTT	GACTTGTT	117	75	0.641026	Other	Non-seed kmer
GCATTAGA	GCATTAGA	69	47	0.681159	Other	Non-seed kmer
CATTTCAT	CATTTCAT	500	356	0.712	Other	Non-seed kmer
TTTAGTCT	TTTAGTCT	172	104	0.604651	Other	Non-seed kmer
CTAACACA	CTAACACA	102	55	0.539216	Other	Non-seed kmer
TGAGGGGA	TGAGGGGA	32	13	0.40625	Other	Non-seed kmer
TCAACTCA	TCAACTCA	103	64	0.621359	Other	Non-seed kmer
TGTACAAA	TGTACAAA	275	194	0.705455	Other	Non-seed kmer
TATATATT	TATATATT	1510	856	0.566887	Other	Non-seed kmer
TCTCTCAA	TCTCTCAA	216	138	0.638889	Other	Non-seed kmer
AAGTTAGT	AAGTTAGT	98	63	0.642857	Other	Non-seed kmer
CTGGAAAT	CTGGAAAT	161	114	0.708075	Other	Non-seed kmer
AAAATTTC	AAAATTTC	497	319	0.641851	Other	Non-seed kmer
AGGTCTGT	AGGTCTGT	49	25	0.510204	Other	Non-seed kmer
GCTTAGTA	GCTTAGTA	41	28	0.682927	Other	Non-seed kmer
CAAATTTT	CAAATTTT	534	333	0.623596	Other	Non-seed kmer
AGACTTGC	AGACTTGC	49	34	0.693878	Other	Non-seed kmer
AGGGGCAA	AGGGGCAA	24	11	0.458333	Other	Non-seed kmer
AGATACTG	AGATACTG	94	63	0.670213	Other	Non-seed kmer
TTAGAGCA	TTAGAGCA	72	51	0.708333	Other	Non-seed kmer
GTAAAACA	GTAAAACA	241	147	0.609959	Other	Non-seed kmer
AACAGAAG	AACAGAAG	157	95	0.605096	Other	Non-seed kmer
CATATTAG	CATATTAG	67	38	0.567164	Other	Non-seed kmer
GTGCAGGT	GTGCAGGT	38	23	0.605263	Other	Non-seed kmer
GTGGGTTT	GTGGGTTT	73	35	0.479452	Other	Non-seed kmer
AATGGTAG	AATGGTAG	86	57	0.662791	Other	Non-seed kmer
AGTCAAAG	AGTCAAAG	67	41	0.61194	Other	Non-seed kmer
AGCTCACA	AGCTCACA	46	31	0.673913	Other	Non-seed kmer
TAATCCCC	TAATCCCC	41	22	0.536585	Other	Non-seed kmer
TGTGTGCT	TGTGTGCT	135	74	0.548148	Other	Non-seed kmer
AAAGATTG	AAAGATTG	147	98	0.666667	Other	Non-seed kmer
TCTTGAAA	TCTTGAAA	285	196	0.687719	Other	Non-seed kmer
GCTGGTTG	GCTGGTTG	69	43	0.623188	Other	Non-seed kmer
GATAAAAA	GATAAAAA	406	227	0.559113	Other	Non-seed kmer
AGTGAAAC	AGTGAAAC	141	77	0.546099	Other	Non-seed kmer
AAGACACT	AAGACACT	142	81	0.570423	Other	Non-seed kmer
AACCAGTT	AACCAGTT	149	105	0.704698	Other	Non-seed kmer
GAGTATAT	GAGTATAT	98	62	0.632653	Other	Non-seed kmer
CACAATTG	CACAATTG	93	57	0.612903	Other	Non-seed kmer
AACTTCAT	AACTTCAT	259	176	0.679537	Other	Non-seed kmer
TTTTTATA	TTTTTATA	1039	622	0.598653	Other	Non-seed kmer
ATATGCCT	ATATGCCT	82	51	0.621951	Other	Non-seed kmer
TAGAAATT	TAGAAATT	330	235	0.712121	Other	Non-seed kmer
TTCCTTAT	TTCCTTAT	239	142	0.594142	Other	Non-seed kmer
TTTACTTT	TTTACTTT	605	380	0.628099	Other	Non-seed kmer
ACCTACCT	ACCTACCT	127	62	0.488189	Other	Non-seed kmer
CTGGTTAT	CTGGTTAT	84	46	0.547619	Other	Non-seed kmer
TTCTGATA	TTCTGATA	184	113	0.61413	Other	Non-seed kmer
GTGTCACA	GTGTCACA	94	58	0.617021	Other	Non-seed kmer
CTTGTACT	CTTGTACT	92	51	0.554348	Other	Non-seed kmer
ATGACTAT	ATGACTAT	121	68	0.561983	Other	Non-seed kmer
TATACAGT	TATACAGT	148	86	0.581081	Other	Non-seed kmer
ATGATTTA	ATGATTTA	280	185	0.660714	Other	Non-seed kmer
CAAATATA	CAAATATA	494	306	0.619433	Other	Non-seed kmer
AGAGCAG	AGAGCAG	160	81	0.50625	Other	Non-seed kmer
GACTTCTA	GACTTCTA	59	36	0.610169	Other	Non-seed kmer
GCTTTCTA	GCTTTCTA	103	67	0.650485	Other	Non-seed kmer
ATATGTGT	ATATGTGT	755	263	0.348344	Other	Non-seed kmer
ATAGTGAT	ATAGTGAT	108	70	0.648148	Other	Non-seed kmer
CAATATCA	CAATATCA	188	124	0.659574	Other	Non-seed kmer
TTCTTTAC	TTCTTTAC	256	155	0.605469	Other	Non-seed kmer
GATGTTTG	GATGTTTG	176	113	0.642045	Other	Non-seed kmer
CTAAGTCA	CTAAGTCA	63	41	0.650794	Other	Non-seed kmer
TTTTCTAA	TTTTCTAA	552	360	0.652174	Other	Non-seed kmer
TATCTATA	TATCTATA	280	154	0.55	Other	Non-seed kmer
TAATTTCT	TAATTTCT	499	343	0.687375	Other	Non-seed kmer
CGGCAGTG	CGGCAGTG	14	6	0.428571	Other	Non-seed kmer
CAGATGAT	CAGATGAT	100	63	0.63	Other	Non-seed kmer
AACATTAA	AACATTAA	381	231	0.606299	Other	Non-seed kmer
ATATATCA	ATATATCA	386	224	0.580311	Other	Non-seed kmer
ACAATAGG	ACAATAGG	49	21	0.428571	Other	Non-seed kmer
TATAAAAA	TATAAAAA	829	409	0.493366	Other	Non-seed kmer
AATAATAT	AATAATAT	634	376	0.59306	Other	Non-seed kmer
CAGAGGTG	CAGAGGTG	32	15	0.46875	Other	Non-seed kmer
ATATAGTA	ATATAGTA	158	91	0.575949	Other	Non-seed kmer
TGACGACT	TGACGACT	14	8	0.571429	Other	Non-seed kmer
GATTACTT	GATTACTT	93	62	0.666667	Other	Non-seed kmer
CTTTAGT	CTTTAGT	323	177	0.547988	Other	Non-seed kmer
AACTTTAC	AACTTTAC	162	102	0.62963	Other	Non-seed kmer
TGAAAGAG	TGAAAGAG	169	94	0.556213	Other	Non-seed kmer
GCTTTGTA	GCTTTGTA	84	59	0.702381	Other	Non-seed kmer
CTAAGGAT	CTAAGGAT	39	22	0.564103	Other	Non-seed kmer
TATTTCAG	TATTTCAG	284	181	0.637324	Other	Non-seed kmer
AATACATA	AATACATA	363	216	0.595041	Other	Non-seed kmer
CATAAGCT	CATAAGCT	43	25	0.581395	Other	Non-seed kmer
TTATTAGT	TTATTAGT	220	143	0.65	Other	Non-seed kmer
GTTTCTAC	GTTTCTAC	104	72	0.692308	Other	Non-seed kmer
CGATATTA	CGATATTA	46	24	0.521739	Other	Non-seed kmer
CAATTGAA	CAATTGAA	160	103	0.64375	Other	Non-seed kmer
ACTTTTTT	ACTTTTTT	698	314	0.449857	Other	Non-seed kmer
GCCCTTTT	GCCCTTTT	72	32	0.444444	Other	Non-seed kmer
AAATACTA	AAATACTA	260	141	0.542308	Other	Non-seed kmer
CCAAATTG	CCAAATTG	106	70	0.660377	Other	Non-seed kmer
AATCTTTC	AATCTTTC	230	164	0.713043	Other	Non-seed kmer
TCTTGAAC	TCTTGAAC	89	51	0.573034	Other	Non-seed kmer
GCAAGTAT	GCAAGTAT	98	49	0.5	Other	Non-seed kmer
TATCGAGA	TATCGAGA	22	9	0.409091	Other	Non-seed kmer
ATTAAAC	ATTAAAC	630	388	0.615873	Other	Non-seed kmer
AGGTTCAG	AGGTTCAG	54	32	0.592593	Other	Non-seed kmer
GGAAGAGT	GGAAGAGT	47	23	0.489362	Other	Non-seed kmer
TACCTTCT	TACCTTCT	93	59	0.634409	Other	Non-seed kmer
TCTTCTGG	TCTTCTGG	91	62	0.681319	Other	Non-seed kmer
AAACTGAT	AAACTGAT	256	177	0.691406	Other	Non-seed kmer
TTTTGAGA	TTTTGAGA	267	180	0.674157	Other	Non-seed kmer
TATATCCA	TATATCCA	147	103	0.70068	Other	Non-seed kmer
TTTATTTT	TTTATTTT	2458	1632	0.663954	Other	Non-seed kmer
TTTTTAAA	TTTTTAAA	1802	820	0.45505	Other	Non-seed kmer
TGAAATTA	TGAAATTA	473	323	0.682875	Other	Non-seed kmer
TTTCCCCT	TTTCCCCT	189	82	0.433862	Other	Non-seed kmer
GATGTGGA	GATGTGGA	61	40	0.655738	Other	Non-seed kmer
TACATCTT	TACATCTT	210	133	0.633333	Other	Non-seed kmer
GGAAACTG	GGAAACTG	118	68	0.576271	Other	Non-seed kmer
TGTGCTGG	TGTGCTGG	64	43	0.671875	Other	Non-seed kmer
TCCTTTAT	TCCTTTAT	219	135	0.616438	Other	Non-seed kmer
ATTGATTC	ATTGATTC	144	97	0.673611	Other	Non-seed kmer
CGAAGATT	CGAAGATT	28	12	0.428571	Other	Non-seed kmer
GTGAGAGA	GTGAGAGA	164	77	0.469512	Other	Non-seed kmer
GATCTCAG	GATCTCAG	53	38	0.716981	Other	Non-seed kmer
GAGTAACA	GAGTAACA	61	38	0.622951	Other	Non-seed kmer
AGAAACCT	AGAAACCT	126	89	0.706349	Other	Non-seed kmer
AACGAAAA	AACGAAAA	154	62	0.402597	Other	Non-seed kmer
TGGTTTGC	TGGTTTGC	79	51	0.64557	Other	Non-seed kmer
TAAATCAT	TAAATCAT	297	203	0.683502	Other	Non-seed kmer
TGCTGAC	TGCTGAC	226	145	0.641593	Other	Non-seed kmer
CAAACACT	CAAACACT	174	108	0.62069	Other	Non-seed kmer
AGAATCCT	AGAATCCT	69	42	0.608696	Other	Non-seed kmer
GTTTTACT	GTTTTACT	248	149	0.600806	Other	Non-seed kmer
CAAATATG	CAAATATG	197	128	0.649746	Other	Non-seed kmer
CCTGACTC	CCTGACTC	26	15	0.576923	Other	Non-seed kmer
CATTTTAT	CATTTTAT	641	446	0.695788	Other	Non-seed kmer
GAATAATC	GAATAATC	96	59	0.614583	Other	Non-seed kmer
CATAACTA	CATAACTA	117	75	0.641026	Other	Non-seed kmer
TTGATTAA	TTGATTAA	312	215	0.689103	Other	Non-seed kmer
TCTTCAAA	TCTTCAAA	348	241	0.692529	Other	Non-seed kmer
GGGTGAAG	GGGTGAAG	30	10	0.333333	Other	Non-seed kmer
GCCACTGA	GCCACTGA	49	31	0.632653	Other	Non-seed kmer
GAATCAGA	GAATCAGA	69	46	0.666667	Other	Non-seed kmer
TCCATAAA	TCCATAAA	174	109	0.626437	Other	Non-seed kmer
AGCATCTG	AGCATCTG	61	39	0.639344	Other	Non-seed kmer
TCACATTG	TCACATTG	159	114	0.716981	Other	Non-seed kmer
TTCTTTCA	TTCTTTCA	575	380	0.66087	Other	Non-seed kmer
ATGATTAA	ATGATTAA	259	148	0.571429	Other	Non-seed kmer
CACATATC	CACATATC	115	59	0.513043	Other	Non-seed kmer
TCATGACA	TCATGACA	101	63	0.623762	Other	Non-seed kmer
CCCTTCTT	CCCTTCTT	107	59	0.551402	Other	Non-seed kmer
ATTACACA	ATTACACA	229	145	0.633188	Other	Non-seed kmer
TTTTTAGT	TTTTTAGT	344	209	0.607558	Other	Non-seed kmer
TTCTTTCT	TTCTTTCT	853	493	0.57796	Other	Non-seed kmer
TGAGGTAC	TGAGGTAC	37	15	0.405405	Other	Non-seed kmer
AAAACTGG	AAAACTGG	182	111	0.60989	Other	Non-seed kmer
AATGAGAG	AATGAGAG	132	77	0.583333	Other	Non-seed kmer
TCTTTCCT	TCTTTCCT	264	175	0.662879	Other	Non-seed kmer
TCCAAAAT	TCCAAAAT	254	180	0.708661	Other	Non-seed kmer
AAAAAACA	AAAAAACA	1220	338	0.277049	Other	Non-seed kmer
GGAGCTGC	GGAGCTGC	16	12	0.75	Other	Non-seed kmer
ACCATCCT	ACCATCCT	61	41	0.672131	Other	Non-seed kmer
CTATAACC	CTATAACC	41	23	0.560976	Other	Non-seed kmer
TTCTATCA	TTCTATCA	246	166	0.674797	Other	Non-seed kmer
TCCTCTGC	TCCTCTGC	66	38	0.575758	Other	Non-seed kmer
GACACAGT	GACACAGT	62	31	0.5	Other	Non-seed kmer
CAAGAATA	CAAGAATA	161	104	0.645963	Other	Non-seed kmer
ATACTCAG	ATACTCAG	74	51	0.689189	Other	Non-seed kmer
ATGATGAC	ATGATGAC	149	77	0.516779	Other	Non-seed kmer
ACAGGTTG	ACAGGTTG	58	40	0.689655	Other	Non-seed kmer
AATTTAGC	AATTTAGC	123	84	0.682927	Other	Non-seed kmer
TTGTCTCA	TTGTCTCA	145	91	0.627586	Other	Non-seed kmer
AATATCA	AATATCA	752	475	0.631649	Other	Non-seed kmer
AATTCGAG	AATTCGAG	14	5	0.357143	Other	Non-seed kmer
AGTAATTA	AGTAATTA	228	149	0.653509	Other	Non-seed kmer
ATACAGCT	ATACAGCT	95	64	0.673684	Other	Non-seed kmer
TGGATTCA	TGGATTCA	92	58	0.630435	Other	Non-seed kmer
TTTCAAAT	TTTCAAAT	684	479	0.700292	Other	Non-seed kmer
ATCTGCAA	ATCTGCAA	139	85	0.611511	Other	Non-seed kmer
TTAGCTTT	TTAGCTTT	231	163	0.705628	Other	Non-seed kmer
GAAAGAGA	GAAAGAGA	321	157	0.489097	Other	Non-seed kmer
TTTTCACT	TTTTCACT	344	216	0.627907	Other	Non-seed kmer
AATTAACC	AATTAACC	124	79	0.637097	Other	Non-seed kmer
AGAGAGAC	AGAGAGAC	118	63	0.533898	Other	Non-seed kmer
AATATGTA	AATATGTA	347	201	0.579251	Other	Non-seed kmer
AACTGAAA	AACTGAAA	457	297	0.649891	Other	Non-seed kmer
GTTTTGAT	GTTTTGAT	277	179	0.646209	Other	Non-seed kmer
GTGATAAT	GTGATAAT	173	135	0.780347	Other	Non-seed kmer
CACCACCA	CACCACCA	769	346	0.449935	Other	Non-seed kmer
TGCTTAAA	TGCTTAAA	150	104	0.693333	Other	Non-seed kmer
TTCCAGTT	TTCCAGTT	202	145	0.717822	Other	Non-seed kmer
TTTTTGCT	TTTTTGCT	417	232	0.556355	Other	Non-seed kmer
ATACAACA	ATACAACA	193	117	0.606218	Other	Non-seed kmer
TTCAAACA	TTCAAACA	321	198	0.616822	Other	Non-seed kmer
TCATTCAT	TCATTCAT	358	247	0.689944	Other	Non-seed kmer
TTGAAGAT	TTGAAGAT	177	121	0.683616	Other	Non-seed kmer
ATGTTCTG	ATGTTCTG	214	143	0.668224	Other	Non-seed kmer
AAGAACAC	AAGAACAC	121	74	0.61157	Other	Non-seed kmer
ATCATATT	ATCATATT	286	188	0.657343	Other	Non-seed kmer
TCCTTTTA	TCCTTTTA	222	140	0.630631	Other	Non-seed kmer
TCTGTGTA	TCTGTGTA	179	108	0.603352	Other	Non-seed kmer
TATAAATA	TATAAATA	862	544	0.63109	Other	Non-seed kmer
GTGAAAAG	GTGAAAAG	123	77	0.626016	Other	Non-seed kmer
ATAAAACC	ATAAAACC	165	98	0.593939	Other	Non-seed kmer
TACAACAT	TACAACAT	165	95	0.575758	Other	Non-seed kmer
GTTGCACA	GTTGCACA	66	47	0.712121	Other	Non-seed kmer
ACTAGAAT	ACTAGAAT	91	65	0.714286	Other	Non-seed kmer
ACTTAAGT	ACTTAAGT	106	58	0.54717	Other	Non-seed kmer
TAATCATT	TAATCATT	325	215	0.661538	Other	Non-seed kmer
CCTTATGT	CCTTATGT	80	45	0.5625	Other	Non-seed kmer
ACACATAC	ACACATAC	836	303	0.36244	Other	Non-seed kmer
CAAAAACA	CAAAAACA	538	265	0.492565	Other	Non-seed kmer
CATTGGG	CATTGGG	136	75	0.551471	Other	Non-seed kmer
TTAGCAAA	TTAGCAAA	173	113	0.653179	Other	Non-seed kmer
TATCAACC	TATCAACC	95	63	0.663158	Other	Non-seed kmer
TTTTAATA	TTTTAATA	825	528	0.64	Other	Non-seed kmer
CATTATTC	CATTATTC	206	140	0.679612	Other	Non-seed kmer
TTAGCAGC	TTAGCAGC	79	52	0.658228	Other	Non-seed kmer
TTTCTCAC	TTTCTCAC	218	138	0.633028	Other	Non-seed kmer
AGGAGCTG	AGGAGCTG	29	20	0.689655	Other	Non-seed kmer
TTTTCTTA	TTTTCTTA	582	362	0.621993	Other	Non-seed kmer
CTTCCTCC	CTTCCTCC	150	63	0.42	Other	Non-seed kmer
GTTCCTT	GTTCCTT	262	149	0.568702	Other	Non-seed kmer
TGATTGTT	TGATTGTT	247	161	0.651822	Other	Non-seed kmer
GTTTTATA	GTTTTATA	378	241	0.637566	Other	Non-seed kmer
CTATGTTC	CTATGTTC	71	39	0.549296	Other	Non-seed kmer
CATGTAGA	CATGTAGA	84	56	0.666667	Other	Non-seed kmer
AAAATTCA	AAAATTCA	443	286	0.645598	Other	Non-seed kmer
CAGAACTC	CAGAACTC	66	39	0.590909	Other	Non-seed kmer
CTTTTTGT	CTTTTTGT	398	227	0.570352	Other	Non-seed kmer
ATCCTATT	ATCCTATT	109	68	0.623853	Other	Non-seed kmer
AGACCTAA	AGACCTAA	40	25	0.625	Other	Non-seed kmer
CCACAGAG	CCACAGAG	38	22	0.578947	Other	Non-seed kmer
TAAGTCAC	TAAGTCAC	57	33	0.578947	Other	Non-seed kmer
TTTCTTTC	TTTCTTTC	1002	589	0.587824	Other	Non-seed kmer
TTCATTCG	TTCATTCG	44	21	0.477273	Other	Non-seed kmer
TTTAATAC	TTTAATAC	227	136	0.599119	Other	Non-seed kmer
ACATTACT	ACATTACT	171	97	0.567251	Other	Non-seed kmer
ATAAATGA	ATAAATGA	415	267	0.643373	Other	Non-seed kmer
GACTTTTA	GACTTTTA	161	101	0.627329	Other	Non-seed kmer
GTAAATTA	GTAAATTA	235	169	0.719149	Other	Non-seed kmer
TAGAGCAC	TAGAGCAC	21	17	0.809524	Other	Non-seed kmer
TTATACAC	TTATACAC	199	103	0.517588	Other	Non-seed kmer
AGTATTTC	AGTATTTC	180	110	0.611111	Other	Non-seed kmer
GATCACTG	GATCACTG	42	30	0.714286	Other	Non-seed kmer
TTACTCCT	TTACTCCT	86	48	0.55814	Other	Non-seed kmer
ACTCCTGA	ACTCCTGA	58	36	0.62069	Other	Non-seed kmer
ATTTTTAG	ATTTTTAG	343	230	0.670554	Other	Non-seed kmer
CTTGATAA	CTTGATAA	139	94	0.676259	Other	Non-seed kmer
TGAAATAA	TGAAATAA	681	471	0.69163	Other	Non-seed kmer
AAAAAGAA	AAAAAGAA	1497	642	0.428858	Other	Non-seed kmer
TGTAAATT	TGTAAATT	478	343	0.717573	Other	Non-seed kmer
CTCTCTTT	CTCTCTTT	588	253	0.430272	Other	Non-seed kmer
CAACAATC	CAACAATC	97	56	0.57732	Other	Non-seed kmer
TAAAAGTG	TAAAAGTG	154	92	0.597403	Other	Non-seed kmer
CACACGCT	CACACGCT	20	2	0.1	Other	Non-seed kmer
ACAAACAC	ACAAACAC	416	196	0.471154	Other	Non-seed kmer
ATTGAACA	ATTGAACA	203	144	0.70936	Other	Non-seed kmer
ATATAAAT	ATATAAAT	867	528	0.608997	Other	Non-seed kmer
ATTGTCTT	ATTGTCTT	282	190	0.673759	Other	Non-seed kmer
ATAACATT	ATAACATT	382	258	0.675393	Other	Non-seed kmer
ACCCAAGG	ACCCAAGG	22	12	0.545455	Other	Non-seed kmer
TTTTACAG	TTTTACAG	233	154	0.660944	Other	Non-seed kmer
ACCACATT	ACCACATT	105	58	0.552381	Other	Non-seed kmer
TCAAACTG	TCAAACTG	184	114	0.619565	Other	Non-seed kmer
GATGGGAG	GATGGGAG	37	20	0.540541	Other	Non-seed kmer
ATCACATC	ATCACATC	137	83	0.605839	Other	Non-seed kmer
CTCTATCA	CTCTATCA	108	63	0.583333	Other	Non-seed kmer
GAGGCCAA	GAGGCCAA	27	12	0.444444	Other	Non-seed kmer
TGTTGTCT	TGTTGTCT	212	136	0.641509	Other	Non-seed kmer
AATAACTT	AATAACTT	313	188	0.600639	Other	Non-seed kmer
CACTACAC	CACTACAC	85	53	0.623529	Other	Non-seed kmer
CAGAAAAT	CAGAAAAT	320	207	0.646875	Other	Non-seed kmer
ACTTTACG	ACTTTACG	17	4	0.235294	Other	Non-seed kmer
ACCACTTC	ACCACTTC	122	76	0.622951	Other	Non-seed kmer
AATAGATT	AATAGATT	205	144	0.702439	Other	Non-seed kmer
AAATTTTG	AAATTTTG	618	416	0.673139	Other	Non-seed kmer
AACAGCTA	AACAGCTA	151	90	0.596026	Other	Non-seed kmer
GGAGGCAC	GGAGGCAC	14	7	0.5	Other	Non-seed kmer
GCTAGATT	GCTAGATT	48	34	0.708333	Other	Non-seed kmer
CAGCTTTC	CAGCTTTC	96	64	0.666667	Other	Non-seed kmer
TACAGTGT	TACAGTGT	136	78	0.573529	Other	Non-seed kmer
TTTGCTTT	TTTGCTTT	503	326	0.648111	Other	Non-seed kmer
AAAAAAGA	AAAAAAGA	1284	397	0.30919	Other	Non-seed kmer
CAAGAAGT	CAAGAAGT	91	65	0.714286	Other	Non-seed kmer
GATTCAGC	GATTCAGC	44	28	0.636364	Other	Non-seed kmer
AGAAACCC	AGAAACCC	48	23	0.479167	Other	Non-seed kmer
GCCTTCAC	GCCTTCAC	31	20	0.645161	Other	Non-seed kmer
ATGTTACA	ATGTTACA	174	115	0.66092	Other	Non-seed kmer
CAGCAGAG	CAGCAGAG	71	46	0.647887	Other	Non-seed kmer
TTAGTGAG	TTAGTGAG	77	50	0.649351	Other	Non-seed kmer
TTAATGTC	TTAATGTC	201	128	0.636816	Other	Non-seed kmer
CCCCCTCA	CCCCCTCA	51	14	0.27451	Other	Non-seed kmer
GAAGTTTG	GAAGTTTG	163	114	0.699387	Other	Non-seed kmer
TAGTAAAC	TAGTAAAC	90	46	0.511111	Other	Non-seed kmer
TAAACGAA	TAAACGAA	68	26	0.382353	Other	Non-seed kmer
TCCTTACC	TCCTTACC	48	27	0.5625	Other	Non-seed kmer
ATGTGATT	ATGTGATT	192	130	0.677083	Other	Non-seed kmer
ATAACTTT	ATAACTTT	317	209	0.659306	Other	Non-seed kmer
TCTGCATC	TCTGCATC	64	41	0.640625	Other	Non-seed kmer
GTGAAAGA	GTGAAAGA	175	102	0.582857	Other	Non-seed kmer
CTGCTGTT	CTGCTGTT	241	164	0.680498	Other	Non-seed kmer
TTAATAAA	TTAATAAA	756	518	0.685185	Other	Non-seed kmer
GTGACATT	GTGACATT	143	88	0.615385	Other	Non-seed kmer
GGAAAATT	GGAAAATT	211	141	0.668246	Other	Non-seed kmer
TATTTACA	TATTTACA	499	329	0.659319	Other	Non-seed kmer
AGGGACTT	AGGGACTT	33	18	0.545455	Other	Non-seed kmer
ATAAAAGA	ATAAAAGA	446	283	0.634529	Other	Non-seed kmer
TTTACAAT	TTTACAAT	347	232	0.668588	Other	Non-seed kmer
GTGTGATG	GTGTGATG	98	55	0.561224	Other	Non-seed kmer
CTAATGTG	CTAATGTG	93	64	0.688172	Other	Non-seed kmer
GGTCCATT	GGTCCATT	25	18	0.72	Other	Non-seed kmer
TAATAACG	TAATAACG	33	14	0.424242	Other	Non-seed kmer
ACTAAAAT	ACTAAAAT	315	216	0.685714	Other	Non-seed kmer
TGATTTCA	TGATTTCA	299	198	0.662207	Other	Non-seed kmer
TGTGTGCG	TGTGTGCG	202	29	0.143564	Other	Non-seed kmer
TTCAAAAA	TTCAAAAA	457	258	0.564551	Other	Non-seed kmer
TAAGTTCC	TAAGTTCC	52	29	0.557692	Other	Non-seed kmer
CAAGGAAT	CAAGGAAT	100	63	0.63	Other	Non-seed kmer
AGGTTCAT	AGGTTCAT	53	29	0.54717	Other	Non-seed kmer
CTCACTAG	CTCACTAG	36	24	0.666667	Other	Non-seed kmer
AAATTCTT	AAATTCTT	595	389	0.653782	Other	Non-seed kmer
TTAGACTT	TTAGACTT	103	66	0.640777	Other	Non-seed kmer
TAAACACT	TAAACACT	198	124	0.626263	Other	Non-seed kmer
TTTTACTT	TTTTACTT	628	406	0.646497	Other	Non-seed kmer
TATCAAAT	TATCAAAT	366	256	0.699454	Other	Non-seed kmer
AATGAATC	AATGAATC	137	92	0.671533	Other	Non-seed kmer
TCCTCCAA	TCCTCCAA	103	59	0.572816	Other	Non-seed kmer
TAAATTTC	TAAATTTC	400	266	0.665	Other	Non-seed kmer
AAAGATAG	AAAGATAG	134	82	0.61194	Other	Non-seed kmer
AACATAAC	AACATAAC	156	84	0.538462	Other	Non-seed kmer
AGTAGGGA	AGTAGGGA	35	19	0.542857	Other	Non-seed kmer
ATGATGAT	ATGATGAT	1059	500	0.472144	Other	Non-seed kmer
ATACCAAA	ATACCAAA	222	124	0.558559	Other	Non-seed kmer
TGTCTTTT	TGTCTTTT	439	280	0.637813	Other	Non-seed kmer
GAAAGACT	GAAAGACT	94	58	0.617021	Other	Non-seed kmer
TTCTTCTT	TTCTTCTT	684	377	0.55117	Other	Non-seed kmer
GCATAACA	GCATAACA	76	43	0.565789	Other	Non-seed kmer
GGAGAAAG	GGAGAAAG	108	63	0.583333	Other	Non-seed kmer
GTTGAATC	GTTGAATC	74	51	0.689189	Other	Non-seed kmer
TTTCAACA	TTTCAACA	377	249	0.660477	Other	Non-seed kmer
TTTGTTCT	TTTGTTCT	409	270	0.660147	Other	Non-seed kmer
CCTTTCGA	CCTTTCGA	21	8	0.380952	Other	Non-seed kmer
TATAAAGA	TATAAAGA	281	167	0.594306	Other	Non-seed kmer
AGTGAGCA	AGTGAGCA	47	27	0.574468	Other	Non-seed kmer
TTTTTGTG	TTTTTGTG	442	264	0.597285	Other	Non-seed kmer
ATTTTGAT	ATTTTGAT	513	365	0.711501	Other	Non-seed kmer
TGGAATCA	TGGAATCA	116	78	0.672414	Other	Non-seed kmer
GGAAAAAA	GGAAAAAA	645	208	0.322481	Other	Non-seed kmer
AATGATGA	AATGATGA	361	184	0.509695	Other	Non-seed kmer
TTTGCATC	TTTGCATC	120	68	0.566667	Other	Non-seed kmer
TTGTAAAG	TTGTAAAG	194	144	0.742268	Other	Non-seed kmer
CCATTAAA	CCATTAAA	182	115	0.631868	Other	Non-seed kmer
TTGTTTC	TTGTTTC	996	626	0.628514	Other	Non-seed kmer
CCTGCAAA	CCTGCAAA	75	51	0.68	Other	Non-seed kmer
TTTTCAAC	TTTTCAAC	272	174	0.639706	Other	Non-seed kmer
AACTGTGA	AACTGTGA	148	99	0.668919	Other	Non-seed kmer
GACCAAAA	GACCAAAA	121	78	0.644628	Other	Non-seed kmer
TAAAAGAT	TAAAAGAT	277	175	0.631769	Other	Non-seed kmer
CAGCAGAC	CAGCAGAC	68	44	0.647059	Other	Non-seed kmer
AATCCAAA	AATCCAAA	172	115	0.668605	Other	Non-seed kmer
TATTCTAA	TATTCTAA	285	181	0.635088	Other	Non-seed kmer
CATTTCCT	CATTTCCT	212	139	0.65566	Other	Non-seed kmer
TATAATAC	TATAATAC	167	92	0.550898	Other	Non-seed kmer
ACTATGGT	ACTATGGT	58	40	0.689655	Other	Non-seed kmer
GAGTGGAT	GAGTGGAT	63	38	0.603175	Other	Non-seed kmer
TTAAAGCT	TTAAAGCT	162	98	0.604938	Other	Non-seed kmer
TTTATCAA	TTTATCAA	460	319	0.693478	Other	Non-seed kmer
TTCACTTG	TTCACTTG	177	116	0.655367	Other	Non-seed kmer
TTCTTACA	TTCTTACA	225	141	0.626667	Other	Non-seed kmer
ACTTTTCT	ACTTTTCT	334	193	0.577844	Other	Non-seed kmer
AAACATTC	AAACATTC	285	178	0.624561	Other	Non-seed kmer
GTTCAGAG	GTTCAGAG	46	33	0.717391	Other	Non-seed kmer
TAAACATA	TAAACATA	338	189	0.559172	Other	Non-seed kmer
CATTTATC	CATTTATC	183	118	0.644809	Other	Non-seed kmer
ATGAAATA	ATGAAATA	590	375	0.635593	Other	Non-seed kmer
CATGTAAA	CATGTAAA	231	148	0.640693	Other	Non-seed kmer
CAATTTGA	CAATTTGA	199	129	0.648241	Other	Non-seed kmer
GGAATTTA	GGAATTTA	146	89	0.609589	Other	Non-seed kmer
TATTATTC	TATTATTC	287	179	0.623693	Other	Non-seed kmer
TTGATGTT	TTGATGTT	305	210	0.688525	Other	Non-seed kmer
TTGAAGAG	TTGAAGAG	136	87	0.639706	Other	Non-seed kmer
GGAAATAA	GGAAATAA	248	162	0.653226	Other	Non-seed kmer
TACATTGA	TACATTGA	180	121	0.672222	Other	Non-seed kmer
AAGAAAAT	AAGAAAAT	835	561	0.671856	Other	Non-seed kmer
GTGACTCG	GTGACTCG	11	2	0.181818	Other	Non-seed kmer
ACAAATTT	ACAAATTT	500	338	0.676	Other	Non-seed kmer
ATTCCTGT	ATTCCTGT	157	109	0.694268	Other	Non-seed kmer
AGCCAACA	AGCCAACA	78	47	0.602564	Other	Non-seed kmer
ACGAAATG	ACGAAATG	48	16	0.333333	Other	Non-seed kmer
TTATTCCA	TTATTCCA	225	165	0.733333	Other	Non-seed kmer
TATTCAGT	TATTCAGT	219	134	0.611872	Other	Non-seed kmer
Ovu-Novel-26_3p	TGTTCTC	246	158	0.642276	Seed	Seed: Co-detected
GTTATGAC	GTTATGAC	67	33	0.492537	Other	Non-seed kmer
CTTGGAAA	CTTGGAAA	162	105	0.648148	Other	Non-seed kmer
TTAAAGTT	TTAAAGTT	303	198	0.653465	Other	Non-seed kmer
ATTATAAA	ATTATAAA	590	358	0.60678	Other	Non-seed kmer
GTTTAAAT	GTTTAAAT	306	210	0.686275	Other	Non-seed kmer
AGCTATCA	AGCTATCA	72	41	0.569444	Other	Non-seed kmer
ATATATGC	ATATATGC	331	177	0.534743	Other	Non-seed kmer
TTGCCCTC	TTGCCCTC	36	21	0.583333	Other	Non-seed kmer
AAGGTTTT	AAGGTTTT	210	122	0.580952	Other	Non-seed kmer
ACGTCACA	ACGTCACA	20	13	0.65	Other	Non-seed kmer
AATATCAA	AATATCAA	388	247	0.636598	Other	Non-seed kmer
TCTGTTTA	TCTGTTTA	277	183	0.66065	Other	Non-seed kmer
TTTTTTTG	TTTTTTTG	1374	428	0.311499	Other	Non-seed kmer
TTTCGAAA	TTTCGAAA	72	29	0.402778	Other	Non-seed kmer
ATTTTTAA	ATTTTTAA	1055	648	0.614218	Other	Non-seed kmer
GCCCCACC	GCCCCACC	30	8	0.266667	Other	Non-seed kmer
CTTGATTC	CTTGATTC	96	70	0.729167	Other	Non-seed kmer
GTATAAAA	GTATAAAA	316	194	0.613924	Other	Non-seed kmer
ACTAACAA	ACTAACAA	179	112	0.625698	Other	Non-seed kmer
GTTGGAAA	GTTGGAAA	115	75	0.652174	Other	Non-seed kmer
GCTTCTAT	GCTTCTAT	69	47	0.681159	Other	Non-seed kmer
AAAAAGTA	AAAAAGTA	401	200	0.498753	Other	Non-seed kmer
TAAAATAC	TAAAATAC	356	207	0.581461	Other	Non-seed kmer
AAAAGTTA	AAAAGTTA	290	171	0.589655	Other	Non-seed kmer
CTTAAGAG	CTTAAGAG	39	19	0.487179	Other	Non-seed kmer
TCGACCCC	TCGACCCC	32	6	0.1875	Other	Non-seed kmer
GAAAAAAG	GAAAAAAG	319	112	0.351097	Other	Non-seed kmer
TGGATGTA	TGGATGTA	123	80	0.650407	Other	Non-seed kmer
GAGGATTT	GAGGATTT	74	40	0.540541	Other	Non-seed kmer
TTTCTGCG	TTTCTGCG	17	5	0.294118	Other	Non-seed kmer
TAGCCAT	TAGCCAT	207	113	0.545894	Other	Non-seed kmer
AAGACCTG	AAGACCTG	46	34	0.73913	Other	Non-seed kmer
AATTGTCT	AATTGTCT	197	133	0.675127	Other	Non-seed kmer
TTTGACCA	TTTGACCA	135	89	0.659259	Other	Non-seed kmer
GACTTTTT	GACTTTTT	225	120	0.533333	Other	Non-seed kmer
ATTAAATA	ATTAAATA	640	418	0.653125	Other	Non-seed kmer
CTCAGATC	CTCAGATC	51	31	0.607843	Other	Non-seed kmer
GTTGATGC	GTTGATGC	84	52	0.619048	Other	Non-seed kmer
TTATATAT	TTATATAT	1392	700	0.502874	Other	Non-seed kmer
TGTACATT	TGTACATT	284	197	0.693662	Other	Non-seed kmer
CCCATGAA	CCCATGAA	45	22	0.488889	Other	Non-seed kmer
CATTAAAA	CATTAAAA	502	319	0.635458	Other	Non-seed kmer
ATCTCTTT	ATCTCTTT	295	216	0.732203	Other	Non-seed kmer
ATTTCAAA	ATTTCAAA	605	420	0.694215	Other	Non-seed kmer
ACATTGAG	ACATTGAG	96	55	0.572917	Other	Non-seed kmer
AAATTGCA	AAATTGCA	224	140	0.625	Other	Non-seed kmer
TGTTAGG	TGTTAGG	170	91	0.535294	Other	Non-seed kmer
ATTTACTC	ATTTACTC	170	107	0.629412	Other	Non-seed kmer
TTCCTGAT	TTCCTGAT	143	101	0.706294	Other	Non-seed kmer
AATTTTCA	AATTTTCA	544	369	0.678309	Other	Non-seed kmer
CAACCCAT	CAACCCAT	92	57	0.619565	Other	Non-seed kmer
CTATTGTC	CTATTGTC	88	55	0.625	Other	Non-seed kmer
GTGAGATT	GTGAGATT	90	59	0.655556	Other	Non-seed kmer
ATATTGCT	ATATTGCT	225	156	0.693333	Other	Non-seed kmer
CACCTCTA	CACCTCTA	52	29	0.557692	Other	Non-seed kmer
TGTTGTGG	TGTTGTGG	132	74	0.560606	Other	Non-seed kmer
AATCACTT	AATCACTT	174	109	0.626437	Other	Non-seed kmer
TGGCTTAT	TGGCTTAT	89	58	0.651685	Other	Non-seed kmer
ACAAACAG	ACAAACAG	175	92	0.525714	Other	Non-seed kmer
TGAAAATA	TGAAAATA	632	424	0.670886	Other	Non-seed kmer
TGCACGTG	TGCACGTG	30	7	0.233333	Other	Non-seed kmer
CACCCATC	CACCCATC	67	46	0.686567	Other	Non-seed kmer
TGAAGCAT	TGAAGCAT	130	79	0.607692	Other	Non-seed kmer
AACAAGC	AACAAGC	239	132	0.552301	Other	Non-seed kmer
ACTGACCC	ACTGACCC	42	18	0.428571	Other	Non-seed kmer
TTTTGTTT	TTTTGTTT	1905	1059	0.555906	Other	Non-seed kmer
AGTTTTCA	AGTTTTCA	261	168	0.643678	Other	Non-seed kmer
AAATCTTA	AAATCTTA	277	169	0.610108	Other	Non-seed kmer
ATTCTCCT	ATTCTCCT	122	70	0.57377	Other	Non-seed kmer
TATCAATT	TATCAATT	293	175	0.59727	Other	Non-seed kmer
AATAATTA	AATAATTA	708	430	0.607345	Other	Non-seed kmer
TTTCAAAG	TTTCAAAG	283	173	0.611307	Other	Non-seed kmer
TCACAGTT	TCACAGTT	132	90	0.681818	Other	Non-seed kmer
AGAGAAAG	AGAGAAAG	317	176	0.555205	Other	Non-seed kmer
TCTTCAGT	TCTTCAGT	225	137	0.608889	Other	Non-seed kmer
TAGTTTAT	TAGTTTAT	263	187	0.711027	Other	Non-seed kmer
TTAAACAC	TTAAACAC	152	93	0.611842	Other	Non-seed kmer
TATATCTC	TATATCTC	171	96	0.561404	Other	Non-seed kmer
GTAAATAC	GTAAATAC	160	106	0.6625	Other	Non-seed kmer
CATCGTAC	CATCGTAC	10	7	0.7	Other	Non-seed kmer
TTCACCTT	TTCACCTT	135	85	0.62963	Other	Non-seed kmer
ATTTTTTT	ATTTTTTT	3181	1282	0.403018	Other	Non-seed kmer
ACTCAAAC	ACTCAAAC	102	57	0.558824	Other	Non-seed kmer
GAAATGTT	GAAATGTT	346	225	0.650289	Other	Non-seed kmer
GTTTTGAA	GTTTTGAA	325	227	0.698462	Other	Non-seed kmer
TGTATATA	TGTATATA	1755	765	0.435897	Other	Non-seed kmer
CCCTTCAA	CCCTTCAA	74	45	0.608108	Other	Non-seed kmer
TGTCAACC	TGTCAACC	59	38	0.644068	Other	Non-seed kmer
CGTTAAAC	CGTTAAAC	23	11	0.478261	Other	Non-seed kmer
CAGTACAT	CAGTACAT	69	42	0.608696	Other	Non-seed kmer
TGGGACAG	TGGGACAG	38	16	0.421053	Other	Non-seed kmer
TACAAGTT	TACAAGTT	120	69	0.575	Other	Non-seed kmer
ATTGAGGA	ATTGAGGA	93	52	0.55914	Other	Non-seed kmer
GGGCAAAA	GGGCAAAA	69	32	0.463768	Other	Non-seed kmer
TAACTTAT	TAACTTAT	191	131	0.685864	Other	Non-seed kmer
AATGTCAT	AATGTCAT	235	161	0.685106	Other	Non-seed kmer
TTATAATG	TTATAATG	255	170	0.666667	Other	Non-seed kmer
GGAATTCT	GGAATTCT	83	53	0.638554	Other	Non-seed kmer
ATTTATTT	ATTTATTT	1774	1300	0.732807	Other	Non-seed kmer
TCAAGTCA	TCAAGTCA	101	65	0.643564	Other	Non-seed kmer
ATACTGCT	ATACTGCT	128	89	0.695312	Other	Non-seed kmer
ATTATTAT	ATTATTAT	3437	2015	0.586267	Other	Non-seed kmer
GTGCAGAA	GTGCAGAA	65	33	0.507692	Other	Non-seed kmer
TATTCTTC	TATTCTTC	252	166	0.65873	Other	Non-seed kmer
ATGGTAAT	ATGGTAAT	168	104	0.619048	Other	Non-seed kmer
TAAACTAC	TAAACTAC	129	79	0.612403	Other	Non-seed kmer
GGAAAAGC	GGAAAAGC	64	35	0.546875	Other	Non-seed kmer
GAATGCAA	GAATGCAA	110	70	0.636364	Other	Non-seed kmer
AAATTAAT	AAATTAAT	694	459	0.661383	Other	Non-seed kmer
Ovu-Mir-375_3p	CGAACAAA	30	12	0.4	Seed	Seed: Co-detected
GATACAAT	GATACAAT	102	55	0.539216	Other	Non-seed kmer
ATATCTTT	ATATCTTT	432	289	0.668981	Other	Non-seed kmer
TGTTGTCG	TGTTGTCG	42	18	0.428571	Other	Non-seed kmer
CATTAGCT	CATTAGCT	98	66	0.673469	Other	Non-seed kmer
CAGTTCTA	CAGTTCTA	88	58	0.659091	Other	Non-seed kmer
TAAGACCT	TAAGACCT	37	19	0.513514	Other	Non-seed kmer
AGGGTCCA	AGGGTCCA	27	15	0.555556	Other	Non-seed kmer
CCTTTTTA	CCTTTTTA	233	126	0.540773	Other	Non-seed kmer
AAAACAT	AAAACAT	1261	725	0.574941	Other	Non-seed kmer
TACTTTCT	TACTTTCT	253	156	0.616601	Other	Non-seed kmer
TGGATAAA	TGGATAAA	168	112	0.666667	Other	Non-seed kmer
CGGTTTCC	CGGTTTCC	10	1	0.1	Other	Non-seed kmer
CTACACCA	CTACACCA	59	35	0.59322	Other	Non-seed kmer
AGAGTTCT	AGAGTTCT	80	51	0.6375	Other	Non-seed kmer
TTGAACAG	TTGAACAG	119	66	0.554622	Other	Non-seed kmer
CTGTGTCG	CTGTGTCG	18	6	0.333333	Other	Non-seed kmer
GCAATGTG	GCAATGTG	86	54	0.627907	Other	Non-seed kmer
ATGTGAAC	ATGTGAAC	106	72	0.679245	Other	Non-seed kmer
ATGTTATG	ATGTTATG	184	118	0.641304	Other	Non-seed kmer
CTATCCAA	CTATCCAA	45	27	0.6	Other	Non-seed kmer
ATAGGCAC	ATAGGCAC	29	20	0.689655	Other	Non-seed kmer
TTTCATTC	TTTCATTC	471	325	0.690021	Other	Non-seed kmer
TGCAACTT	TGCAACTT	108	66	0.611111	Other	Non-seed kmer
CTGGGAGT	CTGGGAGT	41	22	0.536585	Other	Non-seed kmer
AAGCCAAG	AAGCCAAG	51	32	0.627451	Other	Non-seed kmer
AGTATTTA	AGTATTTA	299	205	0.685619	Other	Non-seed kmer
GAGAAGTG	GAGAAGTG	73	34	0.465753	Other	Non-seed kmer
AAATAAAA	AAATAAAA	1834	1101	0.600327	Other	Non-seed kmer
GGTGTCTA	GGTGTCTA	30	10	0.333333	Other	Non-seed kmer
TAGTGTGA	TAGTGTGA	81	51	0.62963	Other	Non-seed kmer
CAATGGAA	CAATGGAA	152	99	0.651316	Other	Non-seed kmer
TAGATATA	TAGATATA	303	175	0.577558	Other	Non-seed kmer
AAATATTT	AAATATTT	1852	1316	0.710583	Other	Non-seed kmer
GGAGTGAA	GGAGTGAA	83	45	0.542169	Other	Non-seed kmer
GTTTGAAA	GTTTGAAA	314	209	0.665605	Other	Non-seed kmer
GAGTGGCC	GAGTGGCC	12	5	0.416667	Other	Non-seed kmer
TCCCTTAT	TCCCTTAT	84	41	0.488095	Other	Non-seed kmer
TTGGATAT	TTGGATAT	144	94	0.652778	Other	Non-seed kmer
GCCAGCTA	GCCAGCTA	24	16	0.666667	Other	Non-seed kmer
AGGAGGAG	AGGAGGAG	119	62	0.521008	Other	Non-seed kmer
CCATTACT	CCATTACT	94	57	0.606383	Other	Non-seed kmer
CTTCCAAG	CTTCCAAG	77	47	0.61039	Other	Non-seed kmer
CCTCTCCT	CCTCTCCT	112	51	0.455357	Other	Non-seed kmer
AAATGAGA	AAATGAGA	241	160	0.6639	Other	Non-seed kmer
TTAAATAC	TTAAATAC	289	189	0.653979	Other	Non-seed kmer
CTATCTCA	CTATCTCA	71	43	0.605634	Other	Non-seed kmer
CTCCCCTT	CTCCCCTT	102	46	0.45098	Other	Non-seed kmer
Ovu-Mir-375_3p	CGAACAAA	27	13	0.481481	Seed	Seed: No co-detection
TTACATAA	TTACATAA	268	185	0.690299	Other	Non-seed kmer
AAAATGAG	AAAATGAG	212	124	0.584906	Other	Non-seed kmer
TTTGAAAG	TTTGAAAG	308	207	0.672078	Other	Non-seed kmer
GGTAGAAA	GGTAGAAA	93	56	0.602151	Other	Non-seed kmer
TTGGGTGT	TTGGGTGT	74	42	0.567568	Other	Non-seed kmer
GAAGGATC	GAAGGATC	32	21	0.65625	Other	Non-seed kmer
TGAACACA	TGAACACA	140	83	0.592857	Other	Non-seed kmer
AGTTCACA	AGTTCACA	94	52	0.553191	Other	Non-seed kmer
TGCATACA	TGCATACA	382	196	0.513089	Other	Non-seed kmer
AAATCTTG	AAATCTTG	223	151	0.67713	Other	Non-seed kmer
GTACTGAC	GTACTGAC	38	18	0.473684	Other	Non-seed kmer
ATAACTCA	ATAACTCA	102	60	0.588235	Other	Non-seed kmer
TCTCTCTT	TCTCTCTT	700	300	0.428571	Other	Non-seed kmer
TTTTGATC	TTTTGATC	164	107	0.652439	Other	Non-seed kmer
TATCAGTA	TATCAGTA	137	89	0.649635	Other	Non-seed kmer
ATCAATAT	ATCAATAT	299	185	0.618729	Other	Non-seed kmer
TATAAGGC	TATAAGGC	36	23	0.638889	Other	Non-seed kmer
CCATGATT	CCATGATT	74	39	0.527027	Other	Non-seed kmer
GCTACTTG	GCTACTTG	53	37	0.698113	Other	Non-seed kmer
TGAAGCAC	TGAAGCAC	49	27	0.55102	Other	Non-seed kmer
TTCGTTAA	TTCGTTAA	54	21	0.388889	Other	Non-seed kmer
ATCTCAAT	ATCTCAAT	157	104	0.66242	Other	Non-seed kmer
CTCTGCTC	CTCTGCTC	89	52	0.58427	Other	Non-seed kmer
TTTCTTTA	TTTCTTTA	719	463	0.64395	Other	Non-seed kmer
AAGGGTTT	AAGGGTTT	106	54	0.509434	Other	Non-seed kmer
CCAAGGTG	CCAAGGTG	48	27	0.5625	Other	Non-seed kmer
GAAACACT	GAAACACT	137	81	0.591241	Other	Non-seed kmer
TTTCAGTG	TTTCAGTG	201	133	0.661692	Other	Non-seed kmer
[truncated: 79,512 more rows]
