# Supplementary material for: MicroRNAs are deeply linked to the emergence of the complex octopus brain
Source: Sci Adv. 2022 Nov 25;8(47):eadd9938. doi: 10.1126/sciadv.add9938 (PMC9699675; doi:10.1126/sciadv.add9938)
Supplement: Supplementary file 3 — Data S1 to S4 [file sciadv.add9938_data_s1_to_s4.zip › sciadv.add9938_data_s3.xlsx]

## Sheet: Octopus_sinensis_conserved_8mer
miRNA	MRE_sequence	Target_gene	Obim_gene	3UTR_region	ALN_start	ALN_end	BLAST_Dmel	BLAST_Hsap	BLAST_Npom	BLAST_Hsap_symbol	BLAST_Hsap_symbol
Ovu-Novel-58	CTTAAATA	LOC115224329	LOC106874726	NC_043021.1:11255526:11255528:-.aln	122	129	NA	NA	NA	NA	NA
Ovu-Novel-73	AATTATAA	LOC115223212	LOC106878540	NC_043018.1:22295439:22295441:+.aln	799	806	NA	NA	NA	NA	NA
Ovu-Novel-38-v1	ATGATGAA	LOC115216591	LOC106869833	NC_043006.1:66085529:66085531:+.aln	10	17	FBgn0020369	ENSG00000087191	EVMG005918.1	PSMC5	Rpt6
Ovu-Novel-42	TGCACAGA	LOC115215736	LOC106874930	NC_043005.1:20407965:20407967:+.aln	163	170	FBgn0031771	ENSG00000167792	EVMG000704.1	NDUFV1	ND-51
Ovu-Mir-1	ACATTCCA	LOC115223950	LOC106877535	NC_043020.1:27969671:27969673:-.aln	2687	2694	NA	ENSG00000168234	EVMG000717.1	TTC39C	NA
Ovu-Mir-1992	ACTGCTGA	LOC115216412	LOC106883046	NC_043006.1:14400576:14400578:-.aln	121	128	FBgn0000083	ENSG00000138279	EVMG002357.1.1.5a4b91a3	ANXA7	AnxB9
Ovu-Novel-22	ACAGAAAA	LOC115211095	LOC106869447	NC_043000.1:68111922:68111924:-.aln	12	19	FBgn0040283	ENSG00000072501	EVMG001764.1	SMC1A	SMC1
Ovu-Mir-190	ACATATCA	LOC115215616	LOC106873352	NC_043005.1:32125968:32125970:-.aln	574	581	FBgn0025394	ENSG00000180901	EVMG000106.1	KCTD2	inc
Ovu-Mir-31	TCTTGCCA	LOC118766232	LOC106875970	NC_042997.1:14487211:14487213:-.aln	782	789	NA	NA	EVMG011267.1	NA	NA
Ovu-Mir-96-P2	GTGCCAAA	LOC115214360	LOC106878866	NC_043003.1:29389894:29389896:+.aln	4589	4596	FBgn0050423	ENSG00000104660	EVMG005045.1	LEPROTL1	CG30423
Ovu-Novel-69-P1	AAATCACA	LOC115210980	LOC106884506	NC_043000.1:156152452:156152454:+.aln	485	492	NA	ENSG00000186815	EVMG009395.1_EVMG017421.1	TPCN1	NA
Ovu-Mir-71	GTCTTTCA	LOC115209937	LOC106872002	NC_042999.1:142403645:142403647:-.aln	1256	1263	NA	NA	EVMG007612.1	NA	NA
Ovu-Novel-4	ATGACCGA	LOC115226091	LOC106871513	NC_043025.1:12525616:12525618:-.aln	44	51	FBgn0040344	ENSG00000099949	EVMG000441.1	LZTR1	Lztr1
Ovu-Novel-58	CTTAAATA	LOC115232627	LOC106870754	NC_042998.1:39749113:39749115:+.aln	1796	1803	NA	NA	NA	NA	NA
Ovu-Novel-45	TTCCAGCA	LOC115223760	LOC106871713	NC_042998.1:141356:141358:-.aln	53	60	NA	ENSG00000165973	EVMG012668.1	NELL1	NA
Ovu-Novel-46	GTTGGAGA	LOC115209451	LOC106883383	NC_042999.1:51231834:51231836:+.aln	426	433	NA	NA	NA	NA	NA
Ovu-Mir-317	TGTGTTCA	LOC115216386	LOC106883347	NC_043006.1:26744492:26744494:-.aln	1576	1583	FBgn0032956	ENSG00000108094	EVMG001900.1	CUL2	Cul2
Ovu-Mir-279	TCTAGTCA	LOC115213543	LOC106881458	NC_043002.1:89178555:89178557:+.aln	1931	1938	NA	NA	NA	NA	NA
Ovu-Novel-73	AATTATAA	LOC115209207	LOC106869100	NC_042999.1:73614768:73614770:+.aln	3785	3792	FBgn0038950	ENSG00000162300	EVMG001864.1	ZFPL1	CG5382
Ovu-Mir-137-v1	AGCAATAA	LOC115209644	LOC106872087	NC_042999.1:97188649:97188651:-.aln	285	292	FBgn0026722	ENSG00000113360	EVMG003167.1	DROSHA	drosha
Ovu-Novel-42	TGCACAGA	LOC115222105	LOC106877822	NC_043015.1:49043715:49043717:-.aln	280	287	NA	NA	EVMG000617.1.1.5a4b919a	NA	NA
Ovu-Novel-45	TTCCAGCA	LOC115218809	LOC106878574	NC_043010.1:38486315:38486317:+.aln	74	81	FBgn0004888	ENSG00000163541	EVMG003952.1	SUCLG1	Scsalpha1
Ovu-Novel-43	TCTTGATA	LOC115214139	LOC106881372	NC_043003.1:25461240:25461242:-.aln	1106	1113	FBgn0029838	ENSG00000130193	EVMG003132.1	THEM6	CG4666
Ovu-Mir-216-P2j	TGAGATTA	LOC115217001	LOC106877150	NC_043007.1:31323416:31323418:+.aln	229	236	FBgn0038593	ENSG00000166887	EVMG006374.1	VPS39	Vps39
Ovu-Mir-277	TGCATTTA	LOC115222488	LOC106874330	NC_042998.1:109446418:109446420:+.aln	2638	2645	FBgn0263397	NA	NA	NA	Ih
Ovu-Novel-19	CACAGACA	LOC115223287	LOC106873214	NC_042998.1:174754352:174754354:+.aln	1997	2004	FBgn0265574	ENSG00000096401	EVMG006982.1	CDC5L	Cdc5
Ovu-Mir-34	CACTGCCA	LOC115213883	LOC106873383	NC_043003.1:21906217:21906219:+.aln	659	666	FBgn0262516	ENSG00000055732	EVMG002034.1	MCOLN3	Trpml
Ovu-Mir-31	TCTTGCCA	LOC115221088	LOC106882104	NC_043013.1:42723520:42723522:+.aln	2084	2091	FBgn0015623	ENSG00000124275	EVMG004643.1	MTRR	Cpr
Ovu-Mir-29-P1	TGGTGCTA	LOC115218342	LOC106872061	NC_043009.1:36687251:36687253:+.aln	54	61	FBgn0022029	ENSG00000198276	EVMG005563.1	UCKL1	l(2)k01209
Ovu-Mir-137-v1	AGCAATAA	LOC115225111	LOC106872354	NC_043023.1:5400619:5400621:+.aln	53	60	FBgn0264695	ENSG00000092054	EVMG004130.1.3.5a4b9717	MYH7	Mhc
Ovu-Novel-5	TAGGAACA	LOC115222170	LOC106872942	NC_043015.1:12183425:12183427:-.aln	3326	3333	FBgn0031312	ENSG00000153989	EVMG016666.1	NUS1	Tango14
Ovu-Novel-73	AATTATAA	LOC115225053	LOC106867202	NC_042997.1:145225503:145225505:-.aln	79	86	NA	NA	NA	NA	NA
Ovu-Let-7	CTACCTCA	LOC115211039	LOC106877117	NC_043000.1:22098868:22098870:-.aln	227	234	NA	ENSG00000156509	EVMG015002.1	FBXO43	NA
Ovu-Novel-7	ATAGCAAA	LOC115215924	LOC106882089	NC_043005.1:27200047:27200049:+.aln	577	584	FBgn0035064	ENSG00000139131	EVMG007035.1	YARS2	TyrRS-m
Ovu-Novel-38-v1	ATGATGAA	LOC115227619	LOC106879516	NC_042998.1:137527058:137527060:+.aln	1762	1769	NA	ENSG00000181458	EVMG003049.1	TMEM45A	NA
Ovu-Mir-315	AATCAAAA	LOC115213833	LOC106884521	NC_043003.1:96437191:96437193:-.aln	2029	2036	NA	ENSG00000178997	NA	EXD1	NA
Ovu-Novel-38-v1	ATGATGAA	LOC115218905	LOC106870087	NC_043010.1:63449650:63449652:+.aln	1079	1086	FBgn0020309	ENSG00000198040	EVMG000081.1	ZNF84	crol
Ovu-Mir-22-P2	GGCAGCTA	LOC115217012	LOC106870506	NC_042997.1:162968373:162968375:-.aln	5963	5970	FBgn0034158	ENSG00000136828	EVMG000073.1.3.5a4b9183	RALGPS1	CG5522
Ovu-Novel-58	CTTAAATA	LOC115220478	LOC106875450	NC_043012.1:15046430:15046432:+.aln	4764	4771	FBgn0052022	ENSG00000182093	NA	GET1	CG32022
Ovu-Novel-73	AATTATAA	LOC115223526	LOC106871201	NC_043019.1:25995436:25995438:-.aln	362	369	NA	NA	NA	NA	NA
Ovu-Novel-56	TGCTAGCA	LOC115212901	LOC106872207	NC_043002.1:108645814:108645816:-.aln	4410	4417	FBgn0267350	ENSG00000241973	EVMG006491.1	PI4KA	PI4KIIIalpha
Ovu-Novel-22	ACAGAAAA	LOC115219740	LOC106880484	NC_043011.1:11009798:11009800:-.aln	96	103	FBgn0008635	ENSG00000129083	EVMG001643.1	COPB1	betaCOP
Ovu-Mir-8	CAGTATTA	LOC115218835	LOC106870091	NC_043010.1:61425904:61425906:+.aln	741	748	FBgn0020309	ENSG00000197016	EVMG005141.1	ZNF470	crol
Ovu-Mir-137-v1	AGCAATAA	LOC115218630	LOC106867666	NC_042997.1:183201342:183201344:+.aln	5204	5211	NA	NA	EVMG004189.1	NA	NA
Ovu-Mir-277	TGCATTTA	LOC115210738	LOC106871831	NC_043000.1:64236778:64236780:-.aln	3661	3668	FBgn0019949	ENSG00000136807	EVMG006978.1	CDK9	Cdk9
Ovu-Mir-1	ACATTCCA	LOC115231016	LOC106867761	NW_021834845.1:18833:18835:+.aln	95	102	NA	ENSG00000170222	EVMG008775.1.2.5a4b954f	ADPRM	NA
Ovu-Novel-36	CTGGGCTA	LOC115212075	LOC106867885	NC_043001.1:42511647:42511649:+.aln	426	433	FBgn0003371	NA	EVMG006932.1	NA	sgg
Ovu-Mir-317	TGTGTTCA	LOC115215375	LOC106867106	NC_043005.1:57447862:57447864:+.aln	4413	4422	NA	NA	EVMG001640.1	NA	NA
Ovu-Mir-71	GTCTTTCA	LOC115231421	LOC106869795	NC_042998.1:121686346:121686348:+.aln	3439	3446	FBgn0011745	ENSG00000138107	EVMG000487.1	ACTR1A	Arp1
Ovu-Novel-22	ACAGAAAA	LOC118764546	LOC106874585	NC_043004.1:49819078:49819080:+.aln	888	895	NA	NA	EVMG003002.1	NA	NA
Ovu-Novel-70	GCATTTAA	LOC115209915	LOC106869132	NC_042999.1:115126066:115126068:-.aln	2795	2802	FBgn0011763	ENSG00000198176	EVMG004213.1_EVMG016838.1	TFDP1	Dp
Ovu-Mir-277	TGCATTTA	LOC115208907	LOC106878978	NC_042997.1:16670007:16670009:+.aln	944	951	FBgn0036004	NA	NA	NA	Jarid2
Ovu-Mir-7	GTCTTCCA	LOC115217190	LOC106869134	NC_042997.1:10972917:10972919:-.aln	1681	1688	NA	ENSG00000186815	NA	TPCN1	NA
Ovu-Mir-1	ACATTCCA	LOC115211835	LOC106867856	NC_043001.1:44048037:44048039:-.aln	1383	1390	NA	ENSG00000197429	EVMG000867.1	IPP	NA
Ovu-Mir-1994-P1	CTGTCTCA	LOC115216706	LOC106869665	NC_043006.1:71835505:71835507:-.aln	3199	3206	FBgn0020309	ENSG00000213967	EVMG006966.1	ZNF726	crol
Ovu-Novel-8	ATGTTCCA	LOC115212049	LOC106879856	NC_043001.1:44877756:44877758:-.aln	1834	1841	NA	ENSG00000138111	EVMG003597.1	MFSD13A	NA
Ovu-Mir-34	CACTGCCA	LOC115232627	LOC106870754	NC_042998.1:39749113:39749115:+.aln	654	661	NA	NA	NA	NA	NA
Ovu-Mir-12	AATACTCA	LOC115212289	LOC106884182	NC_042997.1:131904415:131904417:+.aln	1185	1192	NA	ENSG00000144596	EVMG004783.1	GRIP2	NA
Ovu-Novel-73	AATTATAA	LOC115210794	LOC106881796	NC_043000.1:57684007:57684009:-.aln	822	829	FBgn0028743	ENSG00000147509	EVMG008770.1	RGS20	Dhit
Ovu-Novel-57	TGAGTTTA	LOC115218408	LOC106872669	NC_043009.1:56344138:56344140:+.aln	2324	2331	FBgn0034650	ENSG00000175550	EVMG002947.1	DRAP1	NC2alpha
Ovu-Novel-30	TGGTTCCA	LOC115212386	LOC106879860	NC_043001.1:44951140:44951142:-.aln	22	29	NA	NA	EVMG012011.1.1.5a4b9542	NA	NA
Ovu-Novel-33	TCTCTTCA	LOC115214981	LOC106878897	NC_043004.1:37411433:37411435:-.aln	2111	2118	FBgn0019932	ENSG00000123505	EVMG005067.1	AMD1	SamDC
Ovu-Novel-33	TCTCTTCA	LOC115212775	LOC106880734	NC_043002.1:73755607:73755609:-.aln	132	139	NA	NA	NA	NA	NA
Ovu-Novel-25-v1	GTCTTAAA	LOC115215641	LOC106867850	NC_043005.1:96375855:96375857:+.aln	2496	2503	FBgn0036397	ENSG00000103148	NA	NPRL3	Nprl3
Ovu-Novel-58	CTTAAATA	LOC115218673	LOC106867665	NC_042997.1:183274178:183274180:-.aln	190	197	FBgn0266721	ENSG00000134265	EVMG008435.1	NAPG	gammaSnap2
Ovu-Novel-1	CATCCCCA	LOC115223445	LOC106879186	NC_043019.1:23393871:23393873:+.aln	66	73	FBgn0030556	ENSG00000111880	EVMG000656.1	RNGTT	mRNA-cap
Ovu-Mir-34	CACTGCCA	LOC115222459	LOC106876257	NC_043016.1:21645332:21645334:-.aln	1511	1518	NA	NA	EVMG006319.1	NA	NA
Ovu-Mir-71	GTCTTTCA	LOC115210806	LOC106877240	NC_043000.1:22684841:22684843:+.aln	95	102	NA	NA	EVMG013515.1	NA	NA
Ovu-Novel-48	CCTTTGCA	LOC115216396	LOC106876199	NC_043006.1:54598798:54598800:+.aln	236	243	NA	NA	NA	NA	NA
Ovu-Mir-137-v1	AGCAATAA	LOC115212962	LOC106867593	NC_043002.1:111431985:111431987:-.aln	121	128	FBgn0032781	ENSG00000100220	EVMG000280.1	RTCB	RtcB
Ovu-Novel-19	CACAGACA	LOC115217326	LOC106877174	NC_043007.1:20168043:20168045:-.aln	1599	1606	FBgn0025743	ENSG00000101349	EVMG005283.1	PAK5	mbt
Ovu-Novel-73	AATTATAA	LOC115222483	LOC106868340	NC_043016.1:24039966:24039968:+.aln	3962	3969	NA	NA	EVMG005711.1	NA	NA
Ovu-Novel-26	TGTTCTCA	LOC115215820	LOC106879759	NC_043005.1:40751771:40751773:+.aln	1288	1295	FBgn0034627	ENSG00000284869	EVMG001498.1	EEFSEC	eEFSec
Ovu-Mir-1	ACATTCCA	LOC115215769	LOC106868235	NC_043005.1:97552743:97552745:+.aln	1285	1292	NA	ENSG00000148158	EVMG007197.1.1.5a4b94cc	SNX30	NA
Ovu-Mir-31	TCTTGCCA	LOC115211732	LOC106874395	NC_043001.1:29339151:29339153:+.aln	10	17	FBgn0010352	ENSG00000197444	EVMG005247.1	OGDHL	Nc73EF
Ovu-Mir-1992	ACTGCTGA	LOC115215375	LOC106867106	NC_043005.1:57447862:57447864:+.aln	3441	3448	NA	NA	EVMG001640.1	NA	NA
Ovu-Novel-19	CACAGACA	LOC115222967	LOC106874603	NC_043017.1:8040473:8040475:+.aln	5369	5376	FBgn0035677	ENSG00000173611	EVMG000478.1	SCAI	CG13293
Ovu-Mir-219	GACAATCA	LOC115216691	LOC106877653	NC_043006.1:63978474:63978476:+.aln	10	17	FBgn0027603	NA	EVMG005968.1.1.5a4b975b	NA	Ulp1
Ovu-Novel-19	CACAGACA	LOC115210865	LOC106876307	NC_043000.1:128342361:128342363:-.aln	1033	1040	NA	NA	EVMG003051.1	NA	NA
Ovu-Mir-96-P2	GTGCCAAA	LOC115211095	LOC106869447	NC_043000.1:68111922:68111924:-.aln	2186	2193	FBgn0040283	ENSG00000072501	EVMG001764.1	SMC1A	SMC1
Ovu-Mir-71	GTCTTTCA	LOC115223503	LOC106876967	NC_043019.1:23434917:23434919:+.aln	390	397	NA	ENSG00000176101	EVMG005588.1	SSNA1	NA
Ovu-Mir-137-v1	AGCAATAA	LOC115219884	LOC106881059	NC_043011.1:32360021:32360023:-.aln	463	470	FBgn0026666	ENSG00000135070	EVMG001009.1	ISCA1	MagR
Ovu-Novel-67	CTCACCCA	LOC115223850	LOC106876359	NC_043020.1:3520660:3520662:+.aln	920	927	NA	NA	EVMG006445.1	NA	NA
Ovu-Mir-277	TGCATTTA	LOC115212922	LOC106881074	NC_043002.1:85881505:85881507:-.aln	597	604	FBgn0037912	ENSG00000100075	EVMG006675.1	SLC25A1	sea
Ovu-Mir-279	TCTAGTCA	LOC115224230	LOC106871371	NC_043021.1:25413025:25413027:-.aln	805	812	FBgn0036838	ENSG00000099899	EVMG016402.1	TRMT2A	CG3808
Ovu-Novel-22	ACAGAAAA	LOC115229835	LOC106882524	NC_042998.1:183483460:183483462:-.aln	422	429	NA	ENSG00000107816	EVMG014565.1	LZTS2	NA
Ovu-Novel-11	CAAAACCA	LOC115217842	LOC106870945	NC_043008.1:77110520:77110522:-.aln	892	899	NA	NA	EVMG000635.1	NA	NA
Ovu-Mir-190	ACATATCA	LOC115210282	LOC106878598	NC_043000.1:147683180:147683182:+.aln	1885	1892	NA	ENSG00000078043	NA	PIAS2	NA
Ovu-Mir-71	GTCTTTCA	LOC115209472	LOC106878285	NC_042999.1:70666736:70666738:+.aln	289	296	FBgn0034075	ENSG00000198363	EVMG003251.1	ASPH	Asph
Ovu-Mir-8	CAGTATTA	LOC115223075	LOC106874286	NC_043018.1:11389336:11389338:-.aln	95	102	NA	ENSG00000078902	EVMG000814.1	TOLLIP	NA
Ovu-Novel-8	ATGTTCCA	LOC115220262	LOC106867638	NC_043012.1:34251285:34251287:+.aln	784	791	FBgn0016054	ENSG00000008405	EVMG005770.1	CRY1	phr6-4
Ovu-Mir-71	GTCTTTCA	LOC115213899	LOC106880915	NC_043003.1:29699671:29699673:+.aln	379	386	FBgn0031260	ENSG00000101294	EVMG000852.1	HM13	Spp
Ovu-Novel-55	GAATTTTA	LOC115229498	LOC106877489	NW_021832828.1:141440:141442:+.aln	1603	1610	FBgn0086605	ENSG00000239857	EVMG003909.1	GET4	CG9853
Ovu-Mir-153	CTATGCAA	LOC115212905	LOC106884337	NC_043002.1:36453216:36453218:-.aln	2427	2434	FBgn0032456	ENSG00000278183	EVMG001064.1	ABCC1	MRP
Ovu-Mir-315	AATCAAAA	LOC115217572	LOC106870576	NC_043007.1:61212695:61212697:+.aln	71	78	NA	ENSG00000176623	EVMG003954.1	RMDN1	NA
Ovu-Mir-1	ACATTCCA	LOC115211616	LOC106881507	NC_042997.1:140240616:140240618:-.aln	1236	1243	NA	NA	EVMG001512.1	NA	NA
Ovu-Mir-96-P2	GTGCCAAA	LOC115212000	LOC106877002	NC_043001.1:19701834:19701836:-.aln	169	176	NA	NA	EVMG006714.1	NA	NA
Ovu-Mir-7	GTCTTCCA	LOC115215575	LOC106879026	NC_043005.1:27382369:27382371:-.aln	58	65	FBgn0000964	ENSG00000198517	EVMG007111.1	MAFK	tj
Ovu-Mir-71	GTCTTTCA	LOC115212942	LOC106875251	NC_043002.1:95371238:95371240:+.aln	730	737	FBgn0086674	ENSG00000169902	NA	TPST1	Tpst
Ovu-Novel-40	GGGTTTAA	LOC115224617	LOC106870595	NC_042998.1:47545063:47545065:+.aln	355	362	NA	NA	NA	NA	NA
Ovu-Mir-2-o24	TTTGATGA	LOC115222371	LOC106873566	NC_043015.1:20083241:20083243:-.aln	811	818	FBgn0033693	ENSG00000149716	EVMG008565.1	LTO1	CG13175
Ovu-Mir-315	AATCAAAA	LOC115222280	LOC106878221	NC_043015.1:28237851:28237853:-.aln	89	96	NA	NA	EVMG011612.1	NA	NA
Ovu-Novel-19	CACAGACA	LOC115226965	LOC106870387	NC_042998.1:184265492:184265494:+.aln	1686	1693	FBgn0040334	ENSG00000048140	EVMG015411.1	TSPAN17	Tsp3A
Ovu-Novel-6	ATGGTTCA	LOC115209070	LOC106880813	NC_042999.1:163621998:163622000:+.aln	2655	2662	NA	ENSG00000040341	EVMG007013.1	STAU2	NA
Ovu-Novel-73	AATTATAA	LOC115211043	LOC106877900	NC_043000.1:60710067:60710069:-.aln	221	228	FBgn0031835	ENSG00000197635	EVMG001571.1	DPP4	CG11319
Ovu-Mir-1984-P1	ATAGGGCA	LOC115230960	LOC106869847	NW_021834677.1:33838:33840:+.aln	153	160	NA	ENSG00000198546	EVMG017806.1	ZNF511	NA
Ovu-Mir-12	AATACTCA	LOC115221990	LOC106871254	NC_043015.1:18171570:18171572:-.aln	516	523	FBgn0033653	ENSG00000185838	EVMG007595.1	GNB1L	CG13192
Ovu-Novel-22	ACAGAAAA	LOC115214148	LOC106881367	NC_043003.1:25492832:25492834:-.aln	2508	2515	NA	ENSG00000155506	EVMG002754.1	LARP1	NA
Ovu-Novel-57	TGAGTTTA	LOC115211808	LOC106867872	NC_043001.1:43269187:43269189:+.aln	1931	1938	NA	NA	EVMG003428.1	NA	NA
Ovu-Novel-22	ACAGAAAA	LOC115210666	LOC106881149	NC_043000.1:148985035:148985037:-.aln	58	65	FBgn0034792	ENSG00000136758	EVMG003028.1	YME1L1	YME1L
Ovu-Mir-219	GACAATCA	LOC115222222	LOC106880374	NC_043015.1:38706170:38706172:+.aln	1705	1712	FBgn0030612	ENSG00000137992	EVMG003944.1	DBT	CG5599
Ovu-Mir-31	TCTTGCCA	LOC115215369	LOC106874539	NC_043005.1:98935932:98935934:+.aln	1396	1403	FBgn0028500	ENSG00000107036	EVMG001531.1	RIC1	Rich
Ovu-Mir-76	ACAACGAA	LOC118763859	LOC106869806	NC_043002.1:25642986:25642988:-.aln	131	138	FBgn0036203	NA	EVMG005144.1	NA	Muc68D
Ovu-Mir-317	TGTGTTCA	LOC115223461	LOC106869000	NC_043019.1:18896572:18896574:+.aln	257	264	FBgn0031848	ENSG00000169189	EVMG017622.1	NSMCE1	Nse1
Ovu-Mir-8	CAGTATTA	LOC115212816	LOC106877628	NC_042997.1:137398397:137398399:-.aln	315	322	NA	NA	NA	NA	NA
Ovu-Novel-69-P1	AAATCACA	LOC115209688	LOC106883526	NC_042999.1:12798392:12798394:-.aln	649	656	NA	NA	EVMG007117.1	NA	NA
Ovu-Mir-193-P1	GGCCAGTA	LOC115212775	LOC106880734	NC_043002.1:73755607:73755609:-.aln	240	247	NA	NA	NA	NA	NA
Ovu-Mir-2-o20-v1	GGCTGTGA	LOC115209756	LOC106867186	NC_042999.1:6436540:6436542:+.aln	94	101	NA	NA	EVMG000310.1	NA	NA
Ovu-Novel-33	TCTCTTCA	LOC115216411	LOC106882189	NC_042997.1:129725691:129725693:-.aln	6299	6306	FBgn0001122	ENSG00000087258	EVMG003294.1	GNAO1	Galphao
Ovu-Mir-1	ACATTCCA	LOC115217330	LOC106881199	NC_043007.1:28670979:28670981:+.aln	45	52	NA	ENSG00000155097	EVMG001461.1	ATP6V1C1	NA
Ovu-Mir-71	GTCTTTCA	LOC115220497	LOC106871719	NC_043012.1:11455643:11455645:-.aln	106	113	FBgn0250903	NA	EVMG006229.1	NA	lmgA
Ovu-Novel-58	CTTAAATA	LOC115222171	LOC106880391	NC_043015.1:38663071:38663073:-.aln	50	57	FBgn0025630	ENSG00000137996	EVMG007365.1	RTCA	Rtca
Ovu-Mir-1992	ACTGCTGA	LOC115230775	LOC106875875	NC_042998.1:60445482:60445484:+.aln	1212	1219	NA	ENSG00000131781	EVMG001004.1	FMO5	NA
Ovu-Novel-88	TCAGCAGA	LOC115211051	LOC106875522	NC_043000.1:164701270:164701272:+.aln	1156	1163	FBgn0004373	ENSG00000143393	EVMG004982.1	PI4KB	fwd
Ovu-Novel-23	ATCAAGGA	LOC115218372	LOC106880554	NC_043009.1:55443795:55443797:-.aln	753	760	NA	NA	EVMG000414.1	NA	NA
Ovu-Mir-1984-P1	ATAGGGCA	LOC115218785	LOC106884026	NC_043010.1:42923207:42923209:-.aln	1556	1563	FBgn0020309	NA	EVMG005943.1	NA	crol
Ovu-Mir-278	CCCACCGA	LOC115209116	LOC106872300	NC_042999.1:83291810:83291812:+.aln	1242	1249	FBgn0011259	ENSG00000167680	EVMG000726.1	SEMA6B	Sema1a
Ovu-Mir-1175	GAATCTCA	LOC115212367	LOC106882136	NC_043001.1:99399180:99399182:+.aln	897	904	NA	NA	NA	NA	NA
Ovu-Mir-2-o24	TTTGATGA	LOC115220860	LOC106876680	NC_043013.1:21485260:21485262:-.aln	8	15	FBgn0250820	ENSG00000121073	EVMG005731.1	SLC35B1	meigo
Ovu-Novel-70	GCATTTAA	LOC115218132	LOC106871225	NC_043008.1:67614046:67614048:+.aln	48	55	NA	NA	EVMG010910.1	NA	NA
Ovu-Mir-29-P1	TGGTGCTA	LOC115219627	LOC106878267	NC_042997.1:92135618:92135620:-.aln	4240	4247	FBgn0004657	ENSG00000150093	EVMG000625.1.1.5a4b9303	ITGB1	mys
Ovu-Novel-11	CAAAACCA	LOC115230528	LOC106879914	NC_042998.1:205208869:205208871:+.aln	254	261	FBgn0028879	NA	EVMG007342.1	NA	CG15270
Ovu-Novel-38-v1	ATGATGAA	LOC115229345	LOC106884361	NC_042998.1:39930175:39930177:-.aln	137	144	NA	ENSG00000114098	EVMG002770.1	ARMC8	NA
Ovu-Mir-34	CACTGCCA	LOC115210556	LOC106878761	NC_043000.1:111492524:111492526:+.aln	78	85	NA	NA	EVMG009788.1	NA	NA
Ovu-Mir-153	CTATGCAA	LOC115209640	LOC106872358	NC_042999.1:141369446:141369448:-.aln	1159	1166	NA	NA	NA	NA	NA
Ovu-Mir-1	ACATTCCA	LOC115209963	LOC106870932	NC_042999.1:142855528:142855530:+.aln	281	288	FBgn0037010	ENSG00000156471	NA	PTDSS1	CG4825
Ovu-Novel-22	ACAGAAAA	LOC115214230	LOC106879131	NC_043003.1:97282885:97282887:+.aln	313	320	NA	NA	NA	NA	NA
Ovu-Novel-11	CAAAACCA	LOC115224445	LOC106869084	NC_043021.1:742181:742183:+.aln	5312	5319	NA	NA	EVMG015546.1	NA	NA
Ovu-Bantam	TGATCTCA	LOC115212319	LOC106869143	NC_043001.1:45680732:45680734:+.aln	568	575	FBgn0022960	ENSG00000138698	EVMG006129.1	RAP1GDS1	vimar
Ovu-Novel-26	TGTTCTCA	LOC115224727	LOC106883038	NC_043022.1:21917243:21917245:+.aln	7270	7277	NA	NA	NA	NA	NA
Ovu-Mir-1	ACATTCCA	LOC115216450	LOC106877705	NC_043006.1:68230880:68230882:-.aln	29	36	FBgn0039543	ENSG00000005469	EVMG006704.1	CROT	CROT
Ovu-Mir-96-P2	GTGCCAAA	LOC115214927	LOC106874671	NC_042997.1:139725175:139725177:-.aln	375	382	NA	NA	EVMG016947.1	NA	NA
Ovu-Novel-73	AATTATAA	LOC115213840	LOC106874133	NC_043003.1:1606333:1606335:+.aln	139	146	NA	ENSG00000133424	EVMG004878.1	LARGE1	NA
Ovu-Mir-1992	ACTGCTGA	LOC115219706	LOC106873300	NC_043011.1:26526550:26526552:+.aln	867	874	FBgn0038145	ENSG00000086061	EVMG001390.1	DNAJA1	Droj2
Ovu-Novel-70	GCATTTAA	LOC115223298	LOC106873213	NC_042998.1:174757014:174757016:-.aln	373	384	FBgn0029820	ENSG00000176148	EVMG016125.1	TCP11L1	CG16721
Ovu-Novel-24-v1	GCACTAAA	LOC115210405	LOC106877351	NC_043000.1:58372242:58372244:+.aln	1148	1155	NA	ENSG00000130508	EVMG005566.1	PXDN	NA
Ovu-Mir-375	CGAACAAA	LOC115217305	LOC106882543	NC_043007.1:30029991:30029993:+.aln	698	705	FBgn0033058	NA	EVMG003688.1	NA	CCHa2-R
Ovu-Novel-43	TCTTGATA	LOC115210231	LOC106881148	NC_043000.1:148882086:148882088:-.aln	3911	3918	FBgn0014009	ENSG00000104388	EVMG006172.1	RAB2A	Rab2
Ovu-Mir-34	CACTGCCA	LOC115214018	LOC106872824	NC_043003.1:85176492:85176494:+.aln	2237	2244	NA	NA	EVMG006098.1	NA	NA
Ovu-Mir-1992	ACTGCTGA	LOC115212945	LOC106880144	NC_043002.1:4955799:4955801:+.aln	1136	1143	NA	NA	NA	NA	NA
Ovu-Mir-210-P15-v1	CGCACAAA	LOC115227529	LOC106882974	NW_021827395.1:4038:4040:+.aln	193	200	NA	NA	NA	NA	NA
Ovu-Mir-71	GTCTTTCA	LOC115210973	LOC106875284	NC_042997.1:93696319:93696321:+.aln	1256	1263	NA	NA	EVMG002931.1	NA	NA
Ovu-Novel-73	AATTATAA	LOC115227071	LOC106884307	NC_042998.1:189635337:189635339:-.aln	174	181	FBgn0002023	ENSG00000121454	EVMG001081.1	LHX4	Lim3
Ovu-Novel-19	CACAGACA	LOC115209840	LOC106869894	NC_042997.1:208883112:208883114:+.aln	614	621	NA	NA	EVMG006109.1	NA	NA
Ovu-Mir-2-o24	TTTGATGA	LOC115217329	LOC106880239	NC_043007.1:59039777:59039779:-.aln	2647	2654	FBgn0012051	ENSG00000135773	EVMG006103.1	CAPN9	CalpA
Ovu-Mir-317	TGTGTTCA	LOC115223169	LOC106873355	NC_042998.1:143871864:143871866:+.aln	1250	1257	NA	NA	EVMG006628.1	NA	NA
Ovu-Novel-33	TCTCTTCA	LOC115217001	LOC106877150	NC_043007.1:31323416:31323418:+.aln	308	315	FBgn0038593	ENSG00000166887	EVMG006374.1	VPS39	Vps39
Ovu-Mir-7	GTCTTCCA	LOC115213338	LOC106871744	NC_042997.1:192144269:192144271:+.aln	1547	1554	FBgn0036104	ENSG00000198231	EVMG004107.1	DDX42	CG6418
Ovu-Mir-190	ACATATCA	LOC115219682	LOC106873194	NC_043011.1:44557044:44557046:-.aln	730	737	NA	NA	NA	NA	NA
Ovu-Mir-71	GTCTTTCA	LOC115222483	LOC106868340	NC_043016.1:24039966:24039968:+.aln	1908	1915	NA	NA	EVMG005711.1	NA	NA
Ovu-Mir-8	CAGTATTA	LOC115210661	LOC106870290	NC_042997.1:140880227:140880229:+.aln	208	215	NA	ENSG00000107719	EVMG012134.1	PALD1	NA
Ovu-Mir-190	ACATATCA	LOC115210296	LOC106878826	NC_043000.1:98274933:98274935:+.aln	4363	4370	NA	ENSG00000009307	NA	CSDE1	NA
Ovu-Mir-281	GCTCCCTA	LOC115219038	LOC106875550	NC_043010.1:18025478:18025480:+.aln	1237	1244	FBgn0031473	ENSG00000151458	EVMG003513.1	ANKRD50	CG3104
Ovu-Mir-190	ACATATCA	LOC115211812	LOC106875753	NC_043001.1:98553645:98553647:+.aln	91	98	FBgn0025637	ENSG00000113558	EVMG000209.1.1.5a4b9448	SKP1	SkpA
Ovu-Novel-55	GAATTTTA	LOC115213973	LOC106871590	NC_043003.1:2347390:2347392:+.aln	2039	2046	FBgn0037875	ENSG00000162695	EVMG005365.1	SLC30A7	ZnT86D
Ovu-Mir-31	TCTTGCCA	LOC115220261	LOC106880618	NC_043012.1:32377724:32377726:-.aln	2780	2787	FBgn0263782	ENSG00000113161	EVMG002089.1	HMGCR	Hmgcr
Ovu-Novel-43	TCTTGATA	LOC115209554	LOC106880211	NC_042999.1:145212729:145212731:-.aln	133	140	NA	NA	NA	NA	NA
Ovu-Mir-137-v1	AGCAATAA	LOC115230727	LOC106882518	NC_042998.1:183464079:183464081:+.aln	1145	1152	FBgn0028577	ENSG00000274081	EVMG001446.1	PUF60	hfp
Ovu-Novel-22	ACAGAAAA	LOC115222483	LOC106868340	NC_043016.1:24039966:24039968:+.aln	4556	4563	NA	NA	EVMG005711.1	NA	NA
Ovu-Novel-9-v1	AGATCCTA	LOC115211087	LOC106873644	NC_043000.1:110279694:110279696:-.aln	328	335	NA	ENSG00000221823	EVMG014939.1	PPP3R1	NA
Ovu-Novel-70	GCATTTAA	LOC115215143	LOC106869522	NC_043004.1:970573:970575:-.aln	663	670	NA	NA	NA	NA	NA
Ovu-Novel-69-P1	AAATCACA	LOC115212861	LOC106881623	NC_043002.1:40183468:40183470:+.aln	1420	1427	FBgn0050295	ENSG00000127080	EVMG000687.1	IPPK	Ipk1
Ovu-Mir-2-o24	TTTGATGA	LOC115222269	LOC106873715	NC_043015.1:33989740:33989742:-.aln	151	158	FBgn0032033	ENSG00000171202	NA	TMEM126A	CG13392
Ovu-Novel-11	CAAAACCA	LOC115222169	LOC106877384	NC_043015.1:45766985:45766987:+.aln	244	251	NA	NA	NA	NA	NA
Ovu-Novel-25-v1	GTCTTAAA	LOC115228986	LOC106874359	NC_042998.1:179319929:179319931:-.aln	457	464	NA	ENSG00000150893	EVMG003860.1	FREM2	NA
Ovu-Novel-30	TGGTTCCA	LOC115219095	LOC106876395	NC_043010.1:35734261:35734263:+.aln	731	738	FBgn0034674	NA	EVMG004674.1	NA	CG9304
Ovu-Novel-33	TCTCTTCA	LOC115224874	LOC106876105	NC_043022.1:23030763:23030765:-.aln	87	94	FBgn0050147	ENSG00000174611	EVMG002847.1	KY	Hil
Ovu-Novel-87-v1	TGCTCAGA	LOC115209968	LOC106876034	NC_042999.1:135124724:135124726:+.aln	2074	2081	NA	NA	NA	NA	NA
Ovu-Novel-87-v1	TGCTCAGA	LOC115209099	LOC106882151	NC_042999.1:115436942:115436944:-.aln	241	248	NA	ENSG00000177000	EVMG004313.1.1.5a4b9319	MTHFR	NA
Ovu-Mir-2-o24	TTTGATGA	LOC115228295	LOC106878386	NW_021832015.1:147018:147020:+.aln	1483	1490	FBgn0011296	ENSG00000109846	EVMG007426.1	CRYAB	l(2)efl
Ovu-Mir-279	TCTAGTCA	LOC115227542	LOC106869730	NW_021827511.1:10161:10163:+.aln	265	272	NA	NA	EVMG012490.1	NA	NA
Ovu-Novel-69-P1	AAATCACA	LOC115213438	LOC106871477	NC_043002.1:24227194:24227196:-.aln	2023	2030	NA	ENSG00000126773	NA	PCNX4	NA
Ovu-Novel-17	GTCTTGCA	LOC115218639	LOC106872671	NC_043009.1:56522279:56522281:+.aln	5320	5327	FBgn0031020	ENSG00000164134	EVMG005096.1	NAA15	Naa15-16
Ovu-Novel-7	ATAGCAAA	LOC115224342	LOC106870280	NC_043021.1:17080920:17080922:-.aln	636	643	FBgn0031016	ENSG00000165379	EVMG010523.1	LRFN5	kek5
Ovu-Novel-22	ACAGAAAA	LOC115223995	LOC106882105	NC_043020.1:24165751:24165753:-.aln	88	95	FBgn0285925	ENSG00000136011	EVMG010499.1	STAB2	Fas1
Ovu-Mir-71	GTCTTTCA	LOC115219629	LOC106873296	NC_043011.1:26670042:26670044:+.aln	1469	1476	NA	NA	NA	NA	NA
Ovu-Novel-70	GCATTTAA	LOC115218242	LOC106877725	NC_043009.1:47268908:47268910:+.aln	124	131	NA	NA	NA	NA	NA
Ovu-Novel-33	TCTCTTCA	LOC115212796	LOC106875811	NC_042997.1:137812014:137812016:-.aln	2970	2977	FBgn0029161	ENSG00000101166	EVMG003165.1	PRELID3B	slmo
Ovu-Novel-43	TCTTGATA	LOC115217557	LOC106882998	NC_043007.1:63270467:63270469:+.aln	317	324	NA	ENSG00000105323	EVMG005258.1	HNRNPUL1	NA
Ovu-Novel-51	GGCAGGGA	LOC115223950	LOC106877535	NC_043020.1:27969671:27969673:-.aln	2405	2412	NA	ENSG00000168234	EVMG000717.1	TTC39C	NA
Ovu-Novel-51	GGCAGGGA	LOC115212845	LOC106881137	NC_043002.1:84602262:84602264:+.aln	488	495	FBgn0030053	ENSG00000124702	EVMG001485.1	KLHDC3	CG12081
Ovu-Mir-31	TCTTGCCA	LOC115220939	LOC106870693	NC_043013.1:25469793:25469795:-.aln	1575	1582	NA	ENSG00000196950	NA	SLC39A10	NA
Ovu-Novel-55	GAATTTTA	LOC115219758	LOC106877445	NC_043011.1:52761288:52761290:+.aln	1707	1714	FBgn0035639	ENSG00000094841	EVMG001600.1.1.5a4b94bd	UPRT	kri
Ovu-Mir-137-v1	AGCAATAA	LOC115215132	LOC106878891	NC_043004.1:37408098:37408100:+.aln	316	323	FBgn0283535	ENSG00000131100	EVMG004338.1	ATP6V1E1	Vha26
Ovu-Novel-70	GCATTTAA	LOC115215572	LOC106871716	NC_042997.1:192012212:192012214:+.aln	185	192	FBgn0038774	ENSG00000144834	EVMG001492.1	TAGLN3	CG5023
Ovu-Novel-56	TGCTAGCA	LOC115215184	LOC106878172	NC_043004.1:58912788:58912790:+.aln	23	30	FBgn0031437	ENSG00000162704	EVMG004125.1	ARPC5	Arpc5
Ovu-Novel-57	TGAGTTTA	LOC115213381	LOC106871987	NC_043002.1:11250548:11250550:+.aln	148	155	FBgn0037526	ENSG00000146282	EVMG005600.1	RARS2	ArgRS-m
Ovu-Novel-19	CACAGACA	LOC115218445	LOC106873202	NC_043009.1:13572145:13572147:+.aln	691	698	FBgn0000715	NA	EVMG015274.1	NA	FMRFa
Ovu-Novel-57	TGAGTTTA	LOC115211738	LOC106875963	NC_043001.1:118193828:118193830:-.aln	5204	5211	NA	ENSG00000103319	EVMG002589.1	EEF2K	NA
Ovu-Mir-31	TCTTGCCA	LOC115220517	LOC106875451	NC_043012.1:15101073:15101075:+.aln	515	522	NA	ENSG00000155875	EVMG013995.1	SAXO1	NA
Ovu-Mir-190	ACATATCA	LOC115214139	LOC106881372	NC_043003.1:25461240:25461242:-.aln	158	165	FBgn0029838	ENSG00000130193	EVMG003132.1	THEM6	CG4666
Ovu-Mir-9	ACCAAAGA	LOC115219078	LOC106882081	NC_043010.1:65851582:65851584:+.aln	876	883	NA	ENSG00000127954	EVMG011803.1	STEAP4	NA
Ovu-Mir-34	CACTGCCA	LOC115213819	LOC106879084	NC_043003.1:53736192:53736194:+.aln	3000	3007	FBgn0001404	NA	EVMG001354.1	NA	egh
Ovu-Mir-279	TCTAGTCA	LOC115231190	LOC106882439	NC_042998.1:98434776:98434778:-.aln	92	99	NA	ENSG00000166153	EVMG014734.1	DEPDC4	NA
Ovu-Mir-12	AATACTCA	LOC115223536	LOC106875824	NC_043019.1:19706435:19706437:-.aln	606	613	FBgn0031986	ENSG00000183778	EVMG015198.1	B3GALT5	CG8673
Ovu-Mir-9	ACCAAAGA	LOC115232627	LOC106870754	NC_042998.1:39749113:39749115:+.aln	2594	2601	NA	NA	NA	NA	NA
Ovu-Mir-315	AATCAAAA	LOC115218897	LOC106874977	NC_043010.1:52001915:52001917:+.aln	2843	2850	FBgn0033413	ENSG00000169230	EVMG003185.1	PRELID1	prel
Ovu-Novel-55	GAATTTTA	LOC115223847	LOC106876029	NC_042998.1:7446562:7446564:+.aln	1486	1493	NA	NA	NA	NA	NA
Ovu-Mir-1175	GAATCTCA	LOC115217569	LOC106873189	NC_043007.1:73213747:73213749:+.aln	1250	1257	NA	NA	NA	NA	NA
Ovu-Mir-2-o24	TTTGATGA	LOC115211829	LOC106874504	NC_043001.1:22728263:22728265:+.aln	2120	2127	FBgn0010583	ENSG00000158092	EVMG004383.1	NCK1	dock
Ovu-Mir-96-P2	GTGCCAAA	LOC115224424	LOC106876048	NC_043021.1:26299584:26299586:+.aln	4849	4856	NA	NA	NA	NA	NA
Ovu-Mir-133	GGGACCAA	LOC115222947	LOC106873937	NC_043017.1:8616118:8616120:-.aln	414	421	FBgn0011747	ENSG00000177981	EVMG004595.1.1.5a4b94f6	ASB8	Ank
Ovu-Mir-750	AGATCTGA	LOC115209133	LOC106878125	NC_042999.1:165380112:165380114:-.aln	2505	2512	FBgn0001301	ENSG00000076321	EVMG003438.1	KLHL20	kel
Ovu-Mir-279	TCTAGTCA	LOC115215662	LOC106867250	NC_043005.1:101489248:101489250:-.aln	10706	10713	FBgn0086675	ENSG00000162374	EVMG006105.1.1.5a4b9182	ELAVL4	fne
Ovu-Novel-25-v1	GTCTTAAA	LOC115211035	LOC106883145	NC_043000.1:70970792:70970794:+.aln	409	416	NA	ENSG00000105835	EVMG006460.1	NAMPT	NA
Ovu-Mir-33	CAATGCAA	LOC115217539	LOC106873168	NC_043007.1:73356153:73356155:-.aln	2348	2355	FBgn0000711	ENSG00000213639	EVMG006502.1	PPP1CB	flw
Ovu-Novel-6	ATGGTTCA	LOC115211920	LOC106875724	NC_043001.1:74173850:74173852:+.aln	2470	2477	FBgn0011818	ENSG00000184232	EVMG004731.1	OAF	oaf
Ovu-Novel-22	ACAGAAAA	LOC115213420	LOC106883165	NC_042997.1:177876340:177876342:+.aln	227	234	NA	NA	NA	NA	NA
Ovu-Mir-96-P2	GTGCCAAA	LOC115209741	LOC106880256	NC_042999.1:9154833:9154835:+.aln	33	40	NA	NA	EVMG005414.1	NA	NA
Ovu-Novel-69-P1	AAATCACA	LOC115214930	LOC106876619	NC_043004.1:79365231:79365233:-.aln	393	400	FBgn0033463	ENSG00000117859	EVMG001495.1	OSBPL9	CG1513
Ovu-Mir-219	GACAATCA	LOC115217054	LOC106879936	NC_043007.1:42799135:42799137:-.aln	1963	1970	NA	ENSG00000100564	EVMG005945.1	PIGH	NA
Ovu-Mir-190	ACATATCA	LOC118765167	LOC106879287	NC_043006.1:72337098:72337100:+.aln	11	18	NA	NA	NA	NA	NA
Ovu-Novel-55	GAATTTTA	LOC115226965	LOC106870387	NC_042998.1:184265492:184265494:+.aln	773	780	FBgn0040334	ENSG00000048140	EVMG015411.1	TSPAN17	Tsp3A
Ovu-Novel-36	CTGGGCTA	LOC115217823	LOC106883223	NC_042997.1:177930369:177930371:+.aln	3005	3012	NA	NA	NA	NA	NA
Ovu-Novel-69-P1	AAATCACA	LOC115213135	LOC106880404	NC_043002.1:111393749:111393751:-.aln	264	271	FBgn0034636	NA	EVMG004399.1	NA	twz
Ovu-Novel-58	CTTAAATA	LOC115212927	LOC106870445	NC_043002.1:56510400:56510402:+.aln	413	420	FBgn0038047	NA	EVMG002507.1	NA	CG5245
Ovu-Mir-2-o24	TTTGATGA	LOC115225383	LOC106868300	NC_043023.1:4637363:4637365:+.aln	372	379	NA	NA	NA	NA	NA
Ovu-Mir-1	ACATTCCA	LOC115215020	LOC106880718	NC_043004.1:79698632:79698634:+.aln	110	117	FBgn0036484	ENSG00000034693	EVMG018040.1	PEX3	Pex3
Ovu-Mir-71	GTCTTTCA	LOC115219048	LOC106881665	NC_043010.1:48042512:48042514:+.aln	197	204	NA	NA	NA	NA	NA
Ovu-Mir-1994-P1	CTGTCTCA	LOC115215858	LOC106874543	NC_043005.1:98549740:98549742:-.aln	800	807	FBgn0033734	ENSG00000135537	EVMG000959.1	AFG1L	CG8520
Ovu-Mir-277	TGCATTTA	LOC115210016	LOC106875352	NC_042997.1:87217163:87217165:-.aln	295	302	FBgn0029715	ENSG00000106244	EVMG004853.1	PDAP1	CG11444
Ovu-Mir-137-v1	AGCAATAA	LOC115218342	LOC106872061	NC_043009.1:36687251:36687253:+.aln	2773	2780	FBgn0022029	ENSG00000198276	EVMG005563.1	UCKL1	l(2)k01209
Ovu-Novel-7	ATAGCAAA	LOC115220538	LOC106880765	NC_043012.1:41151580:41151582:+.aln	608	615	NA	NA	NA	NA	NA
Ovu-Mir-1	ACATTCCA	LOC115220302	LOC106879773	NC_043012.1:36563957:36563959:-.aln	144	151	NA	NA	NA	NA	NA
Ovu-Mir-317	TGTGTTCA	LOC115221104	LOC106883906	NC_043013.1:9170450:9170452:+.aln	1336	1343	FBgn0034791	ENSG00000131148	EVMG005255.1	EMC8	EMC8-9
Ovu-Mir-315	AATCAAAA	LOC115216411	LOC106882189	NC_042997.1:129725691:129725693:-.aln	687	694	FBgn0001122	ENSG00000087258	EVMG003294.1	GNAO1	Galphao
Ovu-Mir-34	CACTGCCA	LOC115218639	LOC106872671	NC_043009.1:56522279:56522281:+.aln	6462	6469	FBgn0031020	ENSG00000164134	EVMG005096.1	NAA15	Naa15-16
Ovu-Mir-12	AATACTCA	LOC115213797	LOC106882391	NC_043003.1:13525036:13525038:-.aln	1753	1760	NA	NA	NA	NA	NA
Ovu-Mir-1	ACATTCCA	LOC115215217	LOC106879196	NC_043004.1:87260326:87260328:+.aln	3488	3495	FBgn0005586	ENSG00000152932	EVMG002315.1	RAB3C	Rab3
Ovu-Novel-8	ATGTTCCA	LOC115212909	LOC106867237	NC_043002.1:85191497:85191499:+.aln	1530	1537	NA	NA	NA	NA	NA
Ovu-Novel-24-v1	GCACTAAA	LOC115217378	LOC106874256	NC_043007.1:48811685:48811687:+.aln	1553	1560	NA	ENSG00000165516	EVMG014709.1	KLHDC2	NA
Ovu-Novel-30	TGGTTCCA	LOC115223169	LOC106873355	NC_042998.1:143871864:143871866:+.aln	2362	2369	NA	NA	EVMG006628.1	NA	NA
Ovu-Mir-2-o24	TTTGATGA	LOC115216212	LOC106870402	NC_042997.1:51759357:51759359:+.aln	548	555	FBgn0027101	ENSG00000152332	EVMG006738.1	UHMK1	Dyrk3
Ovu-Novel-43	TCTTGATA	LOC115214086	LOC106883384	NC_043003.1:104006781:104006783:-.aln	2863	2870	FBgn0039132	ENSG00000182287	EVMG001335.1	AP1S2	AP-1sigma
Ovu-Mir-96-P2	GTGCCAAA	LOC115215827	LOC106875100	NC_043005.1:93811923:93811925:-.aln	2044	2051	FBgn0023508	ENSG00000122126	EVMG001153.1	OCRL	Ocrl
Ovu-Novel-45	TTCCAGCA	LOC115217906	LOC106869500	NC_042997.1:83504735:83504737:+.aln	2201	2208	FBgn0050495	ENSG00000240857	EVMG006307.1	RDH14	CG30495
Ovu-Novel-55	GAATTTTA	LOC115221736	LOC106874755	NC_043014.1:44569173:44569175:-.aln	467	474	NA	NA	NA	NA	NA
Ovu-Novel-67	CTCACCCA	LOC115222483	LOC106868340	NC_043016.1:24039966:24039968:+.aln	92	99	NA	NA	EVMG005711.1	NA	NA
Ovu-Mir-71	GTCTTTCA	LOC115214989	LOC106875482	NC_043004.1:6132237:6132239:-.aln	3396	3403	FBgn0262872	ENSG00000182606	EVMG005833.1	TRAK1	milt
Ovu-Mir-67	GGTTGTGA	LOC115224032	LOC106882466	NC_043020.1:21757011:21757013:-.aln	1967	1974	FBgn0024734	ENSG00000184007	EVMG002261.1.2.5a4b94ad	PTP4A2	PRL-1
Ovu-Mir-71	GTCTTTCA	LOC115211947	LOC106876426	NC_043001.1:92554960:92554962:-.aln	2687	2694	FBgn0010473	ENSG00000080854	NA	IGSF9B	tutl
Ovu-Mir-137-v1	AGCAATAA	LOC115210678	LOC106881802	NC_043000.1:57347699:57347701:-.aln	54	61	NA	ENSG00000152954	EVMG009947.1	NRSN1	NA
Ovu-Novel-45	TTCCAGCA	LOC115213379	LOC106873416	NC_042997.1:114309236:114309238:+.aln	1110	1117	NA	NA	EVMG007159.1	NA	NA
Ovu-Mir-750	AGATCTGA	LOC115223884	LOC106878705	NC_043020.1:30172167:30172169:+.aln	2554	2561	NA	ENSG00000166526	NA	ZNF3	NA
Ovu-Mir-33	CAATGCAA	LOC115209554	LOC106880211	NC_042999.1:145212729:145212731:-.aln	247	254	NA	NA	NA	NA	NA
Ovu-Novel-67	CTCACCCA	LOC115215371	LOC106872761	NC_043005.1:32771942:32771944:+.aln	4617	4624	NA	NA	NA	NA	NA
Ovu-Novel-4	ATGACCGA	LOC115221451	LOC106876502	NC_043014.1:33246476:33246478:+.aln	2174	2181	FBgn0011766	ENSG00000205250	EVMG002486.1	E2F4	E2f1
Ovu-Novel-55	GAATTTTA	LOC115226965	LOC106870387	NC_042998.1:184265492:184265494:+.aln	1820	1827	FBgn0040334	ENSG00000048140	EVMG015411.1	TSPAN17	Tsp3A
Ovu-Novel-23	ATCAAGGA	LOC115223036	LOC106879983	NC_043017.1:16350892:16350894:+.aln	490	497	FBgn0032338	NA	EVMG007743.1	NA	CG16854
Ovu-Mir-9	ACCAAAGA	LOC115209606	LOC106882166	NC_042999.1:135776889:135776891:+.aln	1193	1200	FBgn0032020	ENSG00000183155	EVMG010377.1	RABIF	strat
Ovu-Novel-51	GGCAGGGA	LOC115210629	LOC106881803	NC_043000.1:152108182:152108184:+.aln	29	36	NA	ENSG00000091527	EVMG008072.1	CDV3	NA
Ovu-Mir-317	TGTGTTCA	LOC115219841	LOC106878544	NC_043011.1:29075462:29075464:-.aln	185	192	NA	ENSG00000168038	EVMG014759.1	ULK4	NA
Ovu-Mir-750	AGATCTGA	LOC115209329	LOC106872365	NC_042999.1:141320207:141320209:-.aln	1664	1671	FBgn0036208	ENSG00000100116	EVMG005345.1	GCAT	CG10361
Ovu-Mir-12	AATACTCA	LOC115224253	LOC106872876	NC_043021.1:1452088:1452090:+.aln	416	423	FBgn0025549	ENSG00000109103	EVMG006992.1	UNC119	unc-119
Ovu-Mir-124	GTGCCTTA	LOC115217823	LOC106883223	NC_042997.1:177930369:177930371:+.aln	1720	1727	NA	NA	NA	NA	NA
Ovu-Novel-42	TGCACAGA	LOC115218353	LOC106883781	NC_043009.1:16563913:16563915:+.aln	2424	2431	NA	NA	EVMG010347.1	NA	NA
Ovu-Novel-23	ATCAAGGA	LOC115209243	LOC106878123	NC_042999.1:165925193:165925195:-.aln	1600	1607	FBgn0036147	ENSG00000083444	EVMG000418.1	PLOD1	Plod
Ovu-Novel-73	AATTATAA	LOC115216383	LOC106867668	NC_042997.1:183379946:183379948:-.aln	237	244	NA	ENSG00000100991	EVMG005185.1	TRPC4AP	NA
Ovu-Novel-8	ATGTTCCA	LOC115212942	LOC106875251	NC_043002.1:95371238:95371240:+.aln	84	91	FBgn0086674	ENSG00000169902	NA	TPST1	Tpst
Ovu-Novel-43	TCTTGATA	LOC115219813	LOC106871151	NC_042997.1:22396898:22396900:+.aln	1501	1508	FBgn0261794	ENSG00000124067	EVMG002371.1	SLC12A4	kcc
Ovu-Mir-1992	ACTGCTGA	LOC115213028	LOC106876032	NC_043002.1:89459363:89459365:-.aln	1383	1390	NA	NA	EVMG013619.1	NA	NA
Ovu-Novel-25-v1	GTCTTAAA	LOC115214750	LOC106879191	NC_043004.1:87657965:87657967:+.aln	6100	6107	FBgn0030756	ENSG00000145283	EVMG004709.1	SLC10A6	CG9903
Ovu-Novel-7	ATAGCAAA	LOC115209812	LOC106882874	NC_042997.1:168192175:168192177:+.aln	2846	2853	FBgn0035435	ENSG00000135845	EVMG002791.1	PIGC	PIG-C
Ovu-Novel-19	CACAGACA	LOC115217240	LOC106879851	NC_043007.1:71856355:71856357:-.aln	145	152	NA	ENSG00000165861	EVMG005562.1	ZFYVE1	NA
Ovu-Novel-57	TGAGTTTA	LOC115220693	LOC106871120	NC_043013.1:3608893:3608895:-.aln	1370	1377	FBgn0025790	ENSG00000277726	EVMG000763.1	AL109811.3	TBPH
Ovu-Novel-39	GCAAGGCA	LOC115223525	LOC106883008	NC_043019.1:22097890:22097892:+.aln	984	991	FBgn0034626	ENSG00000162604	EVMG004139.1	TM2D1	CG10795
Ovu-Novel-87-v1	TGCTCAGA	LOC115211920	LOC106875724	NC_043001.1:74173850:74173852:+.aln	4374	4381	FBgn0011818	ENSG00000184232	EVMG004731.1	OAF	oaf
Ovu-Novel-26	TGTTCTCA	LOC115209032	LOC106870789	NC_042997.1:33521245:33521247:-.aln	33	40	FBgn0035866	ENSG00000165997	EVMG007003.1	ARL5B	Arl5
Ovu-Mir-1	ACATTCCA	LOC115227670	LOC106871024	NC_042998.1:97050596:97050598:-.aln	2319	2326	NA	NA	NA	NA	NA
Ovu-Novel-55	GAATTTTA	LOC115211070	LOC106875373	NC_043000.1:14840186:14840188:+.aln	5	12	FBgn0038893	ENSG00000176261	EVMG002443.1	ZBTB8OS	Archease
Ovu-Novel-20-P1	CTCCCGAA	LOC115222483	LOC106868340	NC_043016.1:24039966:24039968:+.aln	16237	16244	NA	NA	EVMG005711.1	NA	NA
Ovu-Mir-34	CACTGCCA	LOC115232331	LOC106873535	NC_042998.1:61956707:61956709:-.aln	159	166	NA	NA	EVMG015867.1	NA	NA
Ovu-Novel-45	TTCCAGCA	LOC115215371	LOC106872761	NC_043005.1:32771942:32771944:+.aln	5612	5619	NA	NA	NA	NA	NA
Ovu-Mir-34	CACTGCCA	LOC115219277	LOC106868623	NC_043010.1:22740257:22740259:+.aln	6161	6168	NA	NA	EVMG004512.1	NA	NA
Ovu-Novel-69-P1	AAATCACA	LOC115209253	LOC106872997	NC_042999.1:112660258:112660260:-.aln	208	215	NA	NA	EVMG001501.1	NA	NA
Ovu-Novel-69-P1	AAATCACA	LOC115231922	LOC106871017	NC_042998.1:185777818:185777820:+.aln	88	95	FBgn0024491	ENSG00000150459	EVMG003207.1	SAP18	Bin1
Ovu-Bantam	TGATCTCA	LOC115217321	LOC106869493	NC_043007.1:64358643:64358645:+.aln	5531	5538	FBgn0026063	ENSG00000116141	EVMG002531.1	MARK1	KP78b
Ovu-Novel-56	TGCTAGCA	LOC115211738	LOC106875963	NC_043001.1:118193828:118193830:-.aln	2807	2814	NA	ENSG00000103319	EVMG002589.1	EEF2K	NA
Ovu-Mir-279	TCTAGTCA	LOC115228511	LOC106871403	NC_042997.1:165842093:165842095:+.aln	1516	1523	NA	ENSG00000135205	EVMG011519.1	CCDC146	NA
Ovu-Mir-279	TCTAGTCA	LOC115215662	LOC106867250	NC_043005.1:101489248:101489250:-.aln	9066	9073	FBgn0086675	ENSG00000162374	EVMG006105.1.1.5a4b9182	ELAVL4	fne
Ovu-Novel-46	GTTGGAGA	LOC115217543	LOC106882853	NC_043007.1:17542937:17542939:+.aln	338	345	NA	ENSG00000130528	EVMG000768.1	HRC	NA
Ovu-Mir-33	CAATGCAA	LOC115213250	LOC106867656	NC_042997.1:183889629:183889631:+.aln	202	209	NA	NA	NA	NA	NA
Ovu-Mir-1175	GAATCTCA	LOC115218557	LOC106875999	NC_043009.1:57230972:57230974:+.aln	261	268	FBgn0261808	ENSG00000151014	EVMG001596.1	NOCT	cu
Ovu-Novel-43	TCTTGATA	LOC115213265	LOC106869359	NC_043002.1:78733415:78733417:+.aln	692	699	FBgn0041182	ENSG00000126838	NA	PZP	Tep2
Ovu-Novel-34	GCTCGTCA	LOC115209179	LOC106867394	NC_042999.1:129014896:129014898:-.aln	276	283	NA	ENSG00000061938	EVMG000983.1_EVMG009870.1	TNK2	NA
Ovu-Novel-70	GCATTTAA	LOC115214910	LOC106868153	NC_043004.1:104234484:104234486:-.aln	638	645	NA	NA	EVMG007076.1	NA	NA
Ovu-Novel-26	TGTTCTCA	LOC115213045	LOC106873631	NC_043002.1:117301783:117301785:+.aln	46	53	NA	NA	NA	NA	NA
Ovu-Novel-33	TCTCTTCA	LOC115215598	LOC106883261	NC_043005.1:4589660:4589662:+.aln	2213	2220	FBgn0030435	ENSG00000058799	EVMG004156.1	YIPF1	CG4645
Ovu-Mir-1992	ACTGCTGA	LOC115215662	LOC106867250	NC_043005.1:101489248:101489250:-.aln	10446	10453	FBgn0086675	ENSG00000162374	EVMG006105.1.1.5a4b9182	ELAVL4	fne
Ovu-Novel-73	AATTATAA	LOC115218477	LOC106870672	NC_042997.1:120044437:120044439:-.aln	199	206	FBgn0035558	ENSG00000172318	EVMG002205.1	B3GALT1	CG11357
Ovu-Mir-31	TCTTGCCA	LOC115212845	LOC106881137	NC_043002.1:84602262:84602264:+.aln	172	179	FBgn0030053	ENSG00000124702	EVMG001485.1	KLHDC3	CG12081
Ovu-Novel-40	GGGTTTAA	LOC115210977	LOC106867333	NC_043000.1:35581408:35581410:-.aln	308	315	NA	ENSG00000227729	EVMG016066.1	RD3L	NA
Ovu-Mir-33	CAATGCAA	LOC115213449	LOC106882195	NC_042997.1:59667779:59667781:+.aln	68	75	NA	NA	NA	NA	NA
Ovu-Mir-315	AATCAAAA	LOC115214981	LOC106878897	NC_043004.1:37411433:37411435:-.aln	69	76	FBgn0019932	ENSG00000123505	EVMG005067.1	AMD1	SamDC
Ovu-Novel-19	CACAGACA	LOC115223835	LOC106869828	NC_043020.1:20208341:20208343:-.aln	2252	2259	NA	NA	NA	NA	NA
Ovu-Mir-1994-P1	CTGTCTCA	LOC115224385	LOC106869107	NC_042998.1:175450454:175450456:+.aln	94	101	FBgn0003210	ENSG00000132842	EVMG000521.1	AP3B1	rb
Ovu-Mir-216-P2j	TGAGATTA	LOC115217074	LOC106881158	NC_043007.1:62669727:62669729:+.aln	1726	1733	FBgn0039450	ENSG00000167645	EVMG004268.1	YIF1B	Yif1
Ovu-Novel-25-v1	GTCTTAAA	LOC115217561	LOC106873919	NC_043007.1:71547827:71547829:+.aln	325	332	FBgn0039690	ENSG00000100522	EVMG006609.1	GNPNAT1	Gnpnat
Ovu-Novel-8	ATGTTCCA	LOC115211782	LOC106877342	NC_043001.1:54801011:54801013:+.aln	2377	2384	FBgn0030343	ENSG00000123191	EVMG003835.1	ATP7B	ATP7
Ovu-Novel-17	GTCTTGCA	LOC115209924	LOC106880651	NC_042999.1:125517294:125517296:-.aln	8812	8819	NA	NA	EVMG009420.1	NA	NA
Ovu-Novel-73	AATTATAA	LOC115216617	LOC106877132	NC_043006.1:27618948:27618950:-.aln	4185	4192	FBgn0028671	ENSG00000033627	NA	ATP6V0A1	Vha100-1
Ovu-Novel-45	TTCCAGCA	LOC115230986	LOC106881128	NC_042998.1:194406917:194406919:-.aln	46	53	NA	NA	EVMG010126.1	NA	NA
Ovu-Novel-22	ACAGAAAA	LOC115223450	LOC106875944	NC_042998.1:90477776:90477778:+.aln	401	409	NA	NA	NA	NA	NA
Ovu-Novel-43	TCTTGATA	LOC115209657	LOC106877487	NC_042999.1:62802508:62802510:+.aln	2293	2300	FBgn0028325	ENSG00000131828	EVMG003503.1	PDHA1	Pdha
Ovu-Novel-38-v1	ATGATGAA	LOC115221683	LOC106878224	NC_043014.1:17733102:17733104:-.aln	16	23	FBgn0086348	ENSG00000065621	EVMG013264.1	GSTO2	se
Ovu-Mir-278	CCCACCGA	LOC115210682	LOC106870218	NC_043000.1:66038383:66038385:+.aln	1079	1086	NA	NA	NA	NA	NA
Ovu-Bantam	TGATCTCA	LOC115222976	LOC106879066	NC_043017.1:13254739:13254741:-.aln	361	368	NA	NA	EVMG004443.1	NA	NA
Ovu-Novel-73	AATTATAA	LOC115213440	LOC106878936	NC_042997.1:23424075:23424077:-.aln	4343	4350	NA	NA	EVMG009541.1	NA	NA
Ovu-Novel-55	GAATTTTA	LOC115214903	LOC106882632	NC_043004.1:106574419:106574421:+.aln	79	86	NA	NA	EVMG007719.1	NA	NA
Ovu-Novel-43	TCTTGATA	LOC115210368	LOC106867327	NC_043000.1:81631343:81631345:+.aln	573	580	FBgn0085421	ENSG00000091428	NA	RAPGEF4	Epac
Ovu-Novel-73	AATTATAA	LOC115210915	LOC106880951	NC_042997.1:112356010:112356012:+.aln	89	96	NA	NA	NA	NA	NA
Ovu-Mir-1	ACATTCCA	LOC115212985	LOC106883150	NC_043002.1:11266957:11266959:-.aln	730	737	NA	NA	NA	NA	NA
Ovu-Novel-25-v1	GTCTTAAA	LOC115232438	LOC106872762	NC_042997.1:59203807:59203809:+.aln	1469	1476	FBgn0086357	ENSG00000065665	EVMG003700.1	SEC61A2	Sec61alpha
Ovu-Novel-5	TAGGAACA	LOC115232603	LOC106871728	NC_042998.1:119767624:119767626:+.aln	3133	3140	NA	NA	EVMG000999.1.1.5a4b9412	NA	NA
Ovu-Novel-5	TAGGAACA	LOC115209253	LOC106872997	NC_042999.1:112660258:112660260:-.aln	41	48	NA	NA	EVMG001501.1	NA	NA
Ovu-Mir-7	GTCTTCCA	LOC115214136	LOC106884525	NC_043003.1:96547566:96547568:-.aln	1632	1639	NA	NA	NA	NA	NA
Ovu-Mir-67	GGTTGTGA	LOC115223187	LOC106867314	NC_043018.1:11763473:11763475:+.aln	298	305	FBgn0021768	ENSG00000090273	EVMG007262.1	NUDC	nudC
Ovu-Mir-96-P2	GTGCCAAA	LOC118765487	LOC106869864	NC_043007.1:73998933:73998935:-.aln	800	807	NA	NA	EVMG009412.1	NA	NA
Ovu-Mir-8	CAGTATTA	LOC115217294	LOC106880942	NC_043007.1:72629955:72629957:+.aln	5282	5289	FBgn0263395	ENSG00000011566	EVMG007282.1	MAP4K3	hppy
Ovu-Novel-46	GTTGGAGA	LOC115210848	LOC106878700	NC_043000.1:148194982:148194984:+.aln	2099	2106	NA	NA	EVMG012012.1.2.5a4b93ac	NA	NA
Ovu-Mir-750	AGATCTGA	LOC115213036	LOC106867446	NC_043002.1:88260929:88260931:-.aln	2559	2566	FBgn0067102	ENSG00000148154	EVMG006475.1	UGCG	GlcT
Ovu-Novel-38-v1	ATGATGAA	LOC115218821	LOC106870081	NC_043010.1:61196822:61196824:+.aln	2647	2654	FBgn0020309	ENSG00000145908	NA	ZNF300	crol
Ovu-Novel-33	TCTCTTCA	LOC115221438	LOC106869194	NC_043014.1:48741009:48741011:+.aln	1810	1817	FBgn0004797	ENSG00000285482	EVMG003168.1	DGAT1	mdy
Ovu-Novel-57	TGAGTTTA	LOC115212396	LOC106876228	NC_043001.1:38330425:38330427:+.aln	1703	1710	FBgn0026252	NA	EVMG000769.1	NA	msk
Ovu-Novel-13	ACAGCTAA	LOC115209234	LOC106883946	NC_042999.1:85453712:85453714:+.aln	773	780	NA	NA	EVMG000688.1	NA	NA
Ovu-Mir-315	AATCAAAA	LOC115231421	LOC106869795	NC_042998.1:121686346:121686348:+.aln	1549	1556	FBgn0011745	ENSG00000138107	EVMG000487.1	ACTR1A	Arp1
Ovu-Novel-73	AATTATAA	LOC115228307	LOC106879210	NC_042998.1:100597441:100597443:-.aln	2138	2145	NA	ENSG00000114383	EVMG005088.1	TUSC2	NA
Ovu-Mir-71	GTCTTTCA	LOC115230435	LOC106870396	NC_042998.1:135045399:135045401:+.aln	3200	3207	FBgn0261862	ENSG00000110090	EVMG003985.1.1.5a4b9287	CPT1A	whd
Ovu-Mir-750	AGATCTGA	LOC115215937	LOC106881612	NC_043005.1:49630077:49630079:+.aln	435	442	NA	NA	NA	NA	NA
Ovu-Mir-31	TCTTGCCA	LOC115232602	LOC106869317	NC_042997.1:175794812:175794814:+.aln	946	953	FBgn0039637	ENSG00000231479	EVMG002135.1	SLC44A4	Ctl2
Ovu-Novel-11	CAAAACCA	LOC115211885	LOC106876142	NC_043001.1:122146837:122146839:-.aln	434	441	NA	ENSG00000178927	EVMG001740.1.4.5a4b921c	CYBC1	NA
Ovu-Mir-137-v1	AGCAATAA	LOC115210879	LOC106876889	NC_043000.1:104483720:104483722:-.aln	1161	1168	FBgn0028648	ENSG00000136897	EVMG008223.1	MRPL50	mRpL50
Ovu-Mir-8	CAGTATTA	LOC115230269	LOC106875263	NC_042998.1:121024139:121024141:-.aln	2882	2889	FBgn0035879	ENSG00000011454	NA	RABGAP1	GAPcenA
Ovu-Novel-22	ACAGAAAA	LOC115221990	LOC106871254	NC_043015.1:18171570:18171572:-.aln	1359	1366	FBgn0033653	ENSG00000185838	EVMG007595.1	GNB1L	CG13192
Ovu-Novel-7	ATAGCAAA	LOC115217608	LOC106867912	NC_043007.1:44140839:44140841:-.aln	912	919	NA	NA	NA	NA	NA
Ovu-Novel-33	TCTCTTCA	LOC115213036	LOC106867446	NC_043002.1:88260929:88260931:-.aln	6103	6110	FBgn0067102	ENSG00000148154	EVMG006475.1	UGCG	GlcT
Ovu-Mir-279	TCTAGTCA	LOC115209279	LOC106869622	NC_042999.1:4797462:4797464:-.aln	478	485	NA	NA	EVMG011316.1	NA	NA
Ovu-Mir-29-P1	TGGTGCTA	LOC115215655	LOC106877503	NC_043005.1:83989843:83989845:-.aln	835	842	NA	ENSG00000249853	EVMG011505.1	HS3ST5	NA
Ovu-Novel-17	GTCTTGCA	LOC115211053	LOC106875018	NC_042997.1:91191446:91191448:-.aln	252	259	FBgn0026316	ENSG00000236444	EVMG006618.1	UBE2L5	Ubc10
Ovu-Novel-42	TGCACAGA	LOC115218771	LOC106876608	NC_043010.1:29277208:29277210:-.aln	964	971	NA	NA	NA	NA	NA
Ovu-Novel-87-v1	TGCTCAGA	LOC115232439	LOC106882970	NC_042998.1:93899972:93899974:-.aln	3699	3706	NA	NA	EVMG006290.1	NA	NA
Ovu-Mir-153	CTATGCAA	LOC115209862	LOC106877361	NC_042999.1:56587696:56587698:-.aln	3371	3378	FBgn0036804	ENSG00000087152	EVMG001074.1	ATXN7L3	Sgf11
Ovu-Mir-2-o24	TTTGATGA	LOC115220020	LOC106876437	NC_043011.1:13448622:13448624:+.aln	13	20	FBgn0267385	ENSG00000067225	EVMG005292.1	PKM	PyK
Ovu-Novel-38-v1	ATGATGAA	LOC115209241	LOC106878932	NC_042997.1:22894235:22894237:+.aln	28	35	FBgn0283500	ENSG00000211456	EVMG002624.1	SACM1L	Sac1
Ovu-Bantam	TGATCTCA	LOC115210257	LOC106874708	NC_043000.1:59439082:59439084:+.aln	1575	1582	FBgn0036629	ENSG00000103356	EVMG005093.1	EARS2	GluRS-m
Ovu-Mir-76	ACAACGAA	LOC115223559	LOC106878377	NC_043019.1:19691752:19691754:+.aln	103	110	FBgn0035173	ENSG00000152779	EVMG016161.1	SLC16A12	CG13907
Ovu-Novel-26	TGTTCTCA	LOC115217085	LOC106879364	NC_043007.1:16899945:16899947:+.aln	199	206	FBgn0010348	ENSG00000134287	EVMG006606.1	ARF3	Arf79F
Ovu-Novel-38-v1	ATGATGAA	LOC115232478	LOC106872978	NC_042998.1:126053409:126053411:-.aln	1829	1836	FBgn0000377	ENSG00000101343	NA	CRNKL1	crn
Ovu-Mir-750	AGATCTGA	LOC115227016	LOC106883767	NC_042998.1:187579408:187579410:-.aln	267	274	FBgn0033716	ENSG00000166192	EVMG001207.1	SENP8	Den1
Ovu-Novel-22	ACAGAAAA	LOC115221739	LOC106882984	NC_043014.1:44489391:44489393:+.aln	28	35	NA	ENSG00000154059	NA	IMPACT	NA
Ovu-Novel-22	ACAGAAAA	LOC115210368	LOC106867327	NC_043000.1:81631343:81631345:+.aln	354	361	FBgn0085421	ENSG00000091428	NA	RAPGEF4	Epac
Ovu-Novel-26	TGTTCTCA	LOC115217092	LOC106878538	NC_043007.1:41677202:41677204:-.aln	1428	1435	FBgn0022097	ENSG00000100554	EVMG001282.1	ATP6V1D	Vha36-1
Ovu-Novel-73	AATTATAA	LOC115216606	LOC106882000	NC_043006.1:26259289:26259291:-.aln	349	356	NA	NA	NA	NA	NA
Ovu-Mir-1993	GCATAATA	LOC115222828	LOC106874144	NC_043017.1:8289331:8289333:+.aln	1071	1078	NA	ENSG00000114982	EVMG003551.1	KANSL3	NA
Ovu-Mir-22-P1	AGGCAGCA	LOC115217329	LOC106880239	NC_043007.1:59039777:59039779:-.aln	4980	4987	FBgn0012051	ENSG00000135773	EVMG006103.1	CAPN9	CalpA
Ovu-Mir-33	CAATGCAA	LOC115217012	LOC106870506	NC_042997.1:162968373:162968375:-.aln	5249	5256	FBgn0034158	ENSG00000136828	EVMG000073.1.3.5a4b9183	RALGPS1	CG5522
Ovu-Novel-40	GGGTTTAA	LOC115217466	LOC106873114	NC_043007.1:36803516:36803518:+.aln	69	76	FBgn0029088	ENSG00000154309	EVMG002885.1	DISP1	disp
Ovu-Novel-30	TGGTTCCA	LOC115217241	LOC106873107	NC_042997.1:161332340:161332342:+.aln	232	239	NA	ENSG00000164236	EVMG006534.1	ANKRD33B	NA
Ovu-Mir-137-v1	AGCAATAA	LOC115222531	LOC106869513	NC_043016.1:31039171:31039173:+.aln	961	968	FBgn0030791	ENSG00000157191	EVMG003317.1	NECAP2	CG9132
Ovu-Mir-137-v1	AGCAATAA	LOC115223377	LOC106878308	NC_043019.1:25136572:25136574:+.aln	2403	2410	FBgn0261243	ENSG00000141279	EVMG004639.1	NPEPPS	Psa
Ovu-Mir-277	TGCATTTA	LOC115219720	LOC106873750	NC_043011.1:24024718:24024720:-.aln	2165	2172	NA	NA	EVMG003992.1	NA	NA
Ovu-Mir-137-v1	AGCAATAA	LOC115227577	LOC106872731	NC_042998.1:9578012:9578014:-.aln	4261	4268	FBgn0031003	NA	EVMG003624.1	NA	CG7889
Ovu-Novel-8	ATGTTCCA	LOC115217963	LOC106884484	NC_043008.1:48272198:48272200:-.aln	5100	5107	FBgn0263998	NA	EVMG007385.1	NA	Ack-like
Ovu-Novel-22	ACAGAAAA	LOC115213978	LOC106881336	NC_043003.1:29969735:29969737:+.aln	649	656	FBgn0020309	ENSG00000198939	EVMG001972.1	ZFP2	crol
Ovu-Novel-33	TCTCTTCA	LOC115213883	LOC106873383	NC_043003.1:21906217:21906219:+.aln	1933	1940	FBgn0262516	ENSG00000055732	EVMG002034.1	MCOLN3	Trpml
Ovu-Novel-67	CTCACCCA	LOC115219783	LOC106875468	NC_043011.1:23891833:23891835:-.aln	183	190	NA	ENSG00000077498	EVMG015876.1	TYR	NA
Ovu-Mir-12	AATACTCA	LOC115218690	LOC106871432	NC_043009.1:20192645:20192647:+.aln	116	123	FBgn0052263	ENSG00000254858	EVMG002658.1	MPV17L2	CG32263
Ovu-Mir-277	TGCATTTA	LOC115230613	LOC106872179	NC_042998.1:103405243:103405245:+.aln	1431	1438	NA	NA	EVMG013561.1	NA	NA
Ovu-Mir-8	CAGTATTA	LOC115216256	LOC106873032	NC_042997.1:191124242:191124244:-.aln	922	929	NA	NA	EVMG018000.1	NA	NA
Ovu-Mir-277	TGCATTTA	LOC115210243	LOC106882880	NC_043000.1:12366705:12366707:+.aln	2086	2093	FBgn0027951	ENSG00000057935	EVMG001659.1.1.5a4b936c	MTA3	MTA1-like
Ovu-Novel-58	CTTAAATA	LOC115218843	LOC106870080	NC_043010.1:62771370:62771372:+.aln	1364	1371	NA	ENSG00000167380	EVMG007784.1	ZNF226	NA
Ovu-Mir-277	TGCATTTA	LOC115212798	LOC106869353	NC_043002.1:77962479:77962481:+.aln	1580	1587	FBgn0029006	ENSG00000108854	EVMG002724.1	SMURF2	Smurf
Ovu-Novel-24-v1	GCACTAAA	LOC115219703	LOC106880995	NC_042997.1:54809179:54809181:+.aln	2030	2037	FBgn0003091	ENSG00000163932	EVMG002340.1	PRKCD	Pkc53E
Ovu-Novel-70	GCATTTAA	LOC115223480	LOC106882414	NC_043019.1:17801956:17801958:+.aln	1456	1463	FBgn0023549	ENSG00000163053	EVMG012202.1	SLC16A14	Mct1
Ovu-Mir-29-P1	TGGTGCTA	LOC115210910	LOC106876922	NC_043000.1:7415558:7415560:+.aln	2339	2346	FBgn0001222	ENSG00000102878	NA	HSF4	Hsf
Ovu-Novel-56	TGCTAGCA	LOC115209862	LOC106877361	NC_042999.1:56587696:56587698:-.aln	3175	3182	FBgn0036804	ENSG00000087152	EVMG001074.1	ATXN7L3	Sgf11
Ovu-Novel-13	ACAGCTAA	LOC115209655	LOC106881923	NC_042997.1:176636645:176636647:+.aln	1617	1624	FBgn0035601	ENSG00000244687	EVMG006774.1	UBE2V1	Uev1A
Ovu-Novel-73	AATTATAA	LOC115212165	LOC106873007	NC_042997.1:56890816:56890818:+.aln	2745	2752	FBgn0042175	ENSG00000103066	EVMG005063.1	PLA2G15	CG18858
Ovu-Novel-88	TCAGCAGA	LOC115220877	LOC106878400	NC_043013.1:637474:637476:+.aln	554	561	FBgn0003475	NA	NA	NA	spir
Ovu-Novel-39	GCAAGGCA	LOC115216344	LOC106880018	NC_043006.1:27777861:27777863:+.aln	962	969	FBgn0026418	ENSG00000170606	EVMG002294.1	HSPA4	Hsc70Cb
Ovu-Novel-22	ACAGAAAA	LOC115229726	LOC106875939	NC_042998.1:90793974:90793976:-.aln	834	841	NA	NA	EVMG001754.1	NA	NA
Ovu-Mir-2-o24	TTTGATGA	LOC115217004	LOC106881421	NC_042997.1:77430037:77430039:+.aln	1929	1936	FBgn0052732	ENSG00000183576	EVMG007144.1	SETD3	Setd3
Ovu-Mir-153	CTATGCAA	LOC115220977	LOC106877367	NC_043013.1:7854768:7854770:-.aln	92	99	FBgn0034315	ENSG00000105676	EVMG017984.1	ARMC6	CG5721
Ovu-Novel-87-v1	TGCTCAGA	LOC115220868	LOC106881590	NC_043013.1:5774737:5774739:-.aln	859	866	FBgn0035630	ENSG00000170515	EVMG007376.1	PA2G4	CG10576
Ovu-Mir-315	AATCAAAA	LOC115223914	LOC106873361	NC_043020.1:11199421:11199423:+.aln	284	291	FBgn0004648	ENSG00000109472	EVMG000817.1	CPE	svr
Ovu-Mir-750	AGATCTGA	LOC115221405	LOC106874278	NC_043014.1:21755341:21755343:+.aln	1487	1494	NA	NA	NA	NA	NA
Ovu-Novel-22	ACAGAAAA	LOC115213420	LOC106883165	NC_042997.1:177876340:177876342:+.aln	663	670	NA	NA	NA	NA	NA
Ovu-Novel-51	GGCAGGGA	LOC115210513	LOC106878491	NC_043000.1:79649182:79649184:+.aln	1611	1618	NA	NA	EVMG004384.1	NA	NA
Ovu-Novel-87-v1	TGCTCAGA	LOC115213239	LOC106880526	NC_043002.1:56858223:56858225:+.aln	4792	4799	NA	NA	EVMG007713.1	NA	NA
Ovu-Mir-22-P1	AGGCAGCA	LOC115220975	LOC106883902	NC_043013.1:8977886:8977888:-.aln	229	236	FBgn0035978	ENSG00000169764	EVMG004080.1	UGP2	UGP
Ovu-Novel-74	GATCATGA	LOC115210198	LOC106880304	NC_043000.1:18121285:18121287:+.aln	666	673	FBgn0283438	ENSG00000170638	EVMG004819.1	TRABD	CG46280
Ovu-Mir-1993	GCATAATA	LOC115232506	LOC106877274	NC_042998.1:51675322:51675324:-.aln	7486	7493	NA	NA	EVMG013734.1	NA	NA
Ovu-Novel-25-v1	GTCTTAAA	LOC115221969	LOC106878105	NC_043015.1:45150260:45150262:+.aln	960	967	FBgn0035121	ENSG00000197157	EVMG005095.1	SND1	Tudor-SN
Ovu-Novel-39	GCAAGGCA	LOC115217490	LOC106867468	NC_043007.1:38123749:38123751:-.aln	471	478	FBgn0028894	ENSG00000197045	EVMG003940.1	GMFB	GMF
Ovu-Novel-22	ACAGAAAA	LOC115218357	LOC106881559	NC_043009.1:60874518:60874520:-.aln	381	388	FBgn0039858	ENSG00000118816	EVMG002001.1.2.5a4b93bf	CCNI	CycG
Ovu-Novel-58	CTTAAATA	LOC115210970	LOC106878606	NC_043000.1:86862431:86862433:+.aln	601	608	NA	NA	EVMG016563.1.1.5a4b9239	NA	NA
Ovu-Novel-33	TCTCTTCA	LOC115213696	LOC106873356	NC_042997.1:117719296:117719298:-.aln	1432	1439	FBgn0265630	NA	NA	NA	sno
Ovu-Mir-1	ACATTCCA	LOC115209812	LOC106882874	NC_042997.1:168192175:168192177:+.aln	1239	1246	FBgn0035435	ENSG00000135845	EVMG002791.1	PIGC	PIG-C
Ovu-Novel-19	CACAGACA	LOC115211132	LOC106875192	NC_043000.1:124231672:124231674:-.aln	179	186	FBgn0001965	ENSG00000115904	EVMG006096.1	SOS1	Sos
Ovu-Mir-315	AATCAAAA	LOC115215848	LOC106867845	NC_043005.1:96467938:96467940:+.aln	578	585	FBgn0041723	ENSG00000129667	NA	RHBDF2	rho-5
Ovu-Mir-277	TGCATTTA	LOC115211723	LOC106875995	NC_042997.1:110796500:110796502:-.aln	679	686	FBgn0034753	ENSG00000166794	EVMG006779.1	PPIB	CG2852
Ovu-Mir-1	ACATTCCA	LOC115217254	LOC106882850	NC_043007.1:17837826:17837828:+.aln	283	290	FBgn0031374	NA	EVMG017824.1	NA	Wdr62
Ovu-Novel-73	AATTATAA	LOC115216364	LOC106871208	NC_043006.1:30575764:30575766:+.aln	2040	2047	FBgn0285926	ENSG00000159217	EVMG006029.1	IGF2BP1	Imp
Ovu-Mir-1992	ACTGCTGA	LOC115212354	LOC106882259	NC_043001.1:125620345:125620347:+.aln	1472	1479	FBgn0052085	ENSG00000127585	EVMG001566.1	FBXL16	CG32085
Ovu-Novel-57	TGAGTTTA	LOC115231934	LOC106881525	NC_042998.1:125485745:125485747:-.aln	2170	2177	FBgn0015513	ENSG00000134516	EVMG002657.1	DOCK2	mbc
Ovu-Novel-26	TGTTCTCA	LOC115227619	LOC106879516	NC_042998.1:137527058:137527060:+.aln	1613	1620	NA	ENSG00000181458	EVMG003049.1	TMEM45A	NA
Ovu-Novel-25-v1	GTCTTAAA	LOC115232603	LOC106871728	NC_042998.1:119767624:119767626:+.aln	322	329	NA	NA	EVMG000999.1.1.5a4b9412	NA	NA
Ovu-Novel-42	TGCACAGA	LOC115222138	LOC106868359	NC_043015.1:48521331:48521333:-.aln	2046	2053	FBgn0028734	ENSG00000129245	EVMG000181.1	FXR2	Fmr1
Ovu-Novel-33	TCTCTTCA	LOC115220545	LOC106871714	NC_043012.1:11452166:11452168:+.aln	223	230	FBgn0034282	NA	EVMG017843.1	NA	Mapmodulin
Ovu-Mir-750	AGATCTGA	LOC115214112	LOC106872643	NC_043003.1:88314131:88314133:-.aln	295	302	FBgn0261445	ENSG00000109814	EVMG000786.1	UGDH	sgl
Ovu-Mir-277	TGCATTTA	LOC115220532	LOC106870740	NC_043012.1:22384544:22384546:-.aln	87	94	NA	ENSG00000160193	EVMG013245.1	WDR4	NA
Ovu-Novel-67	CTCACCCA	LOC115212007	LOC106875803	NC_043001.1:23564046:23564048:+.aln	3812	3819	FBgn0031170	ENSG00000167972	EVMG013919.1	ABCA3	ABCA
Ovu-Novel-11	CAAAACCA	LOC115212844	LOC106873753	NC_043002.1:54333221:54333223:-.aln	345	352	FBgn0000319	ENSG00000141367	EVMG002368.1	CLTC	Chc
Ovu-Mir-153	CTATGCAA	LOC115227619	LOC106879516	NC_042998.1:137527058:137527060:+.aln	4088	4095	NA	ENSG00000181458	EVMG003049.1	TMEM45A	NA
Ovu-Novel-51	GGCAGGGA	LOC115232520	LOC106867405	NC_042998.1:168718181:168718183:-.aln	1385	1392	FBgn0035733	ENSG00000100302	EVMG001136.1	RASD2	CG8641
Ovu-Mir-31	TCTTGCCA	LOC115223075	LOC106874286	NC_043018.1:11389336:11389338:-.aln	1543	1550	NA	ENSG00000078902	EVMG000814.1	TOLLIP	NA
Ovu-Novel-22	ACAGAAAA	LOC115213053	LOC106874915	NC_042997.1:44116995:44116997:+.aln	1076	1083	FBgn0033054	ENSG00000157600	EVMG007270.1	TMEM164	CG14591
Ovu-Novel-64-v1	CAAGTAGA	LOC115212736	LOC106882915	NC_043002.1:42646975:42646977:-.aln	554	561	NA	NA	EVMG012070.1	NA	NA
Ovu-Mir-1992	ACTGCTGA	LOC115213846	LOC106872249	NC_043003.1:6905211:6905213:-.aln	168	175	NA	NA	NA	NA	NA
Ovu-Bantam	TGATCTCA	LOC115212822	LOC106881455	NC_043002.1:89309752:89309754:-.aln	6592	6599	NA	ENSG00000153982	EVMG003346.1	GDPD1	NA
Ovu-Mir-29-P1	TGGTGCTA	LOC115221405	LOC106874278	NC_043014.1:21755341:21755343:+.aln	2899	2906	NA	NA	NA	NA	NA
Ovu-Novel-8	ATGTTCCA	LOC115222488	LOC106874330	NC_042998.1:109446418:109446420:+.aln	236	243	FBgn0263397	NA	NA	NA	Ih
Ovu-Mir-31	TCTTGCCA	LOC115218869	LOC106874238	NC_042997.1:97833286:97833288:+.aln	51	58	FBgn0283427	ENSG00000169710	EVMG005507.1	FASN	FASN1
Ovu-Mir-96-P2	GTGCCAAA	LOC115213121	LOC106867596	NC_043002.1:111591436:111591438:-.aln	977	984	FBgn0039818	ENSG00000156920	EVMG004442.1	ADGRG4	CG11318
Ovu-Novel-38-v1	ATGATGAA	LOC115209915	LOC106869132	NC_042999.1:115126066:115126068:-.aln	3793	3800	FBgn0011763	ENSG00000198176	EVMG004213.1_EVMG016838.1	TFDP1	Dp
Ovu-Mir-1	ACATTCCA	LOC115232385	LOC106879522	NC_042998.1:137786525:137786527:+.aln	15	22	NA	ENSG00000198860	NA	TSEN15	NA
Ovu-Mir-71	GTCTTTCA	LOC115211805	LOC106867432	NC_042997.1:51035041:51035043:+.aln	937	944	NA	ENSG00000163145	EVMG001568.1	C1QTNF7	NA
Ovu-Mir-34	CACTGCCA	LOC115212908	LOC106877208	NC_043002.1:113039674:113039676:-.aln	147	154	FBgn0261800	ENSG00000091136	EVMG003760.1	LAMB1	LanB1
Ovu-Novel-31	GACACGTA	LOC115224342	LOC106870280	NC_043021.1:17080920:17080922:-.aln	86	93	FBgn0031016	ENSG00000165379	EVMG010523.1	LRFN5	kek5
Ovu-Novel-55	GAATTTTA	LOC115209132	LOC106879530	NC_042999.1:130839892:130839894:-.aln	1734	1741	NA	ENSG00000122557	EVMG012065.1	HERPUD2	NA
Ovu-Mir-375	CGAACAAA	LOC115220346	LOC106874113	NC_043012.1:35499335:35499337:+.aln	83	90	FBgn0011604	ENSG00000131778	EVMG013714.1	CHD1L	Iswi
Ovu-Novel-22	ACAGAAAA	LOC115212396	LOC106876228	NC_043001.1:38330425:38330427:+.aln	3331	3338	FBgn0026252	NA	EVMG000769.1	NA	msk
Ovu-Novel-1	CATCCCCA	LOC115216341	LOC106869835	NC_043006.1:65774851:65774853:+.aln	3321	3328	FBgn0283657	ENSG00000198586	EVMG006362.1	TLK1	Tlk
Ovu-Novel-58	CTTAAATA	LOC115232439	LOC106882970	NC_042998.1:93899972:93899974:-.aln	2223	2230	NA	NA	EVMG006290.1	NA	NA
Ovu-Novel-19	CACAGACA	LOC115216993	LOC106873685	NC_043007.1:996694:996696:+.aln	621	628	NA	NA	EVMG000458.1.1.5a4b96ec	NA	NA
Ovu-Mir-96-P2	GTGCCAAA	LOC115231685	LOC106873490	NC_042998.1:83689041:83689043:+.aln	1167	1174	FBgn0085484	ENSG00000160209	EVMG005455.1	PDXK	Pdxk
Ovu-Mir-277	TGCATTTA	LOC115209321	LOC106868051	NC_042999.1:100537647:100537649:+.aln	3325	3332	FBgn0033032	NA	EVMG012144.1	NA	kune
Ovu-Mir-1993	GCATAATA	LOC115217541	LOC106873821	NC_042997.1:61632766:61632768:-.aln	452	459	NA	NA	NA	NA	NA
Ovu-Mir-1	ACATTCCA	LOC115224570	LOC106870272	NC_043021.1:17277365:17277367:+.aln	5688	5695	FBgn0039928	ENSG00000171603	EVMG001516.1	CLSTN1	Cals
Ovu-Novel-13	ACAGCTAA	LOC115218863	LOC106872318	NC_043010.1:28360188:28360190:+.aln	3205	3212	FBgn0013770	ENSG00000136943	EVMG006826.1	CTSV	Cp1
Ovu-Mir-315	AATCAAAA	LOC118760951	LOC106874252	NW_021825710.1:255961:255963:-.aln	1177	1184	FBgn0024230	ENSG00000267561	EVMG001524.1	AC093155.3	Hs2st
Ovu-Mir-2-o24	TTTGATGA	LOC115229911	LOC106876850	NC_042998.1:128388877:128388879:-.aln	370	377	FBgn0033160	ENSG00000109606	EVMG004552.1	DHX15	Dhx15
Ovu-Mir-71	GTCTTTCA	LOC115216798	LOC106869151	NC_043006.1:34690668:34690670:+.aln	619	626	NA	NA	EVMG013416.1	NA	NA
Ovu-Novel-26	TGTTCTCA	LOC115232439	LOC106882970	NC_042998.1:93899972:93899974:-.aln	211	218	NA	NA	EVMG006290.1	NA	NA
Ovu-Novel-74	GATCATGA	LOC115217321	LOC106869493	NC_043007.1:64358643:64358645:+.aln	411	418	FBgn0026063	ENSG00000116141	EVMG002531.1	MARK1	KP78b
Ovu-Novel-26	TGTTCTCA	LOC115218691	LOC106884276	NC_043009.1:68921123:68921125:+.aln	2856	2863	FBgn0038320	ENSG00000288461	EVMG000750.1	AC270230.1	Sra-1
Ovu-Mir-1	ACATTCCA	LOC115222677	LOC106875868	NC_043016.1:12192941:12192943:+.aln	444	451	NA	ENSG00000173992	EVMG016036.1	CCS	NA
Ovu-Mir-190	ACATATCA	LOC115220939	LOC106870693	NC_043013.1:25469793:25469795:-.aln	5296	5303	NA	ENSG00000196950	NA	SLC39A10	NA
Ovu-Novel-70	GCATTTAA	LOC115220704	LOC106882102	NC_043013.1:42576217:42576219:+.aln	903	910	FBgn0024179	ENSG00000204217	EVMG001040.1	BMPR2	wit
Ovu-Novel-11	CAAAACCA	LOC115215034	LOC106872474	NC_043004.1:80785924:80785926:+.aln	199	206	FBgn0041604	ENSG00000179399	NA	GPC5	dlp
Ovu-Novel-57	TGAGTTTA	LOC115212871	LOC106877088	NC_042997.1:43045117:43045119:-.aln	337	344	FBgn0044028	ENSG00000185269	EVMG000473.1	NOTUM	Notum
Ovu-Novel-33	TCTCTTCA	LOC115221288	LOC106879103	NC_043014.1:36962615:36962617:-.aln	63	70	FBgn0036580	ENSG00000105185	EVMG006262.1	PDCD5	PDCD-5
Ovu-Mir-7	GTCTTCCA	LOC115209812	LOC106882874	NC_042997.1:168192175:168192177:+.aln	1735	1742	FBgn0035435	ENSG00000135845	EVMG002791.1	PIGC	PIG-C
Ovu-Mir-1175	GAATCTCA	LOC115222230	LOC106871772	NC_043015.1:32136135:32136137:-.aln	91	98	NA	NA	EVMG008692.1	NA	NA
Ovu-Mir-33	CAATGCAA	LOC115211603	LOC106877085	NC_042997.1:43367817:43367819:+.aln	1869	1876	FBgn0037612	ENSG00000057252	EVMG005404.1	SOAT1	CG8112
Ovu-Novel-33	TCTCTTCA	LOC115213942	LOC106876062	NC_043003.1:52315462:52315464:-.aln	1549	1556	FBgn0020309	ENSG00000213967	EVMG005943.1	ZNF726	crol
Ovu-Mir-1993	GCATAATA	LOC115216782	LOC106867990	NC_043006.1:86102337:86102339:-.aln	61	68	NA	ENSG00000158079	NA	PTPDC1	NA
Ovu-Novel-26	TGTTCTCA	LOC115217503	LOC106875740	NC_043007.1:18537131:18537133:-.aln	429	436	FBgn0086130	ENSG00000182810	EVMG014631.1.1.5a4b9502	DDX28	Dbp21E2
Ovu-Mir-315	AATCAAAA	LOC115218688	LOC106871442	NC_043009.1:20222826:20222828:+.aln	1141	1148	FBgn0051523	ENSG00000164181	EVMG006545.1	ELOVL7	CG31523
Ovu-Novel-70	GCATTTAA	LOC115222595	LOC106868887	NC_043016.1:25915692:25915694:-.aln	472	479	FBgn0040383	ENSG00000183032	EVMG002278.1	SLC25A21	CG5254
Ovu-Novel-45	TTCCAGCA	LOC115222565	LOC106868974	NC_043016.1:15120806:15120808:+.aln	86	93	FBgn0011715	ENSG00000275837	EVMG004924.1	SMARCB1	Snr1
Ovu-Novel-55	GAATTTTA	LOC115220875	LOC106868966	NC_043013.1:16950563:16950565:-.aln	817	824	FBgn0040397	NA	EVMG002864.1	NA	CG3655
Ovu-Mir-137-v1	AGCAATAA	LOC115220363	LOC106872963	NC_043012.1:32144092:32144094:+.aln	154	161	FBgn0034963	ENSG00000158435	EVMG004699.1	CNOT11	Not11
Ovu-Novel-23	ATCAAGGA	LOC115218235	LOC106877728	NC_043009.1:56262249:56262251:+.aln	579	586	NA	ENSG00000102755	NA	FLT1	NA
Ovu-Mir-71	GTCTTTCA	LOC115211660	LOC106867821	NC_043001.1:104245859:104245861:-.aln	1996	2003	FBgn0039623	ENSG00000136021	EVMG000760.1	SCYL2	CG1951
Ovu-Novel-11	CAAAACCA	LOC115222483	LOC106868340	NC_043016.1:24039966:24039968:+.aln	13249	13256	NA	NA	EVMG005711.1	NA	NA
Ovu-Mir-8	CAGTATTA	LOC115222462	LOC106870458	NC_043016.1:14221900:14221902:-.aln	613	620	FBgn0040230	ENSG00000198642	EVMG006824.1	KLHL9	dbo
Ovu-Novel-73	AATTATAA	LOC115222459	LOC106876257	NC_043016.1:21645332:21645334:-.aln	212	219	NA	NA	EVMG006319.1	NA	NA
Ovu-Mir-1	ACATTCCA	LOC115213543	LOC106881458	NC_043002.1:89178555:89178557:+.aln	2215	2222	NA	NA	NA	NA	NA
Ovu-Mir-216-P2j	TGAGATTA	LOC115217954	LOC106876320	NC_042997.1:100496699:100496701:-.aln	216	223	FBgn0033086	ENSG00000115520	EVMG000824.1	COQ10B	CG9410
Ovu-Novel-22	ACAGAAAA	LOC115224330	LOC106869065	NC_043021.1:704786:704788:-.aln	396	403	FBgn0044871	ENSG00000108587	EVMG001918.1	GOSR1	Gos28
Ovu-Novel-6	ATGGTTCA	LOC115215662	LOC106867250	NC_043005.1:101489248:101489250:-.aln	11738	11745	FBgn0086675	ENSG00000162374	EVMG006105.1.1.5a4b9182	ELAVL4	fne
Ovu-Novel-33	TCTCTTCA	LOC115217561	LOC106873919	NC_043007.1:71547827:71547829:+.aln	887	894	FBgn0039690	ENSG00000100522	EVMG006609.1	GNPNAT1	Gnpnat
Ovu-Mir-190	ACATATCA	LOC115213446	LOC106882913	NC_043002.1:42511061:42511063:+.aln	2323	2330	NA	NA	NA	NA	NA
Ovu-Mir-279	TCTAGTCA	LOC115229835	LOC106882524	NC_042998.1:183483460:183483462:-.aln	179	186	NA	ENSG00000107816	EVMG014565.1	LZTS2	NA
Ovu-Novel-70	GCATTTAA	LOC115219553	LOC106868926	NC_042997.1:62070578:62070580:+.aln	2512	2519	FBgn0023083	ENSG00000198648	NA	STK39	fray
Ovu-Mir-2-o24	TTTGATGA	LOC115210323	LOC106876711	NC_043000.1:90190474:90190476:+.aln	1662	1669	FBgn0038934	ENSG00000164329	EVMG003436.1	TENT2	Gld2
Ovu-Novel-73	AATTATAA	LOC115211135	LOC106874901	NC_042997.1:16324334:16324336:-.aln	50	57	FBgn0030035	ENSG00000124155	NA	PIGT	PIG-T
Ovu-Mir-71	GTCTTTCA	LOC115232506	LOC106877274	NC_042998.1:51675322:51675324:-.aln	7528	7535	NA	NA	EVMG013734.1	NA	NA
Ovu-Novel-7	ATAGCAAA	LOC115232541	LOC106867962	NC_042998.1:88137813:88137815:+.aln	1040	1047	FBgn0027610	ENSG00000183048	EVMG001367.1	SLC25A10	Dic1
Ovu-Mir-317	TGTGTTCA	LOC115209212	LOC106884388	NC_042999.1:63648415:63648417:+.aln	518	525	FBgn0053156	ENSG00000008130	NA	NADK	CG33156
Ovu-Mir-277	TGCATTTA	LOC115219831	LOC106870025	NC_043011.1:40368905:40368907:+.aln	5232	5239	NA	NA	EVMG007934.1	NA	NA
Ovu-Novel-38-v1	ATGATGAA	LOC115218952	LOC106878101	NC_042997.1:57753156:57753158:-.aln	2681	2688	FBgn0040230	ENSG00000076321	EVMG004226.1	KLHL20	dbo
Ovu-Novel-19	CACAGACA	LOC115210189	LOC106883563	NC_043000.1:23450615:23450617:+.aln	4756	4763	NA	NA	EVMG017376.1.1.5a4b940a	NA	NA
Ovu-Novel-69-P1	AAATCACA	LOC115209950	LOC106870152	NC_042999.1:70466613:70466615:-.aln	179	186	FBgn0265177	ENSG00000278461	NA	MRPS36	CG44242
Ovu-Novel-73	AATTATAA	LOC115212415	LOC106871063	NC_043001.1:87270531:87270533:+.aln	3169	3176	FBgn0032886	NA	NA	NA	CG9328
Ovu-Novel-56	TGCTAGCA	LOC115212396	LOC106876228	NC_043001.1:38330425:38330427:+.aln	3161	3168	FBgn0026252	NA	EVMG000769.1	NA	msk
Ovu-Novel-55	GAATTTTA	LOC115217802	LOC106884473	NC_043008.1:48637258:48637260:+.aln	1380	1387	FBgn0032979	ENSG00000198315	EVMG006966.1	ZKSCAN8	Clamp
Ovu-Mir-8	CAGTATTA	LOC115210325	LOC106877134	NC_043000.1:90195389:90195391:-.aln	86	93	FBgn0038463	ENSG00000093217	EVMG007139.1	XYLB	CG3534
Ovu-Novel-55	GAATTTTA	LOC115216860	LOC106867578	NC_042997.1:43828018:43828020:+.aln	333	340	FBgn0023535	ENSG00000118520	EVMG000342.1	ARG1	arg
Ovu-Mir-317	TGTGTTCA	LOC115212396	LOC106876228	NC_043001.1:38330425:38330427:+.aln	4317	4324	FBgn0026252	NA	EVMG000769.1	NA	msk
Ovu-Novel-38-v1	ATGATGAA	LOC115232520	LOC106867405	NC_042998.1:168718181:168718183:-.aln	1933	1940	FBgn0035733	ENSG00000100302	EVMG001136.1	RASD2	CG8641
Ovu-Novel-22	ACAGAAAA	LOC115210661	LOC106870290	NC_042997.1:140880227:140880229:+.aln	1582	1589	NA	ENSG00000107719	EVMG012134.1	PALD1	NA
Ovu-Mir-190	ACATATCA	LOC115217409	LOC106875245	NC_043007.1:48472093:48472095:+.aln	1692	1699	NA	NA	NA	NA	NA
Ovu-Novel-1	CATCCCCA	LOC115216731	LOC106868354	NC_043006.1:102380723:102380725:+.aln	560	567	NA	ENSG00000285516	EVMG004312.1	NAALAD2	NA
Ovu-Mir-750	AGATCTGA	LOC115218691	LOC106884276	NC_043009.1:68921123:68921125:+.aln	2569	2576	FBgn0038320	ENSG00000288461	EVMG000750.1	AC270230.1	Sra-1
Ovu-Mir-31	TCTTGCCA	LOC115211598	LOC106881312	NC_043001.1:91220249:91220251:+.aln	566	573	FBgn0037884	ENSG00000132254	EVMG001693.1	ARFIP2	Arfip
Ovu-Mir-1994-P1	CTGTCTCA	LOC115224326	LOC106880686	NC_043021.1:15943450:15943452:+.aln	79	86	FBgn0039067	ENSG00000106638	EVMG005118.1	TBL2	wda
Ovu-Novel-55	GAATTTTA	LOC115229657	LOC106876660	NW_021832961.1:1670:1672:+.aln	652	659	NA	NA	EVMG006630.1	NA	NA
Ovu-Novel-6	ATGGTTCA	LOC115225785	LOC106883887	NC_043024.1:5850496:5850498:-.aln	119	126	FBgn0004657	ENSG00000150093	EVMG011029.1	ITGB1	mys
Ovu-Mir-193-P1	GGCCAGTA	LOC115218129	LOC106870123	NC_043008.1:59623579:59623581:-.aln	51	58	FBgn0035959	ENSG00000165355	EVMG017702.1	FBXO33	CG4911
Ovu-Novel-11	CAAAACCA	LOC115221666	LOC106876409	NC_043014.1:20895113:20895115:+.aln	141	148	NA	NA	NA	NA	NA
Ovu-Novel-24-v1	GCACTAAA	LOC115210368	LOC106867327	NC_043000.1:81631343:81631345:+.aln	720	727	FBgn0085421	ENSG00000091428	NA	RAPGEF4	Epac
Ovu-Mir-12	AATACTCA	LOC115215018	LOC106868291	NC_042997.1:80089700:80089702:+.aln	1329	1336	NA	ENSG00000007402	EVMG004888.1	CACNA2D2	NA
Ovu-Novel-43	TCTTGATA	LOC115212396	LOC106876228	NC_043001.1:38330425:38330427:+.aln	2326	2333	FBgn0026252	NA	EVMG000769.1	NA	msk
Ovu-Mir-8	CAGTATTA	LOC115217705	LOC106867914	NC_043007.1:44139181:44139183:+.aln	1031	1038	FBgn0000339	ENSG00000100528	EVMG002586.1.1.5a4b9307	CNIH1	cni
Ovu-Mir-71	GTCTTTCA	LOC115217190	LOC106869134	NC_042997.1:10972917:10972919:-.aln	1248	1255	NA	ENSG00000186815	NA	TPCN1	NA
Ovu-Mir-1	ACATTCCA	LOC115212767	LOC106872707	NC_042997.1:192963948:192963950:-.aln	35	42	FBgn0034488	ENSG00000131373	EVMG000249.1	HACL1	Hacl
Ovu-Novel-11	CAAAACCA	LOC115225383	LOC106868300	NC_043023.1:4637363:4637365:+.aln	339	346	NA	NA	NA	NA	NA
Ovu-Novel-42	TGCACAGA	LOC115223013	LOC106868097	NC_043017.1:23396857:23396859:-.aln	129	136	FBgn0029685	ENSG00000127995	EVMG006361.1	CASD1	CG2938
Ovu-Novel-46	GTTGGAGA	LOC115214137	LOC106870883	NC_043003.1:43969443:43969445:+.aln	1671	1678	NA	NA	NA	NA	NA
Ovu-Novel-81-v1	AGCTCCTA	LOC115212396	LOC106876228	NC_043001.1:38330425:38330427:+.aln	692	699	FBgn0026252	NA	EVMG000769.1	NA	msk
Ovu-Novel-58	CTTAAATA	LOC115229588	LOC106871674	NC_042998.1:137299605:137299607:+.aln	3794	3801	NA	NA	NA	NA	NA
Ovu-Mir-22-P1	AGGCAGCA	LOC115224806	LOC106876513	NC_043022.1:10548034:10548036:+.aln	156	163	FBgn0039680	ENSG00000010292	NA	NCAPD2	Cap-D2
Ovu-Bantam	TGATCTCA	LOC115228691	LOC106872120	NC_042998.1:170634832:170634834:+.aln	693	700	NA	NA	NA	NA	NA
Ovu-Novel-55	GAATTTTA	LOC115212996	LOC106880993	NC_042997.1:54917749:54917751:+.aln	180	187	FBgn0037130	ENSG00000168807	EVMG006980.1	SNTB2	Syn1
Ovu-Novel-88	TCAGCAGA	LOC115209775	LOC106872082	NC_042999.1:97642569:97642571:-.aln	726	733	FBgn0259991	ENSG00000244187	EVMG002484.1	TMEM141	CG42488
Ovu-Mir-277	TGCATTTA	LOC115218878	LOC106874967	NC_043010.1:52069562:52069564:-.aln	1126	1133	NA	NA	NA	NA	NA
Ovu-Mir-22-P2	GGCAGCTA	LOC115210353	LOC106884507	NC_043000.1:156345801:156345803:+.aln	435	442	FBgn0033062	ENSG00000087087	EVMG000112.1	SRRT	Ars2
Ovu-Novel-69-P1	AAATCACA	LOC115210787	LOC106881373	NC_043000.1:115458532:115458534:-.aln	785	792	FBgn0036772	ENSG00000018699	EVMG000072.1	TTC27	CG5290
Ovu-Mir-1994-P1	CTGTCTCA	LOC115219627	LOC106878267	NC_042997.1:92135618:92135620:-.aln	2641	2648	FBgn0004657	ENSG00000150093	EVMG000625.1.1.5a4b9303	ITGB1	mys
Ovu-Mir-71	GTCTTTCA	LOC115217530	LOC106877188	NC_043007.1:32631814:32631816:+.aln	85	92	FBgn0024833	ENSG00000221838	EVMG000177.1	AP4M1	AP-1mu
Ovu-Mir-12	AATACTCA	LOC115218248	LOC106871438	NC_043009.1:20648565:20648567:+.aln	2328	2335	NA	NA	EVMG002721.1	NA	NA
Ovu-Mir-153	CTATGCAA	LOC115222608	LOC106875953	NC_043016.1:9505702:9505704:+.aln	3906	3913	NA	ENSG00000167693	NA	NXN	NA
Ovu-Mir-12	AATACTCA	LOC115209070	LOC106880813	NC_042999.1:163621998:163622000:+.aln	4235	4242	NA	ENSG00000040341	EVMG007013.1	STAU2	NA
Ovu-Novel-11	CAAAACCA	LOC115218415	LOC106877877	NC_043009.1:36316328:36316330:-.aln	2391	2398	FBgn0010355	ENSG00000147133	EVMG003592.1	TAF1	Taf1
Ovu-Mir-1	ACATTCCA	LOC115211963	LOC106871940	NC_043001.1:107112003:107112005:+.aln	553	560	NA	ENSG00000176920	EVMG013531.1	FUT2	NA
Ovu-Novel-73	AATTATAA	LOC115210836	LOC106878935	NC_042997.1:23033195:23033197:+.aln	1308	1315	FBgn0264561	ENSG00000090863	EVMG002197.1	GLG1	Glg1
Ovu-Mir-1992	ACTGCTGA	LOC115223908	LOC106884284	NC_043020.1:7416362:7416364:+.aln	3106	3113	FBgn0001987	ENSG00000146938	EVMG009551.1	NLGN4X	Gli
Ovu-Novel-13	ACAGCTAA	LOC115220302	LOC106879773	NC_043012.1:36563957:36563959:-.aln	964	971	NA	NA	NA	NA	NA
Ovu-Novel-45	TTCCAGCA	LOC115219164	LOC106874058	NC_043010.1:31089279:31089281:+.aln	1704	1711	FBgn0020309	ENSG00000147118	EVMG007704.1	ZNF182	crol
Ovu-Mir-216-P2j	TGAGATTA	LOC115212765	LOC106880064	NC_043002.1:46335674:46335676:-.aln	204	211	NA	NA	EVMG010767.1	NA	NA
Ovu-Mir-33	CAATGCAA	LOC115223817	LOC106883394	NC_043020.1:28680440:28680442:+.aln	3135	3142	FBgn0035688	ENSG00000100239	EVMG002133.1.6.5a4b95d0	PPP6R2	fmt
Ovu-Novel-55	GAATTTTA	LOC115217356	LOC106876079	NC_043007.1:54507923:54507925:-.aln	290	297	NA	NA	EVMG003978.1	NA	NA
Ovu-Mir-9	ACCAAAGA	LOC115215092	LOC106869058	NC_043004.1:90107235:90107237:-.aln	512	519	FBgn0015320	ENSG00000170142	EVMG005613.1	UBE2E1	Ubc2
Ovu-Mir-1	ACATTCCA	LOC115209399	LOC106867340	NC_042999.1:10547333:10547335:+.aln	595	602	NA	ENSG00000163755	EVMG017236.1	HPS3	NA
Ovu-Mir-190	ACATATCA	LOC115215375	LOC106867106	NC_043005.1:57447862:57447864:+.aln	3461	3468	NA	NA	EVMG001640.1	NA	NA
Ovu-Mir-315	AATCAAAA	LOC115210287	LOC106868732	NC_043000.1:65030769:65030771:+.aln	119	126	NA	NA	NA	NA	NA
Ovu-Mir-137-v1	AGCAATAA	LOC115223946	LOC106874646	NC_042998.1:144631557:144631559:-.aln	864	871	NA	NA	NA	NA	NA
Ovu-Mir-279	TCTAGTCA	LOC115212880	LOC106881382	NC_042997.1:137122443:137122445:+.aln	2242	2249	FBgn0036697	ENSG00000067836	EVMG003360.1	ROGDI	rogdi
Ovu-Novel-6	ATGGTTCA	LOC115232615	LOC106883768	NC_042998.1:187754456:187754458:+.aln	999	1006	FBgn0010416	ENSG00000101158	NA	NELFCD	TH1
Ovu-Mir-277	TGCATTTA	LOC115209242	LOC106872364	NC_042999.1:141464242:141464244:+.aln	1168	1175	FBgn0260972	ENSG00000111725	EVMG002271.1	PRKAB1	alc
Ovu-Mir-71	GTCTTTCA	LOC115214160	LOC106882390	NC_043003.1:13396541:13396543:-.aln	203	210	FBgn0052672	ENSG00000101460	EVMG006274.1	MAP1LC3A	Atg8a
Ovu-Novel-7	ATAGCAAA	LOC115227597	LOC106872183	NC_042998.1:170738101:170738103:-.aln	1347	1354	FBgn0014879	ENSG00000119335	EVMG003708.1	SET	Set
Ovu-Mir-153	CTATGCAA	LOC115215662	LOC106867250	NC_043005.1:101489248:101489250:-.aln	7196	7203	FBgn0086675	ENSG00000162374	EVMG006105.1.1.5a4b9182	ELAVL4	fne
Ovu-Novel-33	TCTCTTCA	LOC115210724	LOC106870734	NC_043000.1:105742388:105742390:-.aln	12857	12864	FBgn0020379	ENSG00000288283	EVMG003686.1	RFX1	Rfx
Ovu-Mir-1175	GAATCTCA	LOC115211976	LOC106870977	NC_043001.1:116859732:116859734:+.aln	2846	2853	FBgn0036769	ENSG00000177697	EVMG005727.1	CD151	Tsp74F
Ovu-Mir-1994-P1	CTGTCTCA	LOC115218869	LOC106874238	NC_042997.1:97833286:97833288:+.aln	479	486	FBgn0283427	ENSG00000169710	EVMG005507.1	FASN	FASN1
Ovu-Novel-57	TGAGTTTA	LOC115211835	LOC106867856	NC_043001.1:44048037:44048039:-.aln	1346	1353	NA	ENSG00000197429	EVMG000867.1	IPP	NA
Ovu-Novel-70	GCATTTAA	LOC115210738	LOC106871831	NC_043000.1:64236778:64236780:-.aln	3662	3669	FBgn0019949	ENSG00000136807	EVMG006978.1	CDK9	Cdk9
Ovu-Novel-87-v1	TGCTCAGA	LOC115210278	LOC106881375	NC_043000.1:115431114:115431116:+.aln	208	215	NA	ENSG00000198492	EVMG001358.1	YTHDF2	NA
Ovu-Novel-39	GCAAGGCA	LOC115214989	LOC106875482	NC_043004.1:6132237:6132239:-.aln	1717	1724	FBgn0262872	ENSG00000182606	EVMG005833.1	TRAK1	milt
Ovu-Novel-46	GTTGGAGA	LOC115223520	LOC106869004	NC_043019.1:18296872:18296874:+.aln	225	232	FBgn0000181	ENSG00000134717	EVMG005521.1	BTF3L4	bic
Ovu-Mir-153	CTATGCAA	LOC115211656	LOC106870164	NC_043001.1:30370142:30370144:+.aln	1077	1084	FBgn0020443	ENSG00000103342	EVMG002090.1	GSPT1	eRF3
Ovu-Novel-30	TGGTTCCA	LOC115222929	LOC106884503	NC_043017.1:22920758:22920760:+.aln	1671	1678	NA	ENSG00000129173	NA	E2F8	NA
Ovu-Novel-8	ATGTTCCA	LOC115210961	LOC106884518	NC_043000.1:159298429:159298431:-.aln	1062	1069	FBgn0032910	ENSG00000170786	EVMG005498.1	SDR16C5	CG9265
Ovu-Novel-19	CACAGACA	LOC115223169	LOC106873355	NC_042998.1:143871864:143871866:+.aln	3272	3279	NA	NA	EVMG006628.1	NA	NA
Ovu-Mir-34	CACTGCCA	LOC115214759	LOC106871353	NC_043004.1:5815898:5815900:-.aln	944	951	NA	NA	NA	NA	NA
Ovu-Novel-38-v1	ATGATGAA	LOC115216665	LOC106872556	NC_043006.1:20275958:20275960:+.aln	3085	3092	NA	ENSG00000119318	NA	RAD23B	NA
Ovu-Novel-73	AATTATAA	LOC115227813	LOC106867485	NC_042998.1:190236440:190236442:-.aln	912	919	FBgn0003392	ENSG00000106976	EVMG000713.1	DNM1	shi
Ovu-Novel-33	TCTCTTCA	LOC115229146	LOC106871078	NC_042998.1:98026443:98026445:-.aln	694	701	FBgn0032938	ENSG00000162636	EVMG002237.1	FAM102B	CG8671
Ovu-Mir-190	ACATATCA	LOC115215769	LOC106868235	NC_043005.1:97552743:97552745:+.aln	8160	8167	NA	ENSG00000148158	EVMG007197.1.1.5a4b94cc	SNX30	NA
Ovu-Mir-1994-P1	CTGTCTCA	LOC115222842	LOC106867296	NC_043017.1:11582451:11582453:-.aln	1413	1420	FBgn0035704	ENSG00000156931	EVMG003368.1	VPS8	Vps8
Ovu-Mir-67	GGTTGTGA	LOC115218342	LOC106872061	NC_043009.1:36687251:36687253:+.aln	1843	1850	FBgn0022029	ENSG00000198276	EVMG005563.1	UCKL1	l(2)k01209
Ovu-Mir-1	ACATTCCA	LOC115218274	LOC106877874	NC_043009.1:36428999:36429001:-.aln	3652	3659	FBgn0031284	ENSG00000148985	EVMG003789.1	PGAP2	PGAP2
Ovu-Novel-8	ATGTTCCA	LOC115209282	LOC106878130	NC_042999.1:166071736:166071738:+.aln	524	531	FBgn0033236	NA	EVMG000038.1	NA	CG14764
Ovu-Mir-67	GGTTGTGA	LOC115210390	LOC106881032	NC_042997.1:56394484:56394486:+.aln	4362	4369	NA	ENSG00000135119	EVMG016215.1	RNFT2	NA
Ovu-Mir-2-o24	TTTGATGA	LOC115211133	LOC106880499	NC_043000.1:85685448:85685450:+.aln	6673	6680	NA	ENSG00000165458	EVMG004422.1	INPPL1	NA
Ovu-Novel-43	TCTTGATA	LOC115218786	LOC106884029	NC_043010.1:42845679:42845681:-.aln	509	516	NA	NA	NA	NA	NA
Ovu-Mir-1	ACATTCCA	LOC115213543	LOC106881458	NC_043002.1:89178555:89178557:+.aln	5237	5244	NA	NA	NA	NA	NA
Ovu-Novel-25-v1	GTCTTAAA	LOC115212089	LOC106867861	NC_043001.1:43669059:43669061:-.aln	2075	2082	NA	NA	EVMG005052.1	NA	NA
Ovu-Novel-55	GAATTTTA	LOC115214078	LOC106881908	NC_043003.1:89203535:89203537:+.aln	7999	8006	NA	ENSG00000165895	EVMG003196.1	ARHGAP42	NA
Ovu-Novel-73	AATTATAA	LOC115219200	LOC106876385	NC_043010.1:33955145:33955147:-.aln	317	324	NA	ENSG00000119979	EVMG004751.1	DENND10	NA
Ovu-Bantam	TGATCTCA	LOC115220555	LOC106870802	NC_043012.1:1836877:1836879:+.aln	218	225	NA	NA	NA	NA	NA
Ovu-Mir-317	TGTGTTCA	LOC115220560	LOC106873516	NC_043012.1:12984309:12984311:-.aln	72	79	NA	NA	EVMG014125.1	NA	NA
Ovu-Novel-70	GCATTTAA	LOC115215827	LOC106875100	NC_043005.1:93811923:93811925:-.aln	3547	3554	FBgn0023508	ENSG00000122126	EVMG001153.1	OCRL	Ocrl
Ovu-Mir-2-o20-v1	GGCTGTGA	LOC115231421	LOC106869795	NC_042998.1:121686346:121686348:+.aln	4071	4078	FBgn0011745	ENSG00000138107	EVMG000487.1	ACTR1A	Arp1
Ovu-Mir-71	GTCTTTCA	LOC115214782	LOC106875019	NC_042997.1:91185053:91185055:+.aln	234	241	FBgn0031036	ENSG00000111707	EVMG001803.1	SUDS3	CG14220
Ovu-Mir-71	GTCTTTCA	LOC115216459	LOC106871919	NC_043006.1:27019133:27019135:-.aln	73	80	NA	NA	NA	NA	NA
Ovu-Mir-315	AATCAAAA	LOC115211206	LOC106881505	NC_042997.1:140135590:140135592:+.aln	1349	1356	FBgn0042101	NA	EVMG013522.1	NA	CG18744
Ovu-Mir-216-P2j	TGAGATTA	LOC115232180	LOC106882517	NC_042998.1:183223641:183223643:+.aln	125	132	NA	ENSG00000169379	EVMG007177.1.1.5a4b9217	ARL13B	NA
Ovu-Mir-317	TGTGTTCA	LOC115209263	LOC106878845	NC_042999.1:150361243:150361245:+.aln	3370	3377	FBgn0001105	ENSG00000078369	EVMG006537.1	GNB1	Gbeta13F
Ovu-Mir-71	GTCTTTCA	LOC115215740	LOC106868234	NC_043005.1:97564985:97564987:-.aln	28	35	NA	NA	NA	NA	NA
Ovu-Novel-39	GCAAGGCA	LOC115218065	LOC106876025	NC_042997.1:91458959:91458961:-.aln	316	323	FBgn0034075	ENSG00000128203	NA	ASPHD2	Asph
Ovu-Mir-190	ACATATCA	LOC115211133	LOC106880499	NC_043000.1:85685448:85685450:+.aln	3129	3136	NA	ENSG00000165458	EVMG004422.1	INPPL1	NA
Ovu-Mir-71	GTCTTTCA	LOC115218888	LOC106876134	NC_043010.1:44163341:44163343:+.aln	2303	2310	FBgn0039160	ENSG00000169223	EVMG002472.1	LMAN2	CG5510
Ovu-Novel-70	GCATTTAA	LOC115220877	LOC106878400	NC_043013.1:637474:637476:+.aln	789	796	FBgn0003475	NA	NA	NA	spir
Ovu-Mir-750	AGATCTGA	LOC115223203	LOC106867415	NC_043018.1:6008480:6008482:+.aln	384	391	FBgn0031633	ENSG00000168522	EVMG002227.1	FNTA	Fnta
Ovu-Novel-57	TGAGTTTA	LOC115220785	LOC106872485	NC_043013.1:23641242:23641244:+.aln	1222	1229	FBgn0003969	ENSG00000145715	EVMG002520.1	RASA1	vap
Ovu-Mir-317	TGTGTTCA	LOC115214078	LOC106881908	NC_043003.1:89203535:89203537:+.aln	4456	4463	NA	ENSG00000165895	EVMG003196.1	ARHGAP42	NA
Ovu-Mir-219	GACAATCA	LOC115223367	LOC106879043	NC_043019.1:21277189:21277191:+.aln	2906	2913	NA	NA	EVMG006964.1	NA	NA
Ovu-Mir-216-P2j	TGAGATTA	LOC115229657	LOC106876660	NW_021832961.1:1670:1672:+.aln	1800	1807	NA	NA	EVMG006630.1	NA	NA
Ovu-Mir-67	GGTTGTGA	LOC115215827	LOC106875100	NC_043005.1:93811923:93811925:-.aln	4115	4122	FBgn0023508	ENSG00000122126	EVMG001153.1	OCRL	Ocrl
Ovu-Mir-750	AGATCTGA	LOC115214435	LOC106868436	NC_042997.1:164425374:164425376:+.aln	2210	2217	FBgn0002774	ENSG00000135829	EVMG003936.1.1.5a4b91ec	DHX9	mle
Ovu-Mir-12	AATACTCA	LOC115215018	LOC106868291	NC_042997.1:80089700:80089702:+.aln	8068	8075	NA	ENSG00000007402	EVMG004888.1	CACNA2D2	NA
Ovu-Mir-315	AATCAAAA	LOC115219870	LOC106870037	NC_043011.1:41225358:41225360:-.aln	82	89	FBgn0037622	ENSG00000103544	EVMG005030.1	VPS35L	CG8202
Ovu-Mir-1175	GAATCTCA	LOC115217608	LOC106867912	NC_043007.1:44140839:44140841:-.aln	830	837	NA	NA	NA	NA	NA
Ovu-Novel-19	CACAGACA	LOC115210767	LOC106868131	NC_043000.1:19215834:19215836:-.aln	44	51	NA	ENSG00000162510	EVMG014539.1	MATN1	NA
Ovu-Mir-315	AATCAAAA	LOC115215379	LOC106874542	NC_043005.1:91001414:91001416:-.aln	458	465	FBgn0015794	ENSG00000099246	EVMG005934.1	RAB18	Rab18
Ovu-Mir-22-P1	AGGCAGCA	LOC115210282	LOC106878598	NC_043000.1:147683180:147683182:+.aln	274	281	NA	ENSG00000078043	NA	PIAS2	NA
Ovu-Mir-33	CAATGCAA	LOC115224304	LOC106872135	NC_042998.1:107400999:107401001:-.aln	414	421	FBgn0029959	ENSG00000155961	EVMG000246.1.1.5a4b95ce	RAB39B	Rab39
Ovu-Mir-315	AATCAAAA	LOC115224727	LOC106883038	NC_043022.1:21917243:21917245:+.aln	4021	4028	NA	NA	NA	NA	NA
Ovu-Bantam	TGATCTCA	LOC115232534	LOC106869785	NC_042998.1:121831859:121831861:-.aln	278	285	FBgn0030289	ENSG00000115275	EVMG000045.1	MOGS	GCS1
Ovu-Mir-219	GACAATCA	LOC115215739	LOC106880026	NC_043005.1:45830422:45830424:+.aln	244	251	FBgn0033607	ENSG00000114742	EVMG003422.1	WDR48	CG9062
Ovu-Novel-69-P1	AAATCACA	LOC115210229	LOC106883884	NC_042997.1:54422730:54422732:+.aln	247	254	FBgn0031194	ENSG00000111110	EVMG015484.1	PPM1H	CG17598
Ovu-Mir-7	GTCTTCCA	LOC115212901	LOC106872207	NC_043002.1:108645814:108645816:-.aln	4719	4726	FBgn0267350	ENSG00000241973	EVMG006491.1	PI4KA	PI4KIIIalpha
Ovu-Novel-7	ATAGCAAA	LOC115217521	LOC106877185	NC_043007.1:31958875:31958877:-.aln	265	272	FBgn0030701	ENSG00000277222	EVMG006396.1	BTBD7	CG16952
Ovu-Novel-43	TCTTGATA	LOC115209840	LOC106869894	NC_042997.1:208883112:208883114:+.aln	284	291	NA	NA	EVMG006109.1	NA	NA
Ovu-Novel-73	AATTATAA	LOC115220441	LOC106880519	NC_043012.1:8872188:8872190:+.aln	978	985	FBgn0022361	ENSG00000185129	EVMG002501.1	PURA	Pur-alpha
Ovu-Mir-281	GCTCCCTA	LOC115220302	LOC106879773	NC_043012.1:36563957:36563959:-.aln	2513	2520	NA	NA	NA	NA	NA
Ovu-Mir-22-P1	AGGCAGCA	LOC115214305	LOC106874204	NC_042997.1:107470471:107470473:+.aln	266	273	NA	ENSG00000116922	EVMG014400.1	C1orf109	NA
Ovu-Novel-73	AATTATAA	LOC115222267	LOC106883271	NC_043015.1:16464366:16464368:-.aln	296	303	NA	ENSG00000237727	EVMG003874.1	AIF1	NA
Ovu-Novel-38-v1	ATGATGAA	LOC115219688	LOC106876972	NC_043011.1:51334344:51334346:-.aln	730	737	NA	NA	NA	NA	NA
Ovu-Mir-190	ACATATCA	LOC115217192	LOC106882544	NC_043007.1:29972792:29972794:+.aln	2649	2656	FBgn0035761	ENSG00000180263	EVMG000738.1	FGD6	RhoGEF4
Ovu-Novel-88	TCAGCAGA	LOC115216544	LOC106872451	NC_043006.1:64859353:64859355:-.aln	2288	2295	FBgn0031322	NA	EVMG005249.1.1.5a4b9365	NA	CG5001
Ovu-Novel-38-v1	ATGATGAA	LOC115222582	LOC106875865	NC_043016.1:12344408:12344410:+.aln	1442	1449	NA	NA	EVMG012153.1	NA	NA
Ovu-Mir-1994-P1	CTGTCTCA	LOC115210351	LOC106878892	NC_043000.1:15172503:15172505:-.aln	1227	1234	FBgn0024362	ENSG00000139977	EVMG002633.1	NAA30	Naa30A
Ovu-Mir-34	CACTGCCA	LOC115209606	LOC106882166	NC_042999.1:135776889:135776891:+.aln	2217	2224	FBgn0032020	ENSG00000183155	EVMG010377.1	RABIF	strat
Ovu-Mir-315	AATCAAAA	LOC115214992	LOC106880873	NC_043004.1:6523542:6523544:-.aln	144	151	NA	ENSG00000158402	NA	CDC25C	NA
Ovu-Novel-13	ACAGCTAA	LOC115215031	LOC106879190	NC_043004.1:87808084:87808086:+.aln	174	181	NA	ENSG00000113595	EVMG007294.1.1.5a4b96ca	TRIM23	NA
Ovu-Novel-22	ACAGAAAA	LOC115215662	LOC106867250	NC_043005.1:101489248:101489250:-.aln	6788	6795	FBgn0086675	ENSG00000162374	EVMG006105.1.1.5a4b9182	ELAVL4	fne
Ovu-Novel-30	TGGTTCCA	LOC115223684	LOC106880355	NC_043019.1:11715778:11715780:-.aln	227	234	FBgn0034067	NA	EVMG009334.1	NA	CG8399
Ovu-Novel-38-v1	ATGATGAA	LOC115219798	LOC106876444	NC_043011.1:13622691:13622693:+.aln	381	388	FBgn0003386	ENSG00000102057	EVMG002337.1	KCND1	Shaw
Ovu-Novel-40	GGGTTTAA	LOC115215503	LOC106875151	NC_042997.1:15818128:15818130:+.aln	2563	2570	NA	NA	NA	NA	NA
Ovu-Novel-8	ATGTTCCA	LOC115223590	LOC106873788	NC_043019.1:22214030:22214032:+.aln	171	178	FBgn0036897	ENSG00000118518	EVMG002247.1	RNF146	Rnf146
Ovu-Mir-8	CAGTATTA	LOC115221369	LOC106879452	NC_043014.1:27548930:27548932:+.aln	7690	7697	NA	NA	NA	NA	NA
Ovu-Novel-26	TGTTCTCA	LOC115218244	LOC106877722	NC_043009.1:47305495:47305497:+.aln	50	57	NA	ENSG00000122033	EVMG018150.1	MTIF3	NA
Ovu-Novel-55	GAATTTTA	LOC115209849	LOC106875664	NC_042999.1:149779946:149779948:+.aln	156	163	NA	NA	EVMG016655.1	NA	NA
Ovu-Novel-48	CCTTTGCA	LOC115218640	LOC106872672	NC_043009.1:56454027:56454029:-.aln	358	365	FBgn0031882	ENSG00000172007	EVMG003192.1	RAB33B	Rab30
Ovu-Mir-1992	ACTGCTGA	LOC115210296	LOC106878826	NC_043000.1:98274933:98274935:+.aln	2931	2938	NA	ENSG00000009307	NA	CSDE1	NA
Ovu-Mir-137-v1	AGCAATAA	LOC115223298	LOC106873213	NC_042998.1:174757014:174757016:-.aln	147	154	FBgn0029820	ENSG00000176148	EVMG016125.1	TCP11L1	CG16721
Ovu-Novel-43	TCTTGATA	LOC115222103	LOC106868358	NC_043015.1:48684198:48684200:+.aln	84	91	FBgn0083969	ENSG00000131725	EVMG005674.1	WDR44	CG34133
Ovu-Novel-56	TGCTAGCA	LOC115208771	LOC106876173	NC_042997.1:89222192:89222194:-.aln	7047	7054	FBgn0039861	ENSG00000128191	EVMG004837.1	DGCR8	pasha
Ovu-Mir-1	ACATTCCA	LOC115230727	LOC106882518	NC_042998.1:183464079:183464081:+.aln	1327	1334	FBgn0028577	ENSG00000274081	EVMG001446.1	PUF60	hfp
Ovu-Novel-73	AATTATAA	LOC115214933	LOC106871511	NC_042997.1:67528393:67528395:+.aln	180	187	FBgn0027945	ENSG00000284512	EVMG005869.1.1.5a4b94df	AC092718.8	ppl
Ovu-Novel-88	TCAGCAGA	LOC115217038	LOC106878231	NC_043007.1:41381642:41381644:+.aln	972	979	NA	ENSG00000185127	NA	C6orf120	NA
Ovu-Novel-24-v1	GCACTAAA	LOC115209862	LOC106877361	NC_042999.1:56587696:56587698:-.aln	2833	2840	FBgn0036804	ENSG00000087152	EVMG001074.1	ATXN7L3	Sgf11
Ovu-Novel-69-P1	AAATCACA	LOC115220549	LOC106869486	NC_043012.1:37884743:37884745:-.aln	764	771	FBgn0264389	ENSG00000117500	EVMG003349.1	TMED5	opm
Ovu-Novel-13	ACAGCTAA	LOC115220246	LOC106870815	NC_043012.1:4379427:4379429:+.aln	969	976	NA	ENSG00000172270	EVMG007405.1	BSG	NA
Ovu-Novel-11	CAAAACCA	LOC115219548	LOC106875363	NC_043010.1:33173590:33173592:-.aln	586	593	NA	NA	NA	NA	NA
Ovu-Novel-25-v1	GTCTTAAA	LOC115218413	LOC106880505	NC_043009.1:55182473:55182475:+.aln	107	114	FBgn0035520	ENSG00000146007	EVMG003521.1	ZMAT2	CG11586
Ovu-Mir-31	TCTTGCCA	LOC115211781	LOC106871064	NC_043001.1:87595457:87595459:+.aln	1255	1262	FBgn0051694	ENSG00000214706	EVMG003994.1	IFRD2	CG31694
Ovu-Mir-317	TGTGTTCA	LOC115210926	LOC106881213	NC_043000.1:73654040:73654042:-.aln	2135	2142	FBgn0051802	ENSG00000162517	EVMG014939.1	PEF1	CG31802
Ovu-Mir-2-o20-v1	GGCTGTGA	LOC115215217	LOC106879196	NC_043004.1:87260326:87260328:+.aln	2649	2656	FBgn0005586	ENSG00000152932	EVMG002315.1	RAB3C	Rab3
Ovu-Mir-315	AATCAAAA	LOC115230021	LOC106883917	NC_042998.1:164307765:164307767:+.aln	106	113	NA	ENSG00000182175	EVMG002634.1	RGMA	NA
Ovu-Mir-2-o20-v1	GGCTGTGA	LOC115212006	LOC106869316	NC_042997.1:176092912:176092914:+.aln	840	847	FBgn0039637	ENSG00000129353	EVMG006773.1	SLC44A2	Ctl2
Ovu-Novel-46	GTTGGAGA	LOC115219032	LOC106883372	NC_043010.1:47796653:47796655:+.aln	1482	1489	FBgn0032513	ENSG00000084090	EVMG002781.1	STARD7	CG6565
Ovu-Novel-56	TGCTAGCA	LOC115217906	LOC106869500	NC_042997.1:83504735:83504737:+.aln	968	975	FBgn0050495	ENSG00000240857	EVMG006307.1	RDH14	CG30495
Ovu-Mir-71	GTCTTTCA	LOC115210742	LOC106878717	NC_043000.1:148267149:148267151:-.aln	218	225	FBgn0034894	ENSG00000145779	EVMG003636.1	TNFAIP8	sigmar
Ovu-Novel-56	TGCTAGCA	LOC115221610	LOC106881630	NC_043014.1:34771191:34771193:-.aln	114	121	NA	ENSG00000158796	EVMG006463.1	DEDD	NA
Ovu-Mir-216-P2j	TGAGATTA	LOC115227066	LOC106876290	NW_021824848.1:39454:39456:-.aln	156	163	NA	NA	NA	NA	NA
Ovu-Bantam	TGATCTCA	LOC115221816	LOC106879450	NC_043014.1:28180617:28180619:+.aln	4954	4961	FBgn0023529	ENSG00000280682	EVMG003255.1	HYOU1	CG2918
Ovu-Novel-69-P1	AAATCACA	LOC115220709	LOC106878391	NC_043013.1:43757817:43757819:-.aln	303	310	FBgn0266599	ENSG00000109971	EVMG003901.1	HSPA8	Hsc70-4
Ovu-Novel-73	AATTATAA	LOC115213876	LOC106871976	NC_043003.1:30432353:30432355:+.aln	1544	1551	FBgn0020309	ENSG00000237440	EVMG005141.1	ZNF737	crol
Ovu-Novel-73	AATTATAA	LOC115227450	LOC106878913	NW_021826429.1:3275:3277:-.aln	34	41	FBgn0032078	ENSG00000106392	EVMG004688.1.2.5a4b9699	C1GALT1	C1GalTA
Ovu-Novel-22	ACAGAAAA	LOC115211781	LOC106871064	NC_043001.1:87595457:87595459:+.aln	2613	2620	FBgn0051694	ENSG00000214706	EVMG003994.1	IFRD2	CG31694
Ovu-Mir-1994-P1	CTGTCTCA	LOC115216353	LOC106879485	NC_043006.1:30109252:30109254:+.aln	552	559	FBgn0020236	ENSG00000131473	NA	ACLY	ATPCL
Ovu-Mir-1992	ACTGCTGA	LOC115216353	LOC106879485	NC_043006.1:30109252:30109254:+.aln	69	76	FBgn0020236	ENSG00000131473	NA	ACLY	ATPCL
Ovu-Novel-45	TTCCAGCA	LOC115222483	LOC106868340	NC_043016.1:24039966:24039968:+.aln	6500	6507	NA	NA	EVMG005711.1	NA	NA
Ovu-Novel-42	TGCACAGA	LOC115223313	LOC106874163	NC_043018.1:25674856:25674858:-.aln	44	51	FBgn0037061	ENSG00000173113	EVMG004745.1	TRMT112	CG12975
Ovu-Novel-22	ACAGAAAA	LOC115223219	LOC106871906	NC_042998.1:99421441:99421443:+.aln	1157	1164	NA	ENSG00000157500	EVMG001070.1	APPL1	NA
Ovu-Mir-277	TGCATTTA	LOC115218843	LOC106870080	NC_043010.1:62771370:62771372:+.aln	1029	1036	NA	ENSG00000167380	EVMG007784.1	ZNF226	NA
Ovu-Mir-1992	ACTGCTGA	LOC118762453	LOC106872048	NC_042999.1:55950749:55950751:-.aln	497	504	NA	NA	NA	NA	NA
Ovu-Mir-8	CAGTATTA	LOC115230714	LOC106877571	NW_021834201.1:9920:9922:-.aln	238	245	NA	NA	EVMG016800.1	NA	NA
Ovu-Mir-71	GTCTTTCA	LOC115211931	LOC106868515	NC_043001.1:20958956:20958958:-.aln	3533	3540	FBgn0016126	ENSG00000159792	EVMG001343.1	PSKH1	CaMKI
Ovu-Mir-216-P2j	TGAGATTA	LOC115209231	LOC106867323	NC_042999.1:11521046:11521048:-.aln	1316	1323	NA	ENSG00000187079	EVMG002859.1	TEAD1	NA
Ovu-Novel-23	ATCAAGGA	LOC115232385	LOC106879522	NC_042998.1:137786525:137786527:+.aln	976	983	NA	ENSG00000198860	NA	TSEN15	NA
Ovu-Mir-71	GTCTTTCA	LOC115213696	LOC106873356	NC_042997.1:117719296:117719298:-.aln	46	53	FBgn0265630	NA	NA	NA	sno
Ovu-Novel-13	ACAGCTAA	LOC115210198	LOC106880304	NC_043000.1:18121285:18121287:+.aln	922	929	FBgn0283438	ENSG00000170638	EVMG004819.1	TRABD	CG46280
Ovu-Novel-51	GGCAGGGA	LOC115219521	LOC106875029	NC_043010.1:49903476:49903478:+.aln	1234	1241	NA	NA	NA	NA	NA
Ovu-Novel-7	ATAGCAAA	LOC115218812	LOC106876378	NC_043010.1:35581726:35581728:+.aln	6636	6643	FBgn0040777	ENSG00000068697	EVMG005910.1	LAPTM4A	CG14767
Ovu-Mir-750	AGATCTGA	LOC115209132	LOC106879530	NC_042999.1:130839892:130839894:-.aln	349	356	NA	ENSG00000122557	EVMG012065.1	HERPUD2	NA
Ovu-Let-7	CTACCTCA	LOC115219636	LOC106867128	NC_043011.1:11001398:11001400:+.aln	1811	1818	NA	NA	NA	NA	NA
Ovu-Mir-7	GTCTTCCA	LOC115213468	LOC106874627	NC_043002.1:20638517:20638519:-.aln	12	19	NA	NA	EVMG016270.1	NA	NA
Ovu-Novel-48	CCTTTGCA	LOC115211116	LOC106881370	NC_043000.1:126114976:126114978:+.aln	2324	2331	FBgn0019968	ENSG00000137177	EVMG006384.1	KIF13A	Khc-73
Ovu-Mir-8	CAGTATTA	LOC115211666	LOC106881100	NC_043001.1:89501131:89501133:-.aln	1443	1450	FBgn0260862	ENSG00000151532	EVMG005493.1	VTI1A	Vti1a
Ovu-Mir-137-v1	AGCAATAA	LOC115210301	LOC106867540	NC_043000.1:4113970:4113972:+.aln	8074	8081	NA	ENSG00000102003	EVMG007649.1	SYP	NA
Ovu-Mir-315	AATCAAAA	LOC115215217	LOC106879196	NC_043004.1:87260326:87260328:+.aln	4319	4326	FBgn0005586	ENSG00000152932	EVMG002315.1	RAB3C	Rab3
Ovu-Mir-71	GTCTTTCA	LOC115216445	LOC106869645	NC_043006.1:71666563:71666565:+.aln	472	479	FBgn0061209	ENSG00000184678	EVMG004468.1	H2BC21	His2B:CG17949
Ovu-Novel-19	CACAGACA	LOC115216381	LOC106874404	NC_043006.1:28887007:28887009:+.aln	515	522	FBgn0032870	ENSG00000091640	EVMG006496.1	SPAG7	CG2608
Ovu-Mir-71	GTCTTTCA	LOC115212354	LOC106882259	NC_043001.1:125620345:125620347:+.aln	860	867	FBgn0052085	ENSG00000127585	EVMG001566.1	FBXL16	CG32085
Ovu-Mir-315	AATCAAAA	LOC115215662	LOC106867250	NC_043005.1:101489248:101489250:-.aln	7213	7220	FBgn0086675	ENSG00000162374	EVMG006105.1.1.5a4b9182	ELAVL4	fne
Ovu-Mir-31	TCTTGCCA	LOC115215987	LOC106868437	NC_042997.1:164429740:164429742:-.aln	1548	1555	FBgn0003964	ENSG00000186350	EVMG001453.1	RXRA	usp
Ovu-Mir-9	ACCAAAGA	LOC115221668	LOC106869840	NC_043014.1:47587042:47587044:-.aln	88	95	FBgn0032685	ENSG00000130508	EVMG011783.1	PXDN	CG10211
Ovu-Mir-8	CAGTATTA	LOC115208907	LOC106878978	NC_042997.1:16670007:16670009:+.aln	4255	4262	FBgn0036004	NA	NA	NA	Jarid2
Ovu-Mir-277	TGCATTTA	LOC115223888	LOC106876790	NC_043020.1:4060842:4060844:+.aln	68	75	FBgn0037549	ENSG00000080007	EVMG000369.1	DDX43	CG7878
Ovu-Mir-1994-P1	CTGTCTCA	LOC115209265	LOC106869133	NC_042999.1:115212154:115212156:-.aln	1017	1024	FBgn0035497	ENSG00000160226	EVMG002747.1	CFAP410	CG14995
Ovu-Novel-74	GATCATGA	LOC115224843	LOC106883974	NC_043022.1:13370636:13370638:-.aln	133	140	FBgn0039175	ENSG00000116120	EVMG007065.1	FARSB	beta-PheRS
Ovu-Mir-137-v1	AGCAATAA	LOC115213053	LOC106874915	NC_042997.1:44116995:44116997:+.aln	1120	1127	FBgn0033054	ENSG00000157600	EVMG007270.1	TMEM164	CG14591
Ovu-Novel-64-v1	CAAGTAGA	LOC115216990	LOC106881844	NC_043007.1:29195669:29195671:+.aln	2062	2069	FBgn0011771	ENSG00000061676	EVMG001307.1.1.5a4b9474	NCKAP1	Hem
Ovu-Mir-216-P2j	TGAGATTA	LOC118768019	LOC106880350	NC_043022.1:12117204:12117206:+.aln	3731	3738	FBgn0030529	ENSG00000155962	EVMG003257.1.1.5a4b94e2	CLIC2	Clic
Ovu-Novel-48	CCTTTGCA	LOC115215022	LOC106870367	NC_042997.1:42648139:42648141:+.aln	31	38	FBgn0024889	ENSG00000077327	EVMG002533.1	SPAG6	Kap-alpha1
Ovu-Mir-10-P2	TACGGGTA	LOC115223979	LOC106882225	NC_043020.1:15074659:15074661:+.aln	699	706	NA	ENSG00000153827	EVMG003074.1	TRIP12	NA
Ovu-Mir-1175	GAATCTCA	LOC115210654	LOC106872189	NC_043000.1:23929010:23929012:+.aln	393	400	FBgn0051119	ENSG00000163517	EVMG002711.1	HDAC11	HDAC11
Ovu-Novel-22	ACAGAAAA	LOC115212918	LOC106869480	NC_043002.1:72867800:72867802:-.aln	1124	1131	FBgn0031947	ENSG00000166164	EVMG002420.1	BRD7	CG7154
Ovu-Novel-30	TGGTTCCA	LOC115211852	LOC106876146	NC_043001.1:87642346:87642348:-.aln	433	440	FBgn0036341	ENSG00000117758	EVMG001759.1	STX12	Syx13
Ovu-Mir-137-v1	AGCAATAA	LOC115222077	LOC106877021	NC_043015.1:47942388:47942390:+.aln	540	547	FBgn0034720	ENSG00000189337	EVMG003877.1	KAZN	Liprin-gamma
Ovu-Novel-23	ATCAAGGA	LOC115222108	LOC106869427	NC_043015.1:40832497:40832499:-.aln	681	688	NA	ENSG00000157778	EVMG005170.1	PSMG3	NA
Ovu-Novel-55	GAATTTTA	LOC115222591	LOC106871266	NC_043016.1:20042954:20042956:+.aln	2016	2023	FBgn0032769	ENSG00000161973	EVMG002308.1	CCDC42	CG10750
Ovu-Mir-1	ACATTCCA	LOC115227252	LOC106875383	NC_042998.1:196884690:196884692:+.aln	167	174	NA	NA	EVMG004986.1	NA	NA
Ovu-Mir-315	AATCAAAA	LOC115217445	LOC106869243	NC_043007.1:40164347:40164349:+.aln	645	652	NA	NA	EVMG015497.1	NA	NA
Ovu-Novel-26	TGTTCTCA	LOC115210231	LOC106881148	NC_043000.1:148882086:148882088:-.aln	1133	1140	FBgn0014009	ENSG00000104388	EVMG006172.1	RAB2A	Rab2
Ovu-Mir-71	GTCTTTCA	LOC115225914	LOC106875645	NC_043024.1:496855:496857:+.aln	336	343	FBgn0035398	ENSG00000133063	EVMG002709.1.1.5a4b9240	CHIT1	Cht7
Ovu-Novel-6	ATGGTTCA	LOC115223966	LOC106882869	NC_043020.1:21227163:21227165:+.aln	117	124	NA	ENSG00000118596	EVMG011599.1	SLC16A7	NA
Ovu-Novel-68	TGACCGAA	LOC115223631	LOC106872631	NC_043019.1:11989144:11989146:-.aln	245	252	FBgn0051249	ENSG00000087302	EVMG003101.1	RTRAF	CG31249
Ovu-Mir-750	AGATCTGA	LOC115217511	LOC106870835	NC_043007.1:67557294:67557296:-.aln	4462	4469	NA	ENSG00000175985	NA	PLEKHD1	NA
Ovu-Novel-57	TGAGTTTA	LOC115210360	LOC106878215	NC_042997.1:137258092:137258094:+.aln	53	60	FBgn0003884	ENSG00000198033	EVMG004777.1	TUBA3C	alphaTub84B
Ovu-Novel-11	CAAAACCA	LOC115212861	LOC106881623	NC_043002.1:40183468:40183470:+.aln	1840	1847	FBgn0050295	ENSG00000127080	EVMG000687.1	IPPK	Ipk1
Ovu-Novel-56	TGCTAGCA	LOC115222106	LOC106869432	NC_043015.1:40981513:40981515:+.aln	143	150	NA	ENSG00000115295	EVMG004323.1	CLIP4	NA
Ovu-Novel-33	TCTCTTCA	LOC115212839	LOC106869481	NC_043002.1:72794652:72794654:+.aln	732	739	NA	NA	EVMG013045.1.1.5a4b91d2	NA	NA
Ovu-Novel-19	CACAGACA	LOC115219106	LOC106870472	NC_043010.1:56612906:56612908:+.aln	45	52	FBgn0003687	ENSG00000182521	EVMG006378.1	TBPL2	Tbp
Ovu-Novel-46	GTTGGAGA	LOC115211118	LOC106874696	NC_043000.1:125757877:125757879:-.aln	584	591	NA	NA	NA	NA	NA
Ovu-Novel-25-v1	GTCTTAAA	LOC115216519	LOC106868035	NC_043006.1:17078573:17078575:+.aln	133	140	FBgn0035469	ENSG00000188186	EVMG003818.1	LAMTOR4	CG14977
Ovu-Mir-153	CTATGCAA	LOC115208818	LOC106873834	NC_042997.1:110985123:110985125:-.aln	136	143	NA	ENSG00000154845	NA	PPP4R1	NA
Ovu-Mir-12	AATACTCA	LOC115216632	LOC106875823	NC_043006.1:69462547:69462549:-.aln	683	690	FBgn0026439	ENSG00000079215	EVMG006950.1	SLC1A3	Eaat1
Ovu-Mir-67	GGTTGTGA	LOC115231190	LOC106882439	NC_042998.1:98434776:98434778:-.aln	491	498	NA	ENSG00000166153	EVMG014734.1	DEPDC4	NA
Ovu-Novel-22	ACAGAAAA	LOC115219521	LOC106875029	NC_043010.1:49903476:49903478:+.aln	81	89	NA	NA	NA	NA	NA
Ovu-Novel-1	CATCCCCA	LOC115220830	LOC106868699	NC_043013.1:24205185:24205187:+.aln	1588	1595	FBgn0015360	ENSG00000176928	EVMG003784.1	GCNT4	oxt
Ovu-Bantam	TGATCTCA	LOC115220441	LOC106880519	NC_043012.1:8872188:8872190:+.aln	38	45	FBgn0022361	ENSG00000185129	EVMG002501.1	PURA	Pur-alpha
Ovu-Novel-43	TCTTGATA	LOC115223471	LOC106870772	NC_043019.1:20553772:20553774:-.aln	89	96	FBgn0022160	ENSG00000115159	EVMG001728.1	GPD2	Gpo1
Ovu-Novel-33	TCTCTTCA	LOC115212893	LOC106882966	NC_043002.1:82839897:82839899:+.aln	1717	1724	FBgn0038195	ENSG00000148719	EVMG000425.1	DNAJB12	CG3061
Ovu-Novel-33	TCTCTTCA	LOC115218933	LOC106870951	NC_043010.1:28873746:28873748:-.aln	708	715	FBgn0032979	ENSG00000196597	NA	ZNF782	Clamp
Ovu-Mir-2-o24	TTTGATGA	LOC115220420	LOC106880617	NC_043012.1:32877134:32877136:+.aln	2777	2784	NA	NA	NA	NA	NA
Ovu-Novel-64-v1	CAAGTAGA	LOC115213481	LOC106867721	NC_042997.1:138167701:138167703:+.aln	2577	2584	FBgn0032258	ENSG00000103051	NA	COG4	CG7456
Ovu-Novel-7	ATAGCAAA	LOC115211663	LOC106870167	NC_043001.1:30468718:30468720:+.aln	648	655	NA	ENSG00000109182	EVMG007292.1	CWH43	NA
Ovu-Mir-1	ACATTCCA	LOC115232623	LOC106881078	NC_042998.1:99953185:99953187:+.aln	2479	2486	NA	ENSG00000106034	EVMG005307.1	CPED1	NA
Ovu-Novel-43	TCTTGATA	LOC115230189	LOC106874523	NC_042997.1:182403967:182403969:+.aln	3306	3313	NA	ENSG00000122483	EVMG015204.1	CCDC18	NA
Ovu-Mir-2-o24	TTTGATGA	LOC115209924	LOC106880651	NC_042999.1:125517294:125517296:-.aln	1828	1835	NA	NA	EVMG009420.1	NA	NA
Ovu-Novel-43	TCTTGATA	LOC115210670	LOC106876835	NC_043000.1:76895128:76895130:+.aln	115	122	FBgn0031286	ENSG00000274523	EVMG002552.1	RCC1L	CG3862
Ovu-Novel-45	TTCCAGCA	LOC115228511	LOC106871403	NC_042997.1:165842093:165842095:+.aln	983	990	NA	ENSG00000135205	EVMG011519.1	CCDC146	NA
Ovu-Mir-277	TGCATTTA	LOC115209062	LOC106873508	NC_042999.1:37031267:37031269:+.aln	787	794	FBgn0263933	ENSG00000177565	EVMG004816.1	TBL1XR1	ebi
Ovu-Mir-67	GGTTGTGA	LOC115222531	LOC106869513	NC_043016.1:31039171:31039173:+.aln	2153	2160	FBgn0030791	ENSG00000157191	EVMG003317.1	NECAP2	CG9132
Ovu-Mir-278	CCCACCGA	LOC115221558	LOC106883419	NC_043014.1:34482700:34482702:+.aln	54	61	FBgn0267487	ENSG00000175354	EVMG004278.1.2.5a4b9599	PTPN2	Ptp61F
Ovu-Mir-315	AATCAAAA	LOC115223979	LOC106882225	NC_043020.1:15074659:15074661:+.aln	131	138	NA	ENSG00000153827	EVMG003074.1	TRIP12	NA
Ovu-Novel-58	CTTAAATA	LOC115210654	LOC106872189	NC_043000.1:23929010:23929012:+.aln	159	166	FBgn0051119	ENSG00000163517	EVMG002711.1	HDAC11	HDAC11
Ovu-Novel-33	TCTCTTCA	LOC115212738	LOC106869347	NC_043002.1:78999304:78999306:+.aln	24	31	NA	ENSG00000126838	NA	PZP	NA
Ovu-Mir-33	CAATGCAA	LOC115212032	LOC106869168	NC_043001.1:40541027:40541029:+.aln	136	143	FBgn0015391	ENSG00000113810	EVMG000199.1	SMC4	glu
Ovu-Novel-73	AATTATAA	LOC115211829	LOC106874504	NC_043001.1:22728263:22728265:+.aln	698	705	FBgn0010583	ENSG00000158092	EVMG004383.1	NCK1	dock
Ovu-Mir-1994-P1	CTGTCTCA	LOC115217294	LOC106880942	NC_043007.1:72629955:72629957:+.aln	6865	6872	FBgn0263395	ENSG00000011566	EVMG007282.1	MAP4K3	hppy
Ovu-Novel-25-v1	GTCTTAAA	LOC115221816	LOC106879450	NC_043014.1:28180617:28180619:+.aln	4668	4675	FBgn0023529	ENSG00000280682	EVMG003255.1	HYOU1	CG2918
Ovu-Mir-375	CGAACAAA	LOC115215037	LOC106881243	NC_043004.1:51118272:51118274:-.aln	126	133	NA	NA	NA	NA	NA
Ovu-Mir-12	AATACTCA	LOC115209070	LOC106880813	NC_042999.1:163621998:163622000:+.aln	4873	4880	NA	ENSG00000040341	EVMG007013.1	STAU2	NA
Ovu-Mir-277	TGCATTTA	LOC115214915	LOC106877087	NC_042997.1:43471582:43471584:+.aln	841	848	NA	NA	NA	NA	NA
Ovu-Novel-26	TGTTCTCA	LOC115211137	LOC106869369	NC_043000.1:97719184:97719186:-.aln	1039	1046	NA	ENSG00000139154	NA	AEBP2	NA
Ovu-Let-7	CTACCTCA	LOC115219466	LOC106875041	NC_043010.1:67355836:67355838:+.aln	659	666	FBgn0020309	ENSG00000178187	NA	ZNF454	crol
Ovu-Novel-19	CACAGACA	LOC115211684	LOC106875722	NC_043001.1:74077792:74077794:+.aln	321	328	NA	NA	NA	NA	NA
Ovu-Novel-11	CAAAACCA	LOC115217016	LOC106867465	NC_043007.1:38328640:38328642:-.aln	249	256	NA	NA	NA	NA	NA
Ovu-Mir-1175	GAATCTCA	LOC115211133	LOC106880499	NC_043000.1:85685448:85685450:+.aln	2944	2951	NA	ENSG00000165458	EVMG004422.1	INPPL1	NA
Ovu-Mir-12	AATACTCA	LOC115209427	LOC106876337	NC_042999.1:90056163:90056165:+.aln	2222	2229	FBgn0029943	ENSG00000057663	EVMG007154.1	ATG5	Atg5
Ovu-Mir-216-P2j	TGAGATTA	LOC115215655	LOC106877503	NC_043005.1:83989843:83989845:-.aln	2402	2409	NA	ENSG00000249853	EVMG011505.1	HS3ST5	NA
Ovu-Mir-96-P2	GTGCCAAA	LOC115220690	LOC106871117	NC_043013.1:3567639:3567641:-.aln	717	724	FBgn0025790	ENSG00000277726	EVMG000763.1	AL109811.3	TBPH
Ovu-Novel-58	CTTAAATA	LOC115212797	LOC106870700	NC_043002.1:33787268:33787270:-.aln	1944	1951	FBgn0037648	NA	EVMG007052.1	NA	CG11975
Ovu-Mir-317	TGTGTTCA	LOC115209094	LOC106872086	NC_042999.1:97295857:97295859:-.aln	7350	7357	NA	NA	NA	NA	NA
Ovu-Mir-137-v1	AGCAATAA	LOC115229500	LOC106870380	NC_042998.1:184421814:184421816:-.aln	92	99	NA	NA	EVMG005967.1	NA	NA
Ovu-Mir-277	TGCATTTA	LOC115223287	LOC106873214	NC_042998.1:174754352:174754354:+.aln	299	306	FBgn0265574	ENSG00000096401	EVMG006982.1	CDC5L	Cdc5
Ovu-Mir-67	GGTTGTGA	LOC115217240	LOC106879851	NC_043007.1:71856355:71856357:-.aln	713	720	NA	ENSG00000165861	EVMG005562.1	ZFYVE1	NA
Ovu-Novel-73	AATTATAA	LOC115216642	LOC106884391	NC_043006.1:26682684:26682686:+.aln	427	434	FBgn0050463	ENSG00000141429	EVMG006298.1_EVMG003239.1	GALNT1	Pgant9
Ovu-Bantam	TGATCTCA	LOC115220592	LOC106872533	NC_043012.1:10731100:10731102:-.aln	1333	1340	NA	ENSG00000140386	EVMG007248.1	SCAPER	NA
Ovu-Novel-45	TTCCAGCA	LOC115210787	LOC106881373	NC_043000.1:115458532:115458534:-.aln	547	554	FBgn0036772	ENSG00000018699	EVMG000072.1	TTC27	CG5290
Ovu-Mir-216-P2j	TGAGATTA	LOC115230189	LOC106874523	NC_042997.1:182403967:182403969:+.aln	373	380	NA	ENSG00000122483	EVMG015204.1	CCDC18	NA
Ovu-Novel-6	ATGGTTCA	LOC115214190	LOC106874657	NC_043003.1:95903091:95903093:+.aln	523	530	FBgn0039731	ENSG00000156876	EVMG003736.1	SASS6	Sas-6
Ovu-Mir-96-P2	GTGCCAAA	LOC115220940	LOC106875772	NC_043013.1:45147480:45147482:+.aln	662	669	NA	NA	EVMG003085.1	NA	NA
Ovu-Novel-57	TGAGTTTA	LOC115212367	LOC106882136	NC_043001.1:99399180:99399182:+.aln	1464	1471	NA	NA	NA	NA	NA
Ovu-Novel-58	CTTAAATA	LOC115210885	LOC106883068	NC_043000.1:132279780:132279782:+.aln	649	656	FBgn0036515	ENSG00000106305	EVMG018228.1	AIMP2	AIMP2
Ovu-Novel-13	ACAGCTAA	LOC115221329	LOC106869839	NC_043014.1:47012423:47012425:+.aln	113	120	NA	NA	NA	NA	NA
Ovu-Novel-64-v1	CAAGTAGA	LOC115209305	LOC106868453	NC_042999.1:117046097:117046099:-.aln	5674	5681	FBgn0032246	ENSG00000139668	EVMG006412.1.1.5a4b9731	WDFY2	Wdfy2
Ovu-Mir-317	TGTGTTCA	LOC115209299	LOC106873185	NC_042999.1:14667455:14667457:+.aln	1048	1055	NA	ENSG00000120659	EVMG004758.1	TNFSF11	NA
Ovu-Mir-1994-P1	CTGTCTCA	LOC115209963	LOC106870932	NC_042999.1:142855528:142855530:+.aln	3133	3140	FBgn0037010	ENSG00000156471	NA	PTDSS1	CG4825
Ovu-Mir-137-v1	AGCAATAA	LOC115209943	LOC106883624	NC_042997.1:51453722:51453724:+.aln	2362	2369	FBgn0053653	ENSG00000163618	NA	CADPS	Cadps
Ovu-Mir-96-P2	GTGCCAAA	LOC115216341	LOC106869835	NC_043006.1:65774851:65774853:+.aln	2356	2363	FBgn0283657	ENSG00000198586	EVMG006362.1	TLK1	Tlk
Ovu-Mir-1994-P1	CTGTCTCA	LOC115209336	LOC106868053	NC_042999.1:100573641:100573643:-.aln	321	328	FBgn0266671	ENSG00000180104	EVMG003674.1	EXOC3	Sec6
Ovu-Mir-1993	GCATAATA	LOC115213819	LOC106879084	NC_043003.1:53736192:53736194:+.aln	1353	1360	FBgn0001404	NA	EVMG001354.1	NA	egh
Ovu-Novel-46	GTTGGAGA	LOC115212354	LOC106882259	NC_043001.1:125620345:125620347:+.aln	1213	1220	FBgn0052085	ENSG00000127585	EVMG001566.1	FBXL16	CG32085
Ovu-Novel-69-P1	AAATCACA	LOC115210282	LOC106878598	NC_043000.1:147683180:147683182:+.aln	1446	1453	NA	ENSG00000078043	NA	PIAS2	NA
Ovu-Novel-48	CCTTTGCA	LOC115214750	LOC106879191	NC_043004.1:87657965:87657967:+.aln	1535	1542	FBgn0030756	ENSG00000145283	EVMG004709.1	SLC10A6	CG9903
Ovu-Mir-375	CGAACAAA	LOC115210321	LOC106880546	NC_043000.1:89932471:89932473:-.aln	734	741	FBgn0015509	ENSG00000055130	EVMG005104.1	CUL1	Cul1
Ovu-Bantam	TGATCTCA	LOC115223863	LOC106875559	NC_043020.1:30830831:30830833:-.aln	28	35	FBgn0003410	ENSG00000181788	EVMG005983.1	SIAH2	sina
Ovu-Novel-22	ACAGAAAA	LOC115217543	LOC106882853	NC_043007.1:17542937:17542939:+.aln	610	617	NA	ENSG00000130528	EVMG000768.1	HRC	NA
Ovu-Mir-137-v1	AGCAATAA	LOC115222105	LOC106877822	NC_043015.1:49043715:49043717:-.aln	617	626	NA	NA	EVMG000617.1.1.5a4b919a	NA	NA
Ovu-Let-7	CTACCTCA	LOC115216414	LOC106880362	NC_043006.1:26497929:26497931:+.aln	492	499	FBgn0013762	ENSG00000164885	EVMG004346.1	CDK5	Cdk5
Ovu-Mir-315	AATCAAAA	LOC115213025	LOC106882348	NC_043002.1:87840037:87840039:+.aln	1205	1212	NA	ENSG00000077585	NA	GPR137B	NA
Ovu-Mir-1992	ACTGCTGA	LOC115213801	LOC106878692	NC_043003.1:101698038:101698040:-.aln	2438	2445	NA	NA	EVMG004091.1	NA	NA
Ovu-Mir-2-o20-v1	GGCTGTGA	LOC115213036	LOC106867446	NC_043002.1:88260929:88260931:-.aln	3433	3440	FBgn0067102	ENSG00000148154	EVMG006475.1	UGCG	GlcT
Ovu-Novel-55	GAATTTTA	LOC115218914	LOC106873660	NC_043010.1:43363001:43363003:+.aln	34	41	NA	NA	NA	NA	NA
Ovu-Mir-219	GACAATCA	LOC115219047	LOC106875546	NC_043010.1:18173613:18173615:+.aln	755	762	NA	NA	NA	NA	NA
Ovu-Novel-8	ATGTTCCA	LOC115216408	LOC106879481	NC_043006.1:29965055:29965057:-.aln	621	628	FBgn0264922	ENSG00000188612	EVMG001488.1	SUMO2	smt3
Ovu-Novel-22	ACAGAAAA	LOC115222005	LOC106880757	NC_043015.1:17810217:17810219:+.aln	1734	1741	NA	NA	EVMG001386.1	NA	NA
Ovu-Mir-1984-P1	ATAGGGCA	LOC115210198	LOC106880304	NC_043000.1:18121285:18121287:+.aln	1562	1569	FBgn0283438	ENSG00000170638	EVMG004819.1	TRABD	CG46280
Ovu-Novel-8	ATGTTCCA	LOC115216655	LOC106868745	NC_043006.1:83610458:83610460:+.aln	1164	1171	NA	NA	NA	NA	NA
Ovu-Mir-2-o20-v1	GGCTGTGA	LOC115218615	LOC106881425	NC_043009.1:34905837:34905839:-.aln	822	829	FBgn0051516	NA	EVMG013935.1	NA	CG31516
Ovu-Mir-277	TGCATTTA	LOC115217850	LOC106880181	NC_043008.1:33252801:33252803:-.aln	2797	2804	FBgn0037138	ENSG00000159423	EVMG002784.1	ALDH4A1	P5CDh1
Ovu-Mir-22-P2	GGCAGCTA	LOC115222822	LOC106882016	NC_043017.1:24685432:24685434:+.aln	32	39	FBgn0004177	ENSG00000104695	EVMG000279.1	PPP2CB	mts
Ovu-Novel-73	AATTATAA	LOC115213465	LOC106880527	NC_043002.1:56902040:56902042:-.aln	7124	7131	NA	NA	EVMG006541.1	NA	NA
Ovu-Novel-55	GAATTTTA	LOC115215598	LOC106883261	NC_043005.1:4589660:4589662:+.aln	1074	1081	FBgn0030435	ENSG00000058799	EVMG004156.1	YIPF1	CG4645
Ovu-Mir-190	ACATATCA	LOC115212758	LOC106878403	NC_043002.1:36306944:36306946:+.aln	59	66	FBgn0046692	ENSG00000266173	EVMG004908.1	STRADA	Stlk
Ovu-Novel-8	ATGTTCCA	LOC115224728	LOC106876517	NC_043022.1:10431185:10431187:-.aln	38	45	NA	NA	NA	NA	NA
Ovu-Novel-38-v1	ATGATGAA	LOC115225821	LOC106882049	NC_043024.1:7704761:7704763:-.aln	68	75	FBgn0001179	ENSG00000163161	EVMG003125.1	ERCC3	hay
Ovu-Novel-45	TTCCAGCA	LOC115222540	LOC106868978	NC_043016.1:15087061:15087063:+.aln	2922	2929	NA	NA	EVMG003118.1	NA	NA
Ovu-Novel-58	CTTAAATA	LOC115217294	LOC106880942	NC_043007.1:72629955:72629957:+.aln	706	713	FBgn0263395	ENSG00000011566	EVMG007282.1	MAP4K3	hppy
Ovu-Novel-1	CATCCCCA	LOC115216992	LOC106879701	NC_043007.1:16534123:16534125:-.aln	148	155	NA	ENSG00000089902	EVMG005041.1	RCOR1	NA
Ovu-Novel-33	TCTCTTCA	LOC115218388	LOC106884192	NC_043009.1:22964983:22964985:-.aln	191	198	FBgn0011604	ENSG00000153147	EVMG002874.1	SMARCA5	Iswi
Ovu-Bantam	TGATCTCA	LOC115225481	LOC106879416	NC_043023.1:3901964:3901966:+.aln	1242	1249	FBgn0036337	ENSG00000156110	EVMG005453.1	ADK	AdenoK
Ovu-Mir-315	AATCAAAA	LOC115220246	LOC106870815	NC_043012.1:4379427:4379429:+.aln	760	767	NA	ENSG00000172270	EVMG007405.1	BSG	NA
Ovu-Novel-22	ACAGAAAA	LOC115210363	LOC106882625	NC_043000.1:85507266:85507268:-.aln	563	570	FBgn0039705	ENSG00000281089	EVMG003823.1	ATG16L1	Atg16
Ovu-Mir-1	ACATTCCA	LOC115217092	LOC106878538	NC_043007.1:41677202:41677204:-.aln	143	150	FBgn0022097	ENSG00000100554	EVMG001282.1	ATP6V1D	Vha36-1
Ovu-Novel-57	TGAGTTTA	LOC115211963	LOC106871940	NC_043001.1:107112003:107112005:+.aln	757	764	NA	ENSG00000176920	EVMG013531.1	FUT2	NA
Ovu-Mir-34	CACTGCCA	LOC115220371	LOC106880847	NC_043012.1:7795986:7795988:+.aln	1408	1415	FBgn0000018	ENSG00000173867	EVMG007382.1	AC013489.1	abo
Ovu-Novel-7	ATAGCAAA	LOC115212784	LOC106873653	NC_043002.1:117422118:117422120:+.aln	1077	1084	FBgn0267975	ENSG00000174238	EVMG004874.1	PITPNA	vib
Ovu-Novel-33	TCTCTTCA	LOC115216388	LOC106867263	NC_043006.1:73015338:73015340:-.aln	1480	1487	NA	NA	EVMG017713.1	NA	NA
Ovu-Mir-2-o24	TTTGATGA	LOC115223950	LOC106877535	NC_043020.1:27969671:27969673:-.aln	2874	2881	NA	ENSG00000168234	EVMG000717.1	TTC39C	NA
Ovu-Mir-7	GTCTTCCA	LOC115212901	LOC106872207	NC_043002.1:108645814:108645816:-.aln	2420	2427	FBgn0267350	ENSG00000241973	EVMG006491.1	PI4KA	PI4KIIIalpha
Ovu-Novel-43	TCTTGATA	LOC115218342	LOC106872061	NC_043009.1:36687251:36687253:+.aln	2089	2096	FBgn0022029	ENSG00000198276	EVMG005563.1	UCKL1	l(2)k01209
Ovu-Mir-22-P1	AGGCAGCA	LOC115215499	LOC106881299	NC_043005.1:105249585:105249587:-.aln	737	744	NA	NA	EVMG014787.1	NA	NA
Ovu-Mir-190	ACATATCA	LOC115218090	LOC106884396	NC_043008.1:57417201:57417203:+.aln	293	300	FBgn0037297	ENSG00000107185	EVMG001365.1	RGP1	CG1116
Ovu-Mir-71	GTCTTTCA	LOC115216371	LOC106880634	NC_043006.1:36170205:36170207:+.aln	1213	1220	NA	NA	NA	NA	NA
Ovu-Novel-73	AATTATAA	LOC115223298	LOC106873213	NC_042998.1:174757014:174757016:-.aln	77	84	FBgn0029820	ENSG00000176148	EVMG016125.1	TCP11L1	CG16721
Ovu-Novel-22	ACAGAAAA	LOC115217191	LOC106873369	NC_043007.1:52059693:52059695:-.aln	95	102	FBgn0035830	ENSG00000162191	EVMG016501.1	UBXN1	CG8209
Ovu-Mir-315	AATCAAAA	LOC115220273	LOC106869515	NC_043012.1:55966174:55966176:-.aln	42	49	NA	NA	NA	NA	NA
Ovu-Mir-2-o24	TTTGATGA	LOC115221786	LOC106877390	NC_043014.1:14224158:14224160:+.aln	1490	1497	FBgn0030456	ENSG00000274811	EVMG005289.1	CLPTM1L	CG4332
Ovu-Mir-1	ACATTCCA	LOC115219627	LOC106878267	NC_042997.1:92135618:92135620:-.aln	3070	3077	FBgn0004657	ENSG00000150093	EVMG000625.1.1.5a4b9303	ITGB1	mys
Ovu-Mir-2-o24	TTTGATGA	LOC115216665	LOC106872556	NC_043006.1:20275958:20275960:+.aln	842	849	NA	ENSG00000119318	NA	RAD23B	NA
Ovu-Novel-73	AATTATAA	LOC115221369	LOC106879452	NC_043014.1:27548930:27548932:+.aln	5402	5409	NA	NA	NA	NA	NA
Ovu-Novel-55	GAATTTTA	LOC115216665	LOC106872556	NC_043006.1:20275958:20275960:+.aln	590	597	NA	ENSG00000119318	NA	RAD23B	NA
Ovu-Mir-71	GTCTTTCA	LOC115224708	LOC106868878	NC_043022.1:24068176:24068178:-.aln	229	236	NA	NA	EVMG005225.1	NA	NA
Ovu-Novel-87-v1	TGCTCAGA	LOC115218512	LOC106867561	NC_043009.1:63015387:63015389:+.aln	80	87	FBgn0037092	ENSG00000150625	EVMG010173.1	GPM6A	M6
Ovu-Mir-33	CAATGCAA	LOC115214926	LOC106871743	NC_043004.1:93132620:93132622:+.aln	3143	3150	NA	ENSG00000066777	EVMG001701.1.1.5a4b92c2	ARFGEF1	NA
Ovu-Mir-317	TGTGTTCA	LOC115218347	LOC106883675	NC_043009.1:34342089:34342091:+.aln	942	949	FBgn0264077	ENSG00000283777	EVMG002981.1	CANX	Cnx14D
Ovu-Mir-315	AATCAAAA	LOC115210966	LOC106868123	NC_043000.1:18476104:18476106:+.aln	20	27	NA	ENSG00000156172	EVMG016680.1	C8orf37	NA
Ovu-Mir-190	ACATATCA	LOC115217706	LOC106880238	NC_043007.1:59230805:59230807:+.aln	4518	4525	FBgn0034657	ENSG00000149809	EVMG002115.1	TM7SF2	LBR
Ovu-Mir-315	AATCAAAA	LOC115218429	LOC106869269	NC_043009.1:25787595:25787597:+.aln	1868	1875	NA	NA	NA	NA	NA
Ovu-Mir-7	GTCTTCCA	LOC115214142	LOC106869737	NC_043003.1:18033159:18033161:+.aln	156	163	NA	NA	NA	NA	NA
Ovu-Mir-210-P15-v1	CGCACAAA	LOC115222222	LOC106880374	NC_043015.1:38706170:38706172:+.aln	614	621	FBgn0030612	ENSG00000137992	EVMG003944.1	DBT	CG5599
Ovu-Mir-1992	ACTGCTGA	LOC115208907	LOC106878978	NC_042997.1:16670007:16670009:+.aln	6230	6237	FBgn0036004	NA	NA	NA	Jarid2
Ovu-Mir-315	AATCAAAA	LOC115230615	LOC106876771	NW_021833999.1:14193:14195:+.aln	6796	6803	FBgn0283477	ENSG00000136450	EVMG000483.1	SRSF1	SF2
Ovu-Novel-6	ATGGTTCA	LOC115215503	LOC106875151	NC_042997.1:15818128:15818130:+.aln	2344	2351	NA	NA	NA	NA	NA
Ovu-Novel-1	CATCCCCA	LOC115210309	LOC106873864	NC_042997.1:141846439:141846441:-.aln	357	364	FBgn0021856	ENSG00000171953	EVMG005808.1	ATPAF2	l(2)k14505
Ovu-Mir-277	TGCATTTA	LOC115221301	LOC106883428	NC_043014.1:39661269:39661271:-.aln	3198	3205	NA	NA	NA	NA	NA
Ovu-Novel-56	TGCTAGCA	LOC115212893	LOC106882966	NC_043002.1:82839897:82839899:+.aln	3862	3869	FBgn0038195	ENSG00000148719	EVMG000425.1	DNAJB12	CG3061
Ovu-Mir-133	GGGACCAA	LOC115209141	LOC106876010	NC_042999.1:108875543:108875545:+.aln	3283	3290	FBgn0041096	ENSG00000115183	EVMG004671.1_EVMG007778.1	TANC1	rols
Ovu-Mir-1	ACATTCCA	LOC115220302	LOC106879773	NC_043012.1:36563957:36563959:-.aln	1208	1215	NA	NA	NA	NA	NA
Ovu-Mir-216-P2j	TGAGATTA	LOC115219627	LOC106878267	NC_042997.1:92135618:92135620:-.aln	582	589	FBgn0004657	ENSG00000150093	EVMG000625.1.1.5a4b9303	ITGB1	mys
Ovu-Novel-7	ATAGCAAA	LOC115217414	LOC106867924	NC_043007.1:44470049:44470051:-.aln	794	801	FBgn0036536	ENSG00000186073	EVMG007397.1	C15orf41	CG12713
Ovu-Mir-277	TGCATTTA	LOC115222993	LOC106880930	NC_043017.1:25112689:25112691:-.aln	182	189	NA	NA	NA	NA	NA
Ovu-Novel-43	TCTTGATA	LOC115213438	LOC106871477	NC_043002.1:24227194:24227196:-.aln	1614	1621	NA	ENSG00000126773	NA	PCNX4	NA
Ovu-Novel-7	ATAGCAAA	LOC115219350	LOC106874978	NC_043010.1:52033483:52033485:+.aln	2696	2703	FBgn0036522	ENSG00000213967	EVMG007419.1	ZNF726	Phs
Ovu-Novel-73	AATTATAA	LOC115222873	LOC106875264	NC_043017.1:7673207:7673209:-.aln	403	410	FBgn0262732	ENSG00000107223	EVMG006936.1	EDF1	mbf1
Ovu-Mir-750	AGATCTGA	LOC115212530	LOC106869571	NC_042997.1:53596817:53596819:+.aln	3110	3117	NA	NA	EVMG004724.1	NA	NA
Ovu-Novel-30	TGGTTCCA	LOC115213239	LOC106880526	NC_043002.1:56858223:56858225:+.aln	9248	9255	NA	NA	EVMG007713.1	NA	NA
Ovu-Novel-46	GTTGGAGA	LOC115212319	LOC106869143	NC_043001.1:45680732:45680734:+.aln	460	467	FBgn0022960	ENSG00000138698	EVMG006129.1	RAP1GDS1	vimar
Ovu-Mir-190	ACATATCA	LOC115216396	LOC106876199	NC_043006.1:54598798:54598800:+.aln	121	128	NA	NA	NA	NA	NA
Ovu-Mir-1	ACATTCCA	LOC115228857	LOC106869431	NC_042998.1:83431046:83431048:+.aln	2099	2106	NA	ENSG00000277203	EVMG002667.1	F8A1	NA
Ovu-Novel-73	AATTATAA	LOC115217338	LOC106878963	NC_043007.1:61972199:61972201:+.aln	174	181	NA	NA	EVMG000620.1	NA	NA
Ovu-Mir-1984-P1	ATAGGGCA	LOC115226336	LOC106875312	NC_043026.1:6508896:6508898:-.aln	387	394	FBgn0023169	ENSG00000162409	EVMG003114.1	PRKAA2	AMPKalpha
Ovu-Mir-1993	GCATAATA	LOC115208776	LOC106875359	NC_042998.1:144502600:144502602:+.aln	1280	1287	NA	NA	NA	NA	NA
Ovu-Bantam	TGATCTCA	LOC115218248	LOC106871438	NC_043009.1:20648565:20648567:+.aln	1173	1180	NA	NA	EVMG002721.1	NA	NA
Ovu-Novel-55	GAATTTTA	LOC115223707	LOC106873968	NC_043019.1:17146808:17146810:-.aln	539	546	NA	NA	EVMG015922.1	NA	NA
Ovu-Novel-57	TGAGTTTA	LOC115224219	LOC106869849	NC_042998.1:80575297:80575299:+.aln	573	580	FBgn0260397	ENSG00000004487	EVMG000013.1	KDM1A	Su(var)3-3
Ovu-Novel-38-v1	ATGATGAA	LOC115232520	LOC106867405	NC_042998.1:168718181:168718183:-.aln	5375	5382	FBgn0035733	ENSG00000100302	EVMG001136.1	RASD2	CG8641
Ovu-Novel-55	GAATTTTA	LOC115211206	LOC106881505	NC_042997.1:140135590:140135592:+.aln	1219	1226	FBgn0042101	NA	EVMG013522.1	NA	CG18744
Ovu-Mir-750	AGATCTGA	LOC115215818	LOC106876569	NC_043005.1:28994356:28994358:+.aln	274	281	FBgn0035709	ENSG00000175766	EVMG003672.1	EIF4E1B	eIF4E4
Ovu-Novel-58	CTTAAATA	LOC115210513	LOC106878491	NC_043000.1:79649182:79649184:+.aln	1432	1439	NA	NA	EVMG004384.1	NA	NA
Ovu-Mir-277	TGCATTTA	LOC115219831	LOC106870025	NC_043011.1:40368905:40368907:+.aln	760	767	NA	NA	EVMG007934.1	NA	NA
Ovu-Mir-1994-P1	CTGTCTCA	LOC115219050	LOC106867709	NC_043010.1:25498746:25498748:+.aln	4	11	NA	NA	NA	NA	NA
Ovu-Mir-277	TGCATTTA	LOC115228329	LOC106872741	NC_042998.1:9622247:9622249:-.aln	435	442	NA	ENSG00000142784	EVMG001022.1	WDTC1	NA
Ovu-Mir-76	ACAACGAA	LOC115209114	LOC106872363	NC_042999.1:140399666:140399668:+.aln	2238	2245	NA	NA	NA	NA	NA
Ovu-Novel-73	AATTATAA	LOC115209882	LOC106874079	NC_042999.1:28007252:28007254:+.aln	703	710	NA	ENSG00000164211	EVMG004209.1	STARD4	NA
Ovu-Novel-73	AATTATAA	LOC115217294	LOC106880942	NC_043007.1:72629955:72629957:+.aln	1118	1125	FBgn0263395	ENSG00000011566	EVMG007282.1	MAP4K3	hppy
Ovu-Mir-2-o20-v1	GGCTGTGA	LOC115218897	LOC106874977	NC_043010.1:52001915:52001917:+.aln	657	664	FBgn0033413	ENSG00000169230	EVMG003185.1	PRELID1	prel
Ovu-Novel-73	AATTATAA	LOC115219957	LOC106876436	NC_043011.1:13648014:13648016:+.aln	122	129	NA	ENSG00000180269	EVMG013089.1	GPR139	NA
Ovu-Novel-55	GAATTTTA	LOC115229748	LOC106875940	NC_042998.1:90792683:90792685:+.aln	1308	1315	FBgn0035838	ENSG00000138231	EVMG001644.1	DBR1	ldbr
Ovu-Novel-40	GGGTTTAA	LOC115209457	LOC106872049	NC_042999.1:55934296:55934298:+.aln	209	216	NA	NA	NA	NA	NA
Ovu-Mir-190	ACATATCA	LOC115218794	LOC106884023	NC_043010.1:42907428:42907430:+.aln	318	325	NA	NA	NA	NA	NA
Ovu-Novel-17	GTCTTGCA	LOC115222887	LOC106877794	NC_043017.1:9901278:9901280:+.aln	484	491	FBgn0004915	ENSG00000137947	EVMG001024.1	GTF2B	TfIIB
Ovu-Novel-81-v1	AGCTCCTA	LOC115232439	LOC106882970	NC_042998.1:93899972:93899974:-.aln	7117	7124	NA	NA	EVMG006290.1	NA	NA
Ovu-Mir-8	CAGTATTA	LOC115221555	LOC106870383	NC_043014.1:3398077:3398079:-.aln	747	754	NA	NA	NA	NA	NA
Ovu-Novel-25-v1	GTCTTAAA	LOC115212985	LOC106883150	NC_043002.1:11266957:11266959:-.aln	107	114	NA	NA	NA	NA	NA
Ovu-Novel-24-v1	GCACTAAA	LOC115215476	LOC106879476	NC_043005.1:91991347:91991349:+.aln	2028	2035	FBgn0266756	ENSG00000147041	NA	SYTL5	btsz
Ovu-Mir-7	GTCTTCCA	LOC115232439	LOC106882970	NC_042998.1:93899972:93899974:-.aln	2182	2189	NA	NA	EVMG006290.1	NA	NA
Ovu-Novel-39	GCAAGGCA	LOC115218835	LOC106870091	NC_043010.1:61425904:61425906:+.aln	1008	1015	FBgn0020309	ENSG00000197016	EVMG005141.1	ZNF470	crol
Ovu-Novel-55	GAATTTTA	LOC115232423	LOC106868681	NC_042998.1:79911715:79911717:+.aln	687	694	FBgn0027080	ENSG00000134684	EVMG004945.1	YARS1	TyrRS
Ovu-Mir-317	TGTGTTCA	LOC115232451	LOC106879567	NC_042998.1:2343060:2343062:-.aln	407	414	FBgn0032597	ENSG00000103274	EVMG004367.1	NUBP1	CG17904
Ovu-Novel-7	ATAGCAAA	LOC115211826	LOC106867824	NC_043001.1:103458360:103458362:+.aln	645	652	FBgn0033844	ENSG00000134255	EVMG006639.1	CEPT1	bbc
Ovu-Mir-279	TCTAGTCA	LOC115209968	LOC106876034	NC_042999.1:135124724:135124726:+.aln	5242	5249	NA	NA	NA	NA	NA
Ovu-Mir-1992	ACTGCTGA	LOC115214944	LOC106877646	NC_043004.1:893104:893106:+.aln	57	64	FBgn0038475	ENSG00000079999	EVMG005555.1	KEAP1	Keap1
Ovu-Mir-210-P15-v1	CGCACAAA	LOC115216523	LOC106879289	NC_043006.1:72472206:72472208:+.aln	128	135	FBgn0001276	ENSG00000063322	EVMG003857.1.1.5a4b92a5	MED29	ix
Ovu-Mir-190	ACATATCA	LOC115215591	LOC106876279	NC_043005.1:27703443:27703445:+.aln	978	985	FBgn0038358	ENSG00000105948	EVMG002801.1	TTC26	Ttc26
Ovu-Mir-9	ACCAAAGA	LOC115219444	LOC106870107	NC_043010.1:62599412:62599414:+.aln	3014	3021	NA	NA	NA	NA	NA
Ovu-Mir-2-o24	TTTGATGA	LOC115222108	LOC106869427	NC_043015.1:40832497:40832499:-.aln	673	680	NA	ENSG00000157778	EVMG005170.1	PSMG3	NA
Ovu-Novel-73	AATTATAA	LOC115217079	LOC106879604	NC_043007.1:10154463:10154465:-.aln	1438	1445	NA	NA	EVMG008862.1	NA	NA
Ovu-Mir-216-P2j	TGAGATTA	LOC115218466	LOC106867548	NC_043009.1:62788206:62788208:+.aln	1186	1193	NA	NA	EVMG003781.1	NA	NA
Ovu-Mir-315	AATCAAAA	LOC115224747	LOC106880166	NC_043022.1:17600205:17600207:+.aln	543	550	NA	NA	EVMG000222.1	NA	NA
Ovu-Novel-58	CTTAAATA	LOC115221295	LOC106869848	NC_043014.1:47539726:47539728:+.aln	1422	1429	NA	NA	EVMG004280.1	NA	NA
Ovu-Novel-46	GTTGGAGA	LOC115214940	LOC106872398	NC_043004.1:32218339:32218341:-.aln	3347	3354	NA	NA	NA	NA	NA
Ovu-Novel-73	AATTATAA	LOC115223184	LOC106867756	NC_043018.1:13548577:13548579:-.aln	403	410	NA	ENSG00000120008	EVMG005147.1	WDR11	NA
Ovu-Mir-33	CAATGCAA	LOC115220830	LOC106868699	NC_043013.1:24205185:24205187:+.aln	678	685	FBgn0015360	ENSG00000176928	EVMG003784.1	GCNT4	oxt
Ovu-Novel-19	CACAGACA	LOC115216830	LOC106869704	NC_043006.1:67814627:67814629:+.aln	2468	2475	FBgn0261788	ENSG00000206560	EVMG006252.1	ANKRD28	Ank2
Ovu-Novel-57	TGAGTTTA	LOC115215865	LOC106883982	NC_043005.1:90125236:90125238:-.aln	111	118	NA	NA	EVMG012209.1	NA	NA
Ovu-Novel-26	TGTTCTCA	LOC115212319	LOC106869143	NC_043001.1:45680732:45680734:+.aln	749	756	FBgn0022960	ENSG00000138698	EVMG006129.1	RAP1GDS1	vimar
Ovu-Mir-124	GTGCCTTA	LOC115210705	LOC106871829	NC_043000.1:64229945:64229947:+.aln	2266	2273	FBgn0026189	ENSG00000007062	EVMG011295.1	PROM1	prominin-like
Ovu-Mir-190	ACATATCA	LOC115216515	LOC106872562	NC_043006.1:32036875:32036877:+.aln	194	201	NA	ENSG00000121964	NA	GTDC1	NA
Ovu-Mir-7	GTCTTCCA	LOC115209094	LOC106872086	NC_042999.1:97295857:97295859:-.aln	5060	5067	NA	NA	NA	NA	NA
Ovu-Novel-58	CTTAAATA	LOC115210666	LOC106881149	NC_043000.1:148985035:148985037:-.aln	305	312	FBgn0034792	ENSG00000136758	EVMG003028.1	YME1L1	YME1L
Ovu-Novel-57	TGAGTTTA	LOC115212048	LOC106876273	NC_042997.1:53126016:53126018:+.aln	426	433	NA	NA	NA	NA	NA
Ovu-Novel-55	GAATTTTA	LOC115212765	LOC106880064	NC_043002.1:46335674:46335676:-.aln	1356	1363	NA	NA	EVMG010767.1	NA	NA
Ovu-Novel-67	CTCACCCA	LOC115218896	LOC106870473	NC_043010.1:56585931:56585933:+.aln	119	126	FBgn0014010	ENSG00000169228	EVMG002611.1	RAB24	Rab5
Ovu-Novel-43	TCTTGATA	LOC115211133	LOC106880499	NC_043000.1:85685448:85685450:+.aln	425	432	NA	ENSG00000165458	EVMG004422.1	INPPL1	NA
Ovu-Novel-22	ACAGAAAA	LOC115219755	LOC106872705	NC_042997.1:192496892:192496894:+.aln	4407	4414	FBgn0040918	ENSG00000172292	EVMG002640.1_EVMG007906.1	CERS6	schlank
Ovu-Novel-73	AATTATAA	LOC115221523	LOC106871296	NC_043014.1:15902606:15902608:+.aln	127	134	FBgn0028327	ENSG00000124783	EVMG001978.1	SSR1	l(1)G0320
Ovu-Novel-57	TGAGTTTA	LOC115227964	LOC106879467	NC_042998.1:49095067:49095069:+.aln	178	185	FBgn0265042	ENSG00000184185	EVMG004082.1.1.5a4b95cd	KCNJ12	Irk1
Ovu-Mir-34	CACTGCCA	LOC115213028	LOC106876032	NC_043002.1:89459363:89459365:-.aln	751	758	NA	NA	EVMG013619.1	NA	NA
Ovu-Mir-10-P3	CTCAGGGA	LOC115221119	LOC106878393	NC_043013.1:271528:271530:+.aln	684	691	FBgn0034943	ENSG00000010932	EVMG006204.1	FMO1	Fmo-1
Ovu-Novel-25-v1	GTCTTAAA	LOC115215641	LOC106867850	NC_043005.1:96375855:96375857:+.aln	4002	4009	FBgn0036397	ENSG00000103148	NA	NPRL3	Nprl3
Ovu-Mir-1	ACATTCCA	LOC115226545	LOC106878050	NC_043026.1:5912662:5912664:-.aln	2125	2132	FBgn0025800	ENSG00000166949	NA	SMAD3	Smox
Ovu-Mir-31	TCTTGCCA	LOC115212321	LOC106868482	NC_042997.1:77690006:77690008:-.aln	1316	1323	FBgn0029935	ENSG00000136297	EVMG000965.1.1.5a4b9392	MMD2	CG4615
Ovu-Novel-25-v1	GTCTTAAA	LOC115210300	LOC106871946	NC_043000.1:71681422:71681424:+.aln	92	99	FBgn0035519	ENSG00000206403	EVMG014587.1	ABHD16A	CG1309
Ovu-Novel-42	TGCACAGA	LOC115209924	LOC106880651	NC_042999.1:125517294:125517296:-.aln	10295	10302	NA	NA	EVMG009420.1	NA	NA
Ovu-Mir-2-o24	TTTGATGA	LOC115216798	LOC106869151	NC_043006.1:34690668:34690670:+.aln	484	491	NA	NA	EVMG013416.1	NA	NA
Ovu-Mir-2-o24	TTTGATGA	LOC115222888	LOC106873104	NC_043017.1:17925128:17925130:+.aln	4485	4492	NA	NA	NA	NA	NA
Ovu-Novel-48	CCTTTGCA	LOC115223876	LOC106876789	NC_043020.1:4013714:4013716:-.aln	1140	1147	NA	NA	EVMG015764.1	NA	NA
Ovu-Novel-55	GAATTTTA	LOC115217003	LOC106880919	NC_043007.1:24025265:24025267:+.aln	2285	2292	FBgn0283680	ENSG00000143772	EVMG002102.1	ITPKB	IP3K2
Ovu-Mir-277	TGCATTTA	LOC115223298	LOC106873213	NC_042998.1:174757014:174757016:-.aln	372	383	FBgn0029820	ENSG00000176148	EVMG016125.1	TCP11L1	CG16721
Ovu-Mir-277	TGCATTTA	LOC115210016	LOC106875352	NC_042997.1:87217163:87217165:-.aln	1197	1204	FBgn0029715	ENSG00000106244	EVMG004853.1	PDAP1	CG11444
Ovu-Novel-11	CAAAACCA	LOC115229230	LOC106879356	NW_021832552.1:29189:29191:+.aln	373	380	FBgn0036428	ENSG00000119938	EVMG001262.1	PPP1R3C	Gbs-70E
Ovu-Novel-74	GATCATGA	LOC115209640	LOC106872358	NC_042999.1:141369446:141369448:-.aln	2061	2068	NA	NA	NA	NA	NA
Ovu-Mir-2-o24	TTTGATGA	LOC115209926	LOC106883944	NC_042999.1:85485746:85485748:-.aln	1167	1174	FBgn0011766	ENSG00000112242	EVMG001499.1	E2F3	E2f1
Ovu-Mir-1992	ACTGCTGA	LOC115217842	LOC106870945	NC_043008.1:77110520:77110522:-.aln	1810	1817	NA	NA	EVMG000635.1	NA	NA
Ovu-Mir-1992	ACTGCTGA	LOC115214148	LOC106881367	NC_043003.1:25492832:25492834:-.aln	1002	1009	NA	ENSG00000155506	EVMG002754.1	LARP1	NA
Ovu-Mir-317	TGTGTTCA	LOC115213436	LOC106881009	NC_043002.1:40387221:40387223:-.aln	2807	2814	NA	NA	NA	NA	NA
Ovu-Mir-1175	GAATCTCA	LOC115223190	LOC106877123	NC_043018.1:12595013:12595015:+.aln	2989	2996	FBgn0039632	ENSG00000166266	EVMG005188.1	CUL5	Cul5
Ovu-Novel-38-v1	ATGATGAA	LOC115215322	LOC106880958	NC_042997.1:155716508:155716510:-.aln	77	84	FBgn0003139	ENSG00000119414	EVMG001982.1	PPP6C	PpV
Ovu-Mir-750	AGATCTGA	LOC115220018	LOC106883893	NC_043011.1:53671637:53671639:+.aln	1475	1482	NA	NA	NA	NA	NA
Ovu-Novel-38-v1	ATGATGAA	LOC115209283	LOC106876659	NC_042999.1:77379139:77379141:+.aln	764	771	FBgn0034345	NA	EVMG007491.1	NA	CG5174
Ovu-Mir-210-P15-v1	CGCACAAA	LOC115224229	LOC106871377	NC_043021.1:25381972:25381974:-.aln	634	641	FBgn0036838	ENSG00000099899	EVMG016402.1	TRMT2A	CG3808
Ovu-Mir-1992	ACTGCTGA	LOC115223145	LOC106880047	NC_043018.1:14321911:14321913:-.aln	73	80	FBgn0039668	ENSG00000145860	EVMG002010.1	RNF145	Trc8
Ovu-Novel-73	AATTATAA	LOC115212007	LOC106875803	NC_043001.1:23564046:23564048:+.aln	3011	3018	FBgn0031170	ENSG00000167972	EVMG013919.1	ABCA3	ABCA
Ovu-Mir-71	GTCTTTCA	LOC115221018	LOC106879992	NC_043013.1:40227766:40227768:+.aln	1499	1506	FBgn0000405	ENSG00000134057	NA	CCNB1	CycB
Ovu-Mir-190	ACATATCA	LOC115213207	LOC106880100	NC_042997.1:114011474:114011476:+.aln	401	408	FBgn0035953	ENSG00000151148	EVMG003905.1	UBE3B	CG5087
Ovu-Novel-25-v1	GTCTTAAA	LOC115209277	LOC106867326	NC_042999.1:11501417:11501419:+.aln	913	920	FBgn0033757	ENSG00000128585	EVMG003018.1.2.5a4b92c4	MKLN1	muskelin
Ovu-Mir-750	AGATCTGA	LOC115232609	LOC106872134	NC_042998.1:106754873:106754875:+.aln	393	400	NA	NA	EVMG000162.1	NA	NA
Ovu-Mir-190	ACATATCA	LOC115212372	LOC106878433	NC_043001.1:41724550:41724552:-.aln	108	115	FBgn0032236	ENSG00000125445	EVMG003938.1	MRPS7	mRpS7
Ovu-Novel-23	ATCAAGGA	LOC115213961	LOC106871134	NC_043003.1:19560706:19560708:+.aln	849	856	FBgn0053138	ENSG00000114480	EVMG005719.1	GBE1	AGBE
Ovu-Novel-74	GATCATGA	LOC115211669	LOC106868497	NC_043001.1:20655602:20655604:-.aln	1297	1339	FBgn0035983	ENSG00000278545	EVMG003176.1	MARCHF8	CG4080
Ovu-Novel-43	TCTTGATA	LOC115217017	LOC106881845	NC_043007.1:29267111:29267113:-.aln	1405	1412	FBgn0260990	ENSG00000142186	EVMG000895.1	SCYL1	yata
Ovu-Mir-71	GTCTTTCA	LOC115210738	LOC106871831	NC_043000.1:64236778:64236780:-.aln	1541	1548	FBgn0019949	ENSG00000136807	EVMG006978.1	CDK9	Cdk9
Ovu-Mir-277	TGCATTTA	LOC115213621	LOC106884422	NC_042997.1:169291647:169291649:-.aln	5253	5260	FBgn0033368	ENSG00000169507	EVMG007483.1	SLC38A11	CG13743
Ovu-Novel-22	ACAGAAAA	LOC115224296	LOC106872887	NC_043021.1:5695088:5695090:-.aln	223	230	FBgn0033017	ENSG00000174943	EVMG005293.1	KCTD13	CG10465
Ovu-Novel-11	CAAAACCA	LOC115215769	LOC106868235	NC_043005.1:97552743:97552745:+.aln	2771	2778	NA	ENSG00000148158	EVMG007197.1.1.5a4b94cc	SNX30	NA
Ovu-Mir-71	GTCTTTCA	LOC115232497	LOC106875784	NC_042998.1:42710184:42710186:+.aln	2201	2208	FBgn0031498	NA	EVMG005718.1	NA	CG17260
Ovu-Novel-73	AATTATAA	LOC115230501	LOC106870648	NC_042998.1:171728780:171728782:-.aln	412	419	FBgn0050418	ENSG00000173376	EVMG012360.1	NDNF	nord
Ovu-Novel-70	GCATTTAA	LOC115212922	LOC106881074	NC_043002.1:85881505:85881507:-.aln	2228	2235	FBgn0037912	ENSG00000100075	EVMG006675.1	SLC25A1	sea
Ovu-Mir-137-v1	AGCAATAA	LOC115211589	LOC106869676	NC_043001.1:18242636:18242638:-.aln	4343	4350	FBgn0004419	ENSG00000110367	EVMG004583.1	DDX6	me31B
Ovu-Bantam	TGATCTCA	LOC115218860	LOC106868553	NC_043010.1:25341769:25341771:-.aln	477	484	NA	NA	NA	NA	NA
Ovu-Novel-22	ACAGAAAA	LOC115214928	LOC106880044	NC_043004.1:91386978:91386980:-.aln	357	364	FBgn0003380	ENSG00000111262	EVMG001497.1	KCNA1	Sh
Ovu-Novel-55	GAATTTTA	LOC115217971	LOC106872687	NC_043008.1:67340973:67340975:+.aln	56	63	FBgn0027296	ENSG00000188647	EVMG007583.1	PTAR1	temp
Ovu-Novel-25-v1	GTCTTAAA	LOC115225311	LOC106872528	NC_043023.1:4432935:4432937:+.aln	720	727	FBgn0034802	NA	EVMG002521.1	NA	CNBP
Ovu-Novel-58	CTTAAATA	LOC115210678	LOC106881802	NC_043000.1:57347699:57347701:-.aln	251	258	NA	ENSG00000152954	EVMG009947.1	NRSN1	NA
Ovu-Novel-38-v1	ATGATGAA	LOC115209324	LOC106881143	NC_042999.1:109651870:109651872:-.aln	547	554	NA	NA	EVMG006292.1	NA	NA
Ovu-Mir-67	GGTTGTGA	LOC115220947	LOC106868701	NC_043013.1:24285472:24285474:+.aln	318	325	FBgn0053866	ENSG00000203852	EVMG003763.1	H3C15	His3:CG33866
Ovu-Mir-277	TGCATTTA	LOC115211616	LOC106881507	NC_042997.1:140240616:140240618:-.aln	250	257	NA	NA	EVMG001512.1	NA	NA
Ovu-Novel-57	TGAGTTTA	LOC115210287	LOC106868732	NC_043000.1:65030769:65030771:+.aln	692	699	NA	NA	NA	NA	NA
Ovu-Mir-190	ACATATCA	LOC115210270	LOC106883775	NC_043000.1:83641292:83641294:+.aln	804	811	FBgn0038651	ENSG00000152223	EVMG007438.1	EPG5	Epg5
Ovu-Novel-38-v1	ATGATGAA	LOC115222521	LOC106869514	NC_043016.1:31127891:31127893:+.aln	7302	7309	NA	NA	EVMG006524.1	NA	NA
Ovu-Mir-317	TGTGTTCA	LOC115210910	LOC106876922	NC_043000.1:7415558:7415560:+.aln	6004	6011	FBgn0001222	ENSG00000102878	NA	HSF4	Hsf
Ovu-Mir-96-P2	GTGCCAAA	LOC115217022	LOC106882342	NC_043007.1:73577210:73577212:-.aln	958	965	FBgn0266064	ENSG00000111713	NA	GYS2	GlyS
Ovu-Mir-1994-P1	CTGTCTCA	LOC115209061	LOC106875666	NC_042999.1:149827230:149827232:-.aln	2921	2928	FBgn0027291	ENSG00000166411	EVMG005756.1	IDH3A	Idh3a
Ovu-Mir-277	TGCATTTA	LOC115217308	LOC106878931	NC_042997.1:22817322:22817324:+.aln	636	643	FBgn0026787	ENSG00000197818	EVMG003575.1	SLC9A8	Nhe1
Ovu-Mir-12	AATACTCA	LOC115209241	LOC106878932	NC_042997.1:22894235:22894237:+.aln	397	404	FBgn0283500	ENSG00000211456	EVMG002624.1	SACM1L	Sac1
Ovu-Mir-279	TCTAGTCA	LOC115222346	LOC106879266	NC_043015.1:18249596:18249598:-.aln	1811	1818	NA	NA	EVMG003810.1	NA	NA
Ovu-Novel-22	ACAGAAAA	LOC115222483	LOC106868340	NC_043016.1:24039966:24039968:+.aln	1612	1619	NA	NA	EVMG005711.1	NA	NA
Ovu-Novel-51	GGCAGGGA	LOC115219884	LOC106881059	NC_043011.1:32360021:32360023:-.aln	1242	1249	FBgn0026666	ENSG00000135070	EVMG001009.1	ISCA1	MagR
Ovu-Novel-6	ATGGTTCA	LOC115232463	LOC106867245	NC_042998.1:68731084:68731086:+.aln	118	125	NA	NA	EVMG015492.1	NA	NA
Ovu-Mir-12	AATACTCA	LOC115213883	LOC106873383	NC_043003.1:21906217:21906219:+.aln	675	682	FBgn0262516	ENSG00000055732	EVMG002034.1	MCOLN3	Trpml
Ovu-Novel-73	AATTATAA	LOC115218737	LOC106872382	NC_043010.1:7414930:7414932:-.aln	294	301	FBgn0284247	ENSG00000242419	EVMG007562.1.1.5a4b9372	PCDHGC4	ds
Ovu-Mir-22-P2	GGCAGCTA	LOC115217850	LOC106880181	NC_043008.1:33252801:33252803:-.aln	2355	2362	FBgn0037138	ENSG00000159423	EVMG002784.1	ALDH4A1	P5CDh1
Ovu-Mir-315	AATCAAAA	LOC115212784	LOC106873653	NC_043002.1:117422118:117422120:+.aln	84	91	FBgn0267975	ENSG00000174238	EVMG004874.1	PITPNA	vib
Ovu-Mir-315	AATCAAAA	LOC115210325	LOC106877134	NC_043000.1:90195389:90195391:-.aln	2199	2206	FBgn0038463	ENSG00000093217	EVMG007139.1	XYLB	CG3534
Ovu-Bantam	TGATCTCA	LOC115229657	LOC106876660	NW_021832961.1:1670:1672:+.aln	1756	1763	NA	NA	EVMG006630.1	NA	NA
Ovu-Novel-45	TTCCAGCA	LOC115216408	LOC106879481	NC_043006.1:29965055:29965057:-.aln	899	906	FBgn0264922	ENSG00000188612	EVMG001488.1	SUMO2	smt3
Ovu-Novel-33	TCTCTTCA	LOC115211812	LOC106875753	NC_043001.1:98553645:98553647:+.aln	877	884	FBgn0025637	ENSG00000113558	EVMG000209.1.1.5a4b9448	SKP1	SkpA
Ovu-Mir-1992	ACTGCTGA	LOC115215476	LOC106879476	NC_043005.1:91991347:91991349:+.aln	2818	2825	FBgn0266756	ENSG00000147041	NA	SYTL5	btsz
Ovu-Novel-22	ACAGAAAA	LOC115216451	LOC106882203	NC_042997.1:129507601:129507603:-.aln	138	145	NA	NA	EVMG017336.1	NA	NA
Ovu-Mir-1992	ACTGCTGA	LOC115224024	LOC106881941	NC_042998.1:205806276:205806278:-.aln	2008	2015	FBgn0267378	ENSG00000113384	EVMG005835.1	GOLPH3	sau
Ovu-Novel-6	ATGGTTCA	LOC115212909	LOC106867237	NC_043002.1:85191497:85191499:+.aln	1548	1555	NA	NA	NA	NA	NA
Ovu-Mir-76	ACAACGAA	LOC115213128	LOC106871481	NC_043002.1:24175752:24175754:-.aln	215	222	FBgn0003346	ENSG00000100401	EVMG000659.1	RANGAP1	RanGAP
Ovu-Mir-2-o24	TTTGATGA	LOC115210163	LOC106874666	NC_042997.1:139941003:139941005:+.aln	1573	1580	FBgn0029945	NA	EVMG006689.1	NA	CG18155
Ovu-Mir-315	AATCAAAA	LOC115215554	LOC106874401	NC_043005.1:91330963:91330965:+.aln	472	479	FBgn0260743	ENSG00000177542	EVMG003785.1	SLC25A22	GC1
Ovu-Mir-2-o24	TTTGATGA	LOC115215369	LOC106874539	NC_043005.1:98935932:98935934:+.aln	1451	1458	FBgn0028500	ENSG00000107036	EVMG001531.1	RIC1	Rich
Ovu-Novel-40	GGGTTTAA	LOC115216346	LOC106874674	NC_042997.1:139882928:139882930:+.aln	279	286	NA	ENSG00000107537	EVMG001490.1	PHYH	NA
Ovu-Novel-58	CTTAAATA	LOC115209756	LOC106867186	NC_042999.1:6436540:6436542:+.aln	680	687	NA	NA	EVMG000310.1	NA	NA
Ovu-Mir-1	ACATTCCA	LOC115211835	LOC106867856	NC_043001.1:44048037:44048039:-.aln	2881	2888	NA	ENSG00000197429	EVMG000867.1	IPP	NA
Ovu-Novel-46	GTTGGAGA	LOC115220830	LOC106868699	NC_043013.1:24205185:24205187:+.aln	103	110	FBgn0015360	ENSG00000176928	EVMG003784.1	GCNT4	oxt
Ovu-Mir-96-P2	GTGCCAAA	LOC115214245	LOC106882038	NC_042997.1:30966784:30966786:+.aln	1211	1218	FBgn0013342	NA	EVMG001868.1	NA	nSyb
Ovu-Mir-1	ACATTCCA	LOC115213936	LOC106872822	NC_043003.1:85453766:85453768:-.aln	875	882	FBgn0032192	ENSG00000198951	EVMG001563.1.1.5a4b93de	NAGA	CG5731
Ovu-Novel-73	AATTATAA	LOC115222940	LOC106868098	NC_043017.1:23137196:23137198:-.aln	1743	1750	FBgn0030305	ENSG00000081307	EVMG006411.1	UBA5	Uba5
Ovu-Novel-7	ATAGCAAA	LOC115217192	LOC106882544	NC_043007.1:29972792:29972794:+.aln	1875	1882	FBgn0035761	ENSG00000180263	EVMG000738.1	FGD6	RhoGEF4
Ovu-Mir-33	CAATGCAA	LOC115209399	LOC106867340	NC_042999.1:10547333:10547335:+.aln	775	782	NA	ENSG00000163755	EVMG017236.1	HPS3	NA
Ovu-Novel-73	AATTATAA	LOC115211598	LOC106881312	NC_043001.1:91220249:91220251:+.aln	2427	2434	FBgn0037884	ENSG00000132254	EVMG001693.1	ARFIP2	Arfip
Ovu-Novel-88	TCAGCAGA	LOC115212922	LOC106881074	NC_043002.1:85881505:85881507:-.aln	2986	2993	FBgn0037912	ENSG00000100075	EVMG006675.1	SLC25A1	sea
Ovu-Mir-1992	ACTGCTGA	LOC115222560	LOC106873738	NC_043016.1:22367172:22367174:+.aln	68	75	NA	NA	NA	NA	NA
Ovu-Mir-2-o24	TTTGATGA	LOC115212802	LOC106878273	NC_042997.1:60652313:60652315:+.aln	238	245	FBgn0030407	ENSG00000136877	EVMG008958.1	FPGS	Fpgs
Ovu-Mir-71	GTCTTTCA	LOC115211947	LOC106876426	NC_043001.1:92554960:92554962:-.aln	4425	4432	FBgn0010473	ENSG00000080854	NA	IGSF9B	tutl
Ovu-Mir-1	ACATTCCA	LOC115209968	LOC106876034	NC_042999.1:135124724:135124726:+.aln	2142	2149	NA	NA	NA	NA	NA
Ovu-Novel-30	TGGTTCCA	LOC115214982	LOC106874972	NC_043004.1:86932679:86932681:+.aln	1924	1931	NA	ENSG00000276043	EVMG006120.1	UHRF1	NA
Ovu-Novel-64-v1	CAAGTAGA	LOC115216672	LOC106878856	NC_043006.1:102496434:102496436:+.aln	9	16	FBgn0039252	ENSG00000172009	EVMG001357.1	THOP1	CG11771
Ovu-Novel-73	AATTATAA	LOC115213207	LOC106880100	NC_042997.1:114011474:114011476:+.aln	995	1002	FBgn0035953	ENSG00000151148	EVMG003905.1	UBE3B	CG5087
Ovu-Mir-750	AGATCTGA	LOC115231780	LOC106872342	NC_042998.1:181560360:181560362:-.aln	420	427	FBgn0026150	ENSG00000108039	EVMG002244.1	XPNPEP1	ApepP
Ovu-Mir-31	TCTTGCCA	LOC115215503	LOC106875151	NC_042997.1:15818128:15818130:+.aln	6213	6220	NA	NA	NA	NA	NA
Ovu-Novel-11	CAAAACCA	LOC115221694	LOC106878806	NC_043014.1:52778051:52778053:-.aln	96	103	NA	NA	NA	NA	NA
Ovu-Novel-73	AATTATAA	LOC115231253	LOC106883908	NW_021835460.1:80079:80081:+.aln	701	708	FBgn0261612	ENSG00000144191	EVMG003077.1	CNGA3	CngA
Ovu-Novel-69-P1	AAATCACA	LOC115212825	LOC106870443	NC_043002.1:56269155:56269157:-.aln	62	69	NA	ENSG00000163960	EVMG006222.1	UBXN7	NA
Ovu-Mir-9	ACCAAAGA	LOC115209133	LOC106878125	NC_042999.1:165380112:165380114:-.aln	3873	3880	FBgn0001301	ENSG00000076321	EVMG003438.1	KLHL20	kel
Ovu-Novel-13	ACAGCTAA	LOC115213347	LOC106882300	NC_043002.1:750005:750007:-.aln	4407	4414	NA	NA	NA	NA	NA
Ovu-Novel-57	TGAGTTTA	LOC115216830	LOC106869704	NC_043006.1:67814627:67814629:+.aln	3504	3511	FBgn0261788	ENSG00000206560	EVMG006252.1	ANKRD28	Ank2
Ovu-Novel-55	GAATTTTA	LOC115224224	LOC106867930	NC_043021.1:882412:882414:+.aln	290	297	NA	ENSG00000198598	EVMG007698.1	MMP17	NA
Ovu-Novel-51	GGCAGGGA	LOC115209166	LOC106876527	NC_042999.1:155661228:155661230:-.aln	794	801	NA	NA	EVMG017969.1.1.5a4b9715	NA	NA
Ovu-Novel-55	GAATTTTA	LOC115215884	LOC106869405	NC_043005.1:23393186:23393188:+.aln	179	186	NA	NA	NA	NA	NA
Ovu-Novel-73	AATTATAA	LOC115217561	LOC106873919	NC_043007.1:71547827:71547829:+.aln	1710	1717	FBgn0039690	ENSG00000100522	EVMG006609.1	GNPNAT1	Gnpnat
Ovu-Mir-137-v1	AGCAATAA	LOC115223833	LOC106867959	NC_042998.1:88994327:88994329:+.aln	21	28	FBgn0034269	ENSG00000122591	NA	FAM126A	Hyccin
Ovu-Novel-22	ACAGAAAA	LOC115209311	LOC106877313	NC_042999.1:22582526:22582528:+.aln	129	136	FBgn0038837	ENSG00000120251	EVMG008273.1	GRIA2	KaiR1D
Ovu-Novel-33	TCTCTTCA	LOC115210910	LOC106876922	NC_043000.1:7415558:7415560:+.aln	2903	2910	FBgn0001222	ENSG00000102878	NA	HSF4	Hsf
Ovu-Mir-1994-P1	CTGTCTCA	LOC115214078	LOC106881908	NC_043003.1:89203535:89203537:+.aln	8295	8302	NA	ENSG00000165895	EVMG003196.1	ARHGAP42	NA
Ovu-Novel-24-v1	GCACTAAA	LOC115211835	LOC106867856	NC_043001.1:44048037:44048039:-.aln	890	897	NA	ENSG00000197429	EVMG000867.1	IPP	NA
Ovu-Novel-70	GCATTTAA	LOC115215371	LOC106872761	NC_043005.1:32771942:32771944:+.aln	3867	3874	NA	NA	NA	NA	NA
Ovu-Mir-2-o24	TTTGATGA	LOC115231543	LOC106872977	NC_042998.1:126125906:126125908:+.aln	166	173	NA	ENSG00000115307	EVMG000574.1	AUP1	NA
Ovu-Mir-315	AATCAAAA	LOC115232343	LOC106871723	NC_042998.1:119795622:119795624:-.aln	184	191	FBgn0051076	ENSG00000148655	EVMG001062.1	LRMDA	CG31076
Ovu-Novel-70	GCATTTAA	LOC115217561	LOC106873919	NC_043007.1:71547827:71547829:+.aln	957	964	FBgn0039690	ENSG00000100522	EVMG006609.1	GNPNAT1	Gnpnat
Ovu-Novel-8	ATGTTCCA	LOC115219107	LOC106874053	NC_043010.1:30985463:30985465:+.aln	293	300	NA	NA	NA	NA	NA
Ovu-Mir-279	TCTAGTCA	LOC115223950	LOC106877535	NC_043020.1:27969671:27969673:-.aln	560	567	NA	ENSG00000168234	EVMG000717.1	TTC39C	NA
Ovu-Novel-56	TGCTAGCA	LOC115222591	LOC106871266	NC_043016.1:20042954:20042956:+.aln	337	344	FBgn0032769	ENSG00000161973	EVMG002308.1	CCDC42	CG10750
Ovu-Mir-31	TCTTGCCA	LOC115212089	LOC106867861	NC_043001.1:43669059:43669061:-.aln	2050	2057	NA	NA	EVMG005052.1	NA	NA
Ovu-Novel-87-v1	TGCTCAGA	LOC115222483	LOC106868340	NC_043016.1:24039966:24039968:+.aln	5140	5147	NA	NA	EVMG005711.1	NA	NA
Ovu-Mir-216-P2j	TGAGATTA	LOC115217558	LOC106870901	NC_042997.1:113083513:113083515:+.aln	288	295	NA	NA	EVMG000273.1	NA	NA
Ovu-Novel-55	GAATTTTA	LOC115213279	LOC106868567	NC_042997.1:102599275:102599277:-.aln	41	48	FBgn0036754	ENSG00000277594	EVMG001287.1	DDX52	CG5589
Ovu-Mir-96-P2	GTGCCAAA	LOC115231685	LOC106873490	NC_042998.1:83689041:83689043:+.aln	1877	1884	FBgn0085484	ENSG00000160209	EVMG005455.1	PDXK	Pdxk
Ovu-Mir-1	ACATTCCA	LOC115209888	LOC106867320	NC_042999.1:11271508:11271510:-.aln	68	75	FBgn0010225	ENSG00000135407	EVMG010800.1	AVIL	Gel
Ovu-Mir-29-P1	TGGTGCTA	LOC115221405	LOC106874278	NC_043014.1:21755341:21755343:+.aln	3066	3073	NA	NA	NA	NA	NA
Ovu-Mir-1992	ACTGCTGA	LOC115220395	LOC106874104	NC_043012.1:30208306:30208308:-.aln	208	215	FBgn0263260	ENSG00000257727	EVMG007813.1	CNPY2	sel
Ovu-Mir-315	AATCAAAA	LOC115214332	LOC106868937	NC_043003.1:77508682:77508684:-.aln	111	118	NA	NA	NA	NA	NA
Ovu-Novel-40	GGGTTTAA	LOC115214150	LOC106882826	NC_043003.1:100068208:100068210:-.aln	210	217	NA	ENSG00000157106	EVMG005461.1	SMG1	NA
Ovu-Novel-42	TGCACAGA	LOC115216381	LOC106874404	NC_043006.1:28887007:28887009:+.aln	513	520	FBgn0032870	ENSG00000091640	EVMG006496.1	SPAG7	CG2608
Ovu-Mir-2-o24	TTTGATGA	LOC115221694	LOC106878806	NC_043014.1:52778051:52778053:-.aln	3273	3280	NA	NA	NA	NA	NA
Ovu-Mir-315	AATCAAAA	LOC115209924	LOC106880651	NC_042999.1:125517294:125517296:-.aln	8937	8944	NA	NA	EVMG009420.1	NA	NA
Ovu-Mir-153	CTATGCAA	LOC115212354	LOC106882259	NC_043001.1:125620345:125620347:+.aln	2558	2565	FBgn0052085	ENSG00000127585	EVMG001566.1	FBXL16	CG32085
Ovu-Mir-190	ACATATCA	LOC115213621	LOC106884422	NC_042997.1:169291647:169291649:-.aln	1981	1988	FBgn0033368	ENSG00000169507	EVMG007483.1	SLC38A11	CG13743
Ovu-Mir-22-P2	GGCAGCTA	LOC115211886	LOC106869162	NC_043001.1:62722594:62722596:-.aln	1023	1030	FBgn0024811	ENSG00000099942	EVMG002725.1	CRKL	Crk
Ovu-Novel-43	TCTTGATA	LOC115226965	LOC106870387	NC_042998.1:184265492:184265494:+.aln	6032	6039	FBgn0040334	ENSG00000048140	EVMG015411.1	TSPAN17	Tsp3A
Ovu-Mir-31	TCTTGCCA	LOC115214424	LOC106881857	NC_043003.1:60039956:60039958:+.aln	1211	1218	FBgn0261953	ENSG00000116819	EVMG005537.1	TFAP2E	TfAP-2
Ovu-Novel-7	ATAGCAAA	LOC115224943	LOC106878695	NC_042998.1:76261620:76261622:+.aln	384	391	FBgn0038583	ENSG00000154781	EVMG008504.1	CCDC174	CG7183
Ovu-Let-7	CTACCTCA	LOC115218538	LOC106872774	NC_043009.1:48057637:48057639:-.aln	969	976	NA	NA	EVMG008537.1	NA	NA
Ovu-Novel-7	ATAGCAAA	LOC115227789	LOC106868683	NC_042998.1:79660806:79660808:+.aln	1426	1433	FBgn0038922	ENSG00000101365	EVMG001632.1	IDH3B	Idh3b
Ovu-Novel-67	CTCACCCA	LOC115221369	LOC106879452	NC_043014.1:27548930:27548932:+.aln	106	113	NA	NA	NA	NA	NA
Ovu-Novel-30	TGGTTCCA	LOC115224342	LOC106870280	NC_043021.1:17080920:17080922:-.aln	550	557	FBgn0031016	ENSG00000165379	EVMG010523.1	LRFN5	kek5
Ovu-Mir-153	CTATGCAA	LOC115215655	LOC106877503	NC_043005.1:83989843:83989845:-.aln	1338	1345	NA	ENSG00000249853	EVMG011505.1	HS3ST5	NA
Ovu-Let-7	CTACCTCA	LOC115214989	LOC106875482	NC_043004.1:6132237:6132239:-.aln	4135	4142	FBgn0262872	ENSG00000182606	EVMG005833.1	TRAK1	milt
Ovu-Novel-73	AATTATAA	LOC115218342	LOC106872061	NC_043009.1:36687251:36687253:+.aln	3257	3264	FBgn0022029	ENSG00000198276	EVMG005563.1	UCKL1	l(2)k01209
Ovu-Novel-88	TCAGCAGA	LOC115212922	LOC106881074	NC_043002.1:85881505:85881507:-.aln	3301	3308	FBgn0037912	ENSG00000100075	EVMG006675.1	SLC25A1	sea
Ovu-Novel-73	AATTATAA	LOC115218737	LOC106872382	NC_043010.1:7414930:7414932:-.aln	395	402	FBgn0284247	ENSG00000242419	EVMG007562.1.1.5a4b9372	PCDHGC4	ds
Ovu-Novel-22	ACAGAAAA	LOC115209816	LOC106884426	NC_042999.1:91951564:91951566:+.aln	234	241	FBgn0000715	NA	EVMG015543.1	NA	FMRFa
Ovu-Mir-1	ACATTCCA	LOC115215520	LOC106869940	NC_043005.1:17931647:17931649:-.aln	45	52	NA	NA	EVMG001624.1	NA	NA
Ovu-Novel-48	CCTTTGCA	LOC115211738	LOC106875963	NC_043001.1:118193828:118193830:-.aln	1501	1508	NA	ENSG00000103319	EVMG002589.1	EEF2K	NA
Ovu-Let-7	CTACCTCA	LOC115216830	LOC106869704	NC_043006.1:67814627:67814629:+.aln	746	753	FBgn0261788	ENSG00000206560	EVMG006252.1	ANKRD28	Ank2
Ovu-Novel-33	TCTCTTCA	LOC115210321	LOC106880546	NC_043000.1:89932471:89932473:-.aln	306	313	FBgn0015509	ENSG00000055130	EVMG005104.1	CUL1	Cul1
Ovu-Novel-73	AATTATAA	LOC115213543	LOC106881458	NC_043002.1:89178555:89178557:+.aln	3601	3608	NA	NA	NA	NA	NA
Ovu-Novel-88	TCAGCAGA	LOC115212909	LOC106867237	NC_043002.1:85191497:85191499:+.aln	1069	1076	NA	NA	NA	NA	NA
Ovu-Novel-74	GATCATGA	LOC115211999	LOC106872260	NC_042997.1:88487996:88487998:+.aln	69	76	FBgn0036369	ENSG00000112679	EVMG016367.1	DUSP22	CG10089
Ovu-Novel-64-v1	CAAGTAGA	LOC115228799	LOC106869103	NC_042998.1:175261638:175261640:+.aln	1553	1560	FBgn0014006	ENSG00000169967	EVMG006823.1	MAP3K2	Ask1
Ovu-Novel-2	CGGGTGTA	LOC115230434	LOC106869919	NW_021833794.1:2746:2748:+.aln	52	59	FBgn0265598	ENSG00000166407	EVMG004224.1	LMO1	Bx
Ovu-Mir-96-P2	GTGCCAAA	LOC115214190	LOC106874657	NC_043003.1:95903091:95903093:+.aln	143	150	FBgn0039731	ENSG00000156876	EVMG003736.1	SASS6	Sas-6
Ovu-Novel-69-P1	AAATCACA	LOC115215987	LOC106868437	NC_042997.1:164429740:164429742:-.aln	401	408	FBgn0003964	ENSG00000186350	EVMG001453.1	RXRA	usp
Ovu-Novel-24-v1	GCACTAAA	LOC115209833	LOC106868656	NC_042999.1:130324742:130324744:+.aln	1552	1559	NA	ENSG00000129657	EVMG000317.1	SEC14L1	NA
Ovu-Mir-2-o24	TTTGATGA	LOC115232638	LOC106876007	NC_042998.1:23097913:23097915:+.aln	1638	1645	NA	ENSG00000005448	EVMG007355.1	WDR54	NA
Ovu-Novel-87-v1	TGCTCAGA	LOC115210278	LOC106881375	NC_043000.1:115431114:115431116:+.aln	126	133	NA	ENSG00000198492	EVMG001358.1	YTHDF2	NA
Ovu-Mir-750	AGATCTGA	LOC115220707	LOC106878387	NC_043013.1:917267:917269:+.aln	2751	2758	NA	NA	EVMG002974.1.1.5a4b9279	NA	NA
Ovu-Mir-137-v1	AGCAATAA	LOC115223826	LOC106876017	NC_042997.1:91693698:91693700:+.aln	327	334	NA	NA	EVMG003389.1	NA	NA
Ovu-Novel-25-v1	GTCTTAAA	LOC115215653	LOC106875012	NC_043005.1:75276955:75276957:-.aln	421	428	NA	NA	EVMG002110.1	NA	NA
Ovu-Novel-73	AATTATAA	LOC115215438	LOC106871451	NC_043005.1:64412152:64412154:+.aln	825	832	FBgn0005626	ENSG00000129167	NA	TPH1	ple
Ovu-Novel-7	ATAGCAAA	LOC115217706	LOC106880238	NC_043007.1:59230805:59230807:+.aln	5454	5461	FBgn0034657	ENSG00000149809	EVMG002115.1	TM7SF2	LBR
Ovu-Novel-88	TCAGCAGA	LOC115217541	LOC106873821	NC_042997.1:61632766:61632768:-.aln	441	448	NA	NA	NA	NA	NA
Ovu-Mir-9	ACCAAAGA	LOC115211665	LOC106876496	NC_043001.1:134341489:134341491:-.aln	454	461	FBgn0030790	ENSG00000182831	EVMG007149.1	C16orf72	CG4768
Ovu-Novel-48	CCTTTGCA	LOC115209321	LOC106868051	NC_042999.1:100537647:100537649:+.aln	1834	1841	FBgn0033032	NA	EVMG012144.1	NA	kune
Ovu-Novel-73	AATTATAA	LOC115223847	LOC106876029	NC_042998.1:7446562:7446564:+.aln	1682	1689	NA	NA	NA	NA	NA
Ovu-Mir-34	CACTGCCA	LOC115216815	LOC106869102	NC_043006.1:85606076:85606078:+.aln	666	673	FBgn0038830	ENSG00000129007	EVMG007208.1	CALML4	CG17272
Ovu-Mir-315	AATCAAAA	LOC115215484	LOC106871617	NC_042997.1:204311736:204311738:+.aln	1705	1712	FBgn0031813	ENSG00000087008	EVMG003256.1	ACOX3	CG9527
Ovu-Mir-33	CAATGCAA	LOC115210091	LOC106878687	NC_042997.1:15145326:15145328:-.aln	215	222	NA	ENSG00000167130	EVMG000609.1	DOLPP1	NA
Ovu-Novel-6	ATGGTTCA	LOC115223966	LOC106882869	NC_043020.1:21227163:21227165:+.aln	3644	3651	NA	ENSG00000118596	EVMG011599.1	SLC16A7	NA
Ovu-Mir-9	ACCAAAGA	LOC115215554	LOC106874401	NC_043005.1:91330963:91330965:+.aln	1768	1775	FBgn0260743	ENSG00000177542	EVMG003785.1	SLC25A22	GC1
Ovu-Mir-190	ACATATCA	LOC115209811	LOC106875473	NC_042999.1:100774800:100774802:-.aln	764	771	NA	NA	EVMG000991.1	NA	NA
Ovu-Mir-315	AATCAAAA	LOC115227486	LOC106872064	NW_021826739.1:9430:9432:-.aln	1785	1792	NA	NA	NA	NA	NA
Ovu-Mir-31	TCTTGCCA	LOC115210724	LOC106870734	NC_043000.1:105742388:105742390:-.aln	10574	10581	FBgn0020379	ENSG00000288283	EVMG003686.1	RFX1	Rfx
Ovu-Mir-315	AATCAAAA	LOC115208771	LOC106876173	NC_042997.1:89222192:89222194:-.aln	1813	1820	FBgn0039861	ENSG00000128191	EVMG004837.1	DGCR8	pasha
Ovu-Novel-73	AATTATAA	LOC115225111	LOC106872354	NC_043023.1:5400619:5400621:+.aln	693	700	FBgn0264695	ENSG00000092054	EVMG004130.1.3.5a4b9717	MYH7	Mhc
Ovu-Mir-317	TGTGTTCA	LOC115217254	LOC106882850	NC_043007.1:17837826:17837828:+.aln	50	57	FBgn0031374	NA	EVMG017824.1	NA	Wdr62
Ovu-Novel-33	TCTCTTCA	LOC115220528	LOC106874662	NC_043012.1:56630487:56630489:-.aln	168	175	NA	ENSG00000213533	EVMG004110.1	STIMATE	NA
Ovu-Mir-219	GACAATCA	LOC115216509	LOC106871291	NC_043006.1:30640956:30640958:+.aln	210	217	FBgn0003206	ENSG00000158186	EVMG005790.1	MRAS	Ras64B
Ovu-Mir-277	TGCATTTA	LOC115232405	LOC106868008	NC_042998.1:155701902:155701904:+.aln	177	184	FBgn0030722	ENSG00000101222	EVMG007110.1	SPEF1	CG12395
Ovu-Mir-1	ACATTCCA	LOC115217123	LOC106869497	NC_043007.1:64366006:64366008:-.aln	2008	2015	FBgn0032054	ENSG00000124217	EVMG007209.1	MOCS3	Uba4
Ovu-Novel-64-v1	CAAGTAGA	LOC115211805	LOC106867432	NC_042997.1:51035041:51035043:+.aln	1841	1848	NA	ENSG00000163145	EVMG001568.1	C1QTNF7	NA
Ovu-Mir-2-o20-v1	GGCTGTGA	LOC115214752	LOC106879194	NC_043004.1:87427227:87427229:+.aln	447	454	NA	ENSG00000197860	EVMG005660.1.1.5a4b96cb	SGTB	NA
Ovu-Novel-38-v1	ATGATGAA	LOC115210724	LOC106870734	NC_043000.1:105742388:105742390:-.aln	3171	3178	FBgn0020379	ENSG00000288283	EVMG003686.1	RFX1	Rfx
Ovu-Mir-22-P1	AGGCAGCA	LOC115209305	LOC106868453	NC_042999.1:117046097:117046099:-.aln	4693	4700	FBgn0032246	ENSG00000139668	EVMG006412.1.1.5a4b9731	WDFY2	Wdfy2
Ovu-Novel-73	AATTATAA	LOC115216527	LOC106880501	NC_043006.1:20310523:20310525:-.aln	1055	1062	NA	NA	NA	NA	NA
Ovu-Novel-7	ATAGCAAA	LOC115212054	LOC106879858	NC_043001.1:44974533:44974535:+.aln	70	77	NA	ENSG00000164051	EVMG006663.1	CCDC51	NA
Ovu-Novel-70	GCATTTAA	LOC115227683	LOC106875108	NC_042998.1:153621544:153621546:+.aln	390	397	FBgn0031256	ENSG00000283149	EVMG000588.1	AC068631.3	shv
Ovu-Mir-96-P2	GTGCCAAA	LOC115222371	LOC106873566	NC_043015.1:20083241:20083243:-.aln	394	401	FBgn0033693	ENSG00000149716	EVMG008565.1	LTO1	CG13175
Ovu-Mir-2-o20-v1	GGCTGTGA	LOC115214951	LOC106875483	NC_043004.1:6098060:6098062:+.aln	7747	7754	FBgn0263603	ENSG00000056097	EVMG005504.1.3.5a4b9701	ZFR	Zn72D
Ovu-Mir-315	AATCAAAA	LOC115221715	LOC106882374	NC_043014.1:23962610:23962612:+.aln	1796	1803	FBgn0031457	ENSG00000167208	EVMG000185.1	SNX20	CG3077
Ovu-Mir-1	ACATTCCA	LOC115224385	LOC106869107	NC_042998.1:175450454:175450456:+.aln	818	825	FBgn0003210	ENSG00000132842	EVMG000521.1	AP3B1	rb
Ovu-Novel-70	GCATTTAA	LOC115220707	LOC106878387	NC_043013.1:917267:917269:+.aln	1483	1490	NA	NA	EVMG002974.1.1.5a4b9279	NA	NA
Ovu-Mir-1	ACATTCCA	LOC115228857	LOC106869431	NC_042998.1:83431046:83431048:+.aln	2148	2155	NA	ENSG00000277203	EVMG002667.1	F8A1	NA
Ovu-Mir-137-v1	AGCAATAA	LOC115209427	LOC106876337	NC_042999.1:90056163:90056165:+.aln	802	809	FBgn0029943	ENSG00000057663	EVMG007154.1	ATG5	Atg5
Ovu-Novel-55	GAATTTTA	LOC115209141	LOC106876010	NC_042999.1:108875543:108875545:+.aln	844	851	FBgn0041096	ENSG00000115183	EVMG004671.1_EVMG007778.1	TANC1	rols
Ovu-Novel-30	TGGTTCCA	LOC115228020	LOC106873463	NC_042998.1:42124474:42124476:+.aln	1142	1149	FBgn0259822	ENSG00000165995	EVMG000827.1.3.5a4b9159	CACNB2	Ca-beta
Ovu-Novel-55	GAATTTTA	LOC115223671	LOC106876096	NC_043019.1:16646238:16646240:+.aln	51	58	FBgn0034029	ENSG00000070785	EVMG011708.1	EIF2B3	eIF2Bgamma
Ovu-Mir-317	TGTGTTCA	LOC115213797	LOC106882391	NC_043003.1:13525036:13525038:-.aln	2029	2036	NA	NA	NA	NA	NA
Ovu-Mir-124	GTGCCTTA	LOC115210905	LOC106875254	NC_043000.1:72129409:72129411:+.aln	207	214	NA	NA	EVMG014539.1	NA	NA
Ovu-Mir-277	TGCATTTA	LOC115215632	LOC106879763	NC_043005.1:40132855:40132857:-.aln	1326	1333	FBgn0003189	ENSG00000021826	EVMG001217.1	CPS1	r
Ovu-Novel-56	TGCTAGCA	LOC115216687	LOC106876198	NC_043006.1:54866395:54866397:-.aln	1867	1874	FBgn0027497	ENSG00000115216	EVMG002305.1	NRBP1	Madm
Ovu-Mir-22-P2	GGCAGCTA	LOC115223881	LOC106875892	NC_043020.1:28741021:28741023:-.aln	2019	2026	NA	NA	EVMG008084.1.1.5a4b970c	NA	NA
Ovu-Novel-46	GTTGGAGA	LOC115229718	LOC106884359	NC_042998.1:40134636:40134638:+.aln	718	725	NA	ENSG00000116668	NA	SWT1	NA
Ovu-Novel-58	CTTAAATA	LOC115210367	LOC106882873	NC_042997.1:168424515:168424517:+.aln	1738	1745	NA	ENSG00000184060	EVMG004902.1	ADAP2	NA
Ovu-Mir-190	ACATATCA	LOC115209430	LOC106874175	NC_042999.1:79166109:79166111:-.aln	389	396	NA	NA	NA	NA	NA
Ovu-Mir-750	AGATCTGA	LOC115210614	LOC106867900	NC_042997.1:213237306:213237308:-.aln	1955	1962	FBgn0039882	ENSG00000101276	EVMG009956.1	SLC52A3	Rift
Ovu-Novel-70	GCATTTAA	LOC115217308	LOC106878931	NC_042997.1:22817322:22817324:+.aln	637	644	FBgn0026787	ENSG00000197818	EVMG003575.1	SLC9A8	Nhe1
Ovu-Novel-18	CGAATCTA	LOC115210368	LOC106867327	NC_043000.1:81631343:81631345:+.aln	864	871	FBgn0085421	ENSG00000091428	NA	RAPGEF4	Epac
Ovu-Novel-19	CACAGACA	LOC115212804	LOC106879293	NC_043002.1:57140685:57140687:+.aln	56	63	NA	NA	EVMG003066.1	NA	NA
Ovu-Novel-46	GTTGGAGA	LOC115214750	LOC106879191	NC_043004.1:87657965:87657967:+.aln	591	598	FBgn0030756	ENSG00000145283	EVMG004709.1	SLC10A6	CG9903
Ovu-Mir-9	ACCAAAGA	LOC115221435	LOC106878611	NC_043014.1:8676358:8676360:+.aln	402	409	NA	ENSG00000153774	EVMG002268.1.1.5a4b940f	CFDP1	NA
Ovu-Novel-33	TCTCTTCA	LOC115229643	LOC106882494	NW_021832870.1:33460:33462:-.aln	651	658	NA	NA	EVMG003998.1	NA	NA
Ovu-Mir-1	ACATTCCA	LOC115210982	LOC106875047	NC_043000.1:25459287:25459289:-.aln	80	87	FBgn0029118	ENSG00000172340	EVMG001535.1	SUCLG2	ScsbetaG
Ovu-Novel-73	AATTATAA	LOC115215636	LOC106876323	NC_042997.1:100569103:100569105:-.aln	922	929	NA	NA	EVMG016745.1	NA	NA
Ovu-Novel-55	GAATTTTA	LOC115212313	LOC106868466	NC_043001.1:20112923:20112925:+.aln	954	961	FBgn0013750	ENSG00000165527	EVMG003044.1	ARF6	Arf51F
Ovu-Novel-73	AATTATAA	LOC115219627	LOC106878267	NC_042997.1:92135618:92135620:-.aln	3746	3753	FBgn0004657	ENSG00000150093	EVMG000625.1.1.5a4b9303	ITGB1	mys
Ovu-Novel-33	TCTCTTCA	LOC115212049	LOC106879856	NC_043001.1:44877756:44877758:-.aln	1122	1129	NA	ENSG00000138111	EVMG003597.1	MFSD13A	NA
Ovu-Let-7	CTACCTCA	LOC115209061	LOC106875666	NC_042999.1:149827230:149827232:-.aln	3557	3564	FBgn0027291	ENSG00000166411	EVMG005756.1	IDH3A	Idh3a
Ovu-Mir-124	GTGCCTTA	LOC115213410	LOC106873813	NC_043002.1:93600835:93600837:-.aln	37	44	NA	ENSG00000165526	EVMG014458.1	RPUSD4	NA
Ovu-Mir-1993	GCATAATA	LOC115208771	LOC106876173	NC_042997.1:89222192:89222194:-.aln	5765	5772	FBgn0039861	ENSG00000128191	EVMG004837.1	DGCR8	pasha
Ovu-Mir-36-P14	CCCGGTGA	LOC115209882	LOC106874079	NC_042999.1:28007252:28007254:+.aln	10	17	NA	ENSG00000164211	EVMG004209.1	STARD4	NA
Ovu-Novel-13	ACAGCTAA	LOC115213441	LOC106877670	NC_043002.1:52091148:52091150:+.aln	2255	2262	NA	NA	NA	NA	NA
Ovu-Mir-31	TCTTGCCA	LOC115221816	LOC106879450	NC_043014.1:28180617:28180619:+.aln	3812	3819	FBgn0023529	ENSG00000280682	EVMG003255.1	HYOU1	CG2918
Ovu-Novel-43	TCTTGATA	LOC115221295	LOC106869848	NC_043014.1:47539726:47539728:+.aln	868	875	NA	NA	EVMG004280.1	NA	NA
Ovu-Novel-31	GACACGTA	LOC115226690	LOC106875167	NC_043026.1:2103636:2103638:-.aln	378	385	FBgn0036196	ENSG00000156804	EVMG000278.1	FBXO32	CG11658
Ovu-Novel-33	TCTCTTCA	LOC115214018	LOC106872824	NC_043003.1:85176492:85176494:+.aln	1863	1870	NA	NA	EVMG006098.1	NA	NA
Ovu-Novel-55	GAATTTTA	LOC115232373	LOC106881752	NC_042997.1:204700927:204700929:-.aln	183	190	NA	NA	NA	NA	NA
Ovu-Novel-55	GAATTTTA	LOC115221986	LOC106867524	NC_043015.1:48011531:48011533:-.aln	78	85	FBgn0020620	ENSG00000148429	EVMG006743.1	USP6NL	RN-tre
Ovu-Mir-2-o20-v1	GGCTGTGA	LOC115218274	LOC106877874	NC_043009.1:36428999:36429001:-.aln	2099	2106	FBgn0031284	ENSG00000148985	EVMG003789.1	PGAP2	PGAP2
Ovu-Novel-58	CTTAAATA	LOC115212895	LOC106869821	NC_043002.1:19604862:19604864:-.aln	1204	1211	NA	ENSG00000162430	NA	SELENON	NA
Ovu-Mir-193-P1	GGCCAGTA	LOC115209166	LOC106876527	NC_042999.1:155661228:155661230:-.aln	3024	3031	NA	NA	EVMG017969.1.1.5a4b9715	NA	NA
Ovu-Mir-12	AATACTCA	LOC115217226	LOC106879938	NC_043007.1:42703570:42703572:-.aln	565	572	FBgn0284421	ENSG00000080815	EVMG002797.1	PSEN1	Psn
Ovu-Mir-8	CAGTATTA	LOC115217706	LOC106880238	NC_043007.1:59230805:59230807:+.aln	2057	2064	FBgn0034657	ENSG00000149809	EVMG002115.1	TM7SF2	LBR
Ovu-Novel-73	AATTATAA	LOC115219032	LOC106883372	NC_043010.1:47796653:47796655:+.aln	1331	1338	FBgn0032513	ENSG00000084090	EVMG002781.1	STARD7	CG6565
Ovu-Mir-96-P2	GTGCCAAA	LOC115228319	LOC106882438	NC_042998.1:98393877:98393879:+.aln	1903	1910	FBgn0052103	ENSG00000148339	EVMG007067.1	SLC25A25	SCaMC
Ovu-Novel-38-v1	ATGATGAA	LOC115212895	LOC106869821	NC_043002.1:19604862:19604864:-.aln	936	943	NA	ENSG00000162430	NA	SELENON	NA
Ovu-Mir-124	GTGCCTTA	LOC115216323	LOC106867266	NC_043006.1:72740912:72740914:+.aln	1328	1335	NA	ENSG00000133884	EVMG007112.1	DPF2	NA
Ovu-Novel-64-v1	CAAGTAGA	LOC115209066	LOC106873979	NC_042999.1:135259615:135259617:-.aln	4009	4016	FBgn0033876	ENSG00000108639	EVMG006551.1	SYNGR2	Syngr
Ovu-Mir-137-v1	AGCAATAA	LOC115209263	LOC106878845	NC_042999.1:150361243:150361245:+.aln	2741	2748	FBgn0001105	ENSG00000078369	EVMG006537.1	GNB1	Gbeta13F
Ovu-Novel-7	ATAGCAAA	LOC115217294	LOC106880942	NC_043007.1:72629955:72629957:+.aln	6077	6084	FBgn0263395	ENSG00000011566	EVMG007282.1	MAP4K3	hppy
Ovu-Novel-55	GAATTTTA	LOC115226965	LOC106870387	NC_042998.1:184265492:184265494:+.aln	3093	3100	FBgn0040334	ENSG00000048140	EVMG015411.1	TSPAN17	Tsp3A
Ovu-Mir-190	ACATATCA	LOC115214086	LOC106883384	NC_043003.1:104006781:104006783:-.aln	2644	2651	FBgn0039132	ENSG00000182287	EVMG001335.1	AP1S2	AP-1sigma
Ovu-Novel-70	GCATTTAA	LOC115211723	LOC106875995	NC_042997.1:110796500:110796502:-.aln	1688	1695	FBgn0034753	ENSG00000166794	EVMG006779.1	PPIB	CG2852
Ovu-Novel-70	GCATTTAA	LOC115218934	LOC106876127	NC_043010.1:44084267:44084269:+.aln	1987	2006	FBgn0032871	ENSG00000089063	EVMG007339.1	TMEM230	CG2611
Ovu-Mir-10-P3	CTCAGGGA	LOC115212905	LOC106884337	NC_043002.1:36453216:36453218:-.aln	1562	1569	FBgn0032456	ENSG00000278183	EVMG001064.1	ABCC1	MRP
Ovu-Novel-25-v1	GTCTTAAA	LOC115218456	LOC106868281	NC_042997.1:26333341:26333343:+.aln	712	719	FBgn0037958	ENSG00000136699	EVMG017970.1	SMPD4	CG6962
Ovu-Novel-73	AATTATAA	LOC115213352	LOC106875708	NC_043002.1:66209347:66209349:-.aln	271	278	NA	ENSG00000278619	EVMG017023.1	MRM1	NA
Ovu-Novel-6	ATGGTTCA	LOC115232555	LOC106877275	NC_042998.1:51510747:51510749:+.aln	2174	2181	FBgn0031815	ENSG00000278519	EVMG004231.1	MBOAT7	frj
Ovu-Novel-22	ACAGAAAA	LOC115209924	LOC106880651	NC_042999.1:125517294:125517296:-.aln	10298	10305	NA	NA	EVMG009420.1	NA	NA
Ovu-Mir-277	TGCATTTA	LOC115212928	LOC106871142	NC_043002.1:42829785:42829787:+.aln	341	348	FBgn0015509	ENSG00000055130	EVMG005104.1	CUL1	Cul1
Ovu-Novel-57	TGAGTTTA	LOC115216423	LOC106874290	NC_043006.1:28000740:28000742:-.aln	50	57	FBgn0033761	ENSG00000148090	EVMG002129.1	AUH	CG8778
Ovu-Novel-33	TCTCTTCA	LOC115218245	LOC106884173	NC_043009.1:44810258:44810260:-.aln	2692	2699	NA	ENSG00000176095	EVMG001257.1	IP6K1	NA
Ovu-Novel-7	ATAGCAAA	LOC115232602	LOC106869317	NC_042997.1:175794812:175794814:+.aln	1313	1320	FBgn0039637	ENSG00000231479	EVMG002135.1	SLC44A4	Ctl2
Ovu-Mir-31	TCTTGCCA	LOC115223848	LOC106876484	NC_043020.1:16971717:16971719:+.aln	2949	2956	NA	NA	NA	NA	NA
Ovu-Mir-96-P2	GTGCCAAA	LOC115210291	LOC106884253	NC_043000.1:110066465:110066467:-.aln	312	319	NA	NA	NA	NA	NA
Ovu-Novel-22	ACAGAAAA	LOC115209843	LOC106867192	NC_042999.1:6159008:6159010:-.aln	47	54	FBgn0043001	ENSG00000104472	EVMG002787.1	CHRAC1	Chrac-16
Ovu-Novel-26	TGTTCTCA	LOC115231421	LOC106869795	NC_042998.1:121686346:121686348:+.aln	2708	2715	FBgn0011745	ENSG00000138107	EVMG000487.1	ACTR1A	Arp1
Ovu-Novel-43	TCTTGATA	LOC115230448	LOC106875265	NC_042998.1:121360257:121360259:+.aln	496	503	FBgn0051866	ENSG00000152382	EVMG000089.1	TADA1	Ada1-2
Ovu-Novel-46	GTTGGAGA	LOC115221644	LOC106879369	NC_043014.1:16068212:16068214:-.aln	1088	1095	FBgn0023549	NA	EVMG012509.1	NA	Mct1
Ovu-Novel-33	TCTCTTCA	LOC115213621	LOC106884422	NC_042997.1:169291647:169291649:-.aln	4997	5004	FBgn0033368	ENSG00000169507	EVMG007483.1	SLC38A11	CG13743
Ovu-Novel-53	ACCGATCA	LOC115210980	LOC106884506	NC_043000.1:156152452:156152454:+.aln	674	681	NA	ENSG00000186815	EVMG009395.1_EVMG017421.1	TPCN1	NA
Ovu-Mir-315	AATCAAAA	LOC115209263	LOC106878845	NC_042999.1:150361243:150361245:+.aln	3069	3076	FBgn0001105	ENSG00000078369	EVMG006537.1	GNB1	Gbeta13F
Ovu-Mir-1994-P1	CTGTCTCA	LOC115217594	LOC106876467	NC_043007.1:37568264:37568266:+.aln	1119	1126	FBgn0027843	ENSG00000168748	EVMG015310.1	CA7	CAH2
Ovu-Novel-11	CAAAACCA	LOC115222940	LOC106868098	NC_043017.1:23137196:23137198:-.aln	329	336	FBgn0030305	ENSG00000081307	EVMG006411.1	UBA5	Uba5
Ovu-Novel-11	CAAAACCA	LOC115215217	LOC106879196	NC_043004.1:87260326:87260328:+.aln	4	11	FBgn0005586	ENSG00000152932	EVMG002315.1	RAB3C	Rab3
Ovu-Novel-40	GGGTTTAA	LOC115216437	LOC106874616	NC_043006.1:49295766:49295768:+.aln	1218	1225	FBgn0038302	ENSG00000184788	EVMG000324.1	SATL1	CG4210
Ovu-Mir-317	TGTGTTCA	LOC115210724	LOC106870734	NC_043000.1:105742388:105742390:-.aln	13264	13271	FBgn0020379	ENSG00000288283	EVMG003686.1	RFX1	Rfx
Ovu-Mir-317	TGTGTTCA	LOC115217490	LOC106867468	NC_043007.1:38123749:38123751:-.aln	492	499	FBgn0028894	ENSG00000197045	EVMG003940.1	GMFB	GMF
Ovu-Mir-153	CTATGCAA	LOC115210910	LOC106876922	NC_043000.1:7415558:7415560:+.aln	6521	6528	FBgn0001222	ENSG00000102878	NA	HSF4	Hsf
Ovu-Mir-34	CACTGCCA	LOC115225400	LOC106879508	NC_043023.1:7582999:7583001:-.aln	394	401	FBgn0026061	ENSG00000107789	EVMG010050.1	MINPP1	Mipp1
Ovu-Novel-22	ACAGAAAA	LOC115230615	LOC106876771	NW_021833999.1:14193:14195:+.aln	491	498	FBgn0283477	ENSG00000136450	EVMG000483.1	SRSF1	SF2
Ovu-Novel-25-v1	GTCTTAAA	LOC115213436	LOC106881009	NC_043002.1:40387221:40387223:-.aln	3483	3490	NA	NA	NA	NA	NA
Ovu-Novel-11	CAAAACCA	LOC115225910	LOC106875642	NC_043024.1:547364:547366:+.aln	38	45	FBgn0031399	ENSG00000164654	NA	MIOS	mio
Ovu-Mir-193-P1	GGCCAGTA	LOC115212415	LOC106871063	NC_043001.1:87270531:87270533:+.aln	1147	1154	FBgn0032886	NA	NA	NA	CG9328
Ovu-Novel-19	CACAGACA	LOC115219798	LOC106876444	NC_043011.1:13622691:13622693:+.aln	50	57	FBgn0003386	ENSG00000102057	EVMG002337.1	KCND1	Shaw
Ovu-Novel-88	TCAGCAGA	LOC115222860	LOC106877801	NC_043017.1:10077763:10077765:+.aln	19	26	FBgn0032864	ENSG00000176978	EVMG000861.1	DPP7	CG2493
Ovu-Mir-2-o24	TTTGATGA	LOC115229694	LOC106869318	NC_042997.1:175569525:175569527:-.aln	1624	1631	NA	NA	NA	NA	NA
Ovu-Novel-6	ATGGTTCA	LOC115230775	LOC106875875	NC_042998.1:60445482:60445484:+.aln	1120	1127	NA	ENSG00000131781	EVMG001004.1	FMO5	NA
Ovu-Novel-23	ATCAAGGA	LOC115226114	LOC106883710	NC_043025.1:14783055:14783057:-.aln	309	316	FBgn0005322	ENSG00000283024	EVMG001966.1	ATAD1	nmd
Ovu-Novel-55	GAATTTTA	LOC115217644	LOC106880087	NC_043007.1:53967520:53967522:+.aln	332	339	NA	NA	NA	NA	NA
Ovu-Mir-67	GGTTGTGA	LOC115219226	LOC106883631	NC_043010.1:47218987:47218989:-.aln	642	649	FBgn0266674	ENSG00000144036	EVMG006673.1	EXOC6B	Sec15
Ovu-Mir-153	CTATGCAA	LOC115210974	LOC106881764	NC_043000.1:151735413:151735415:-.aln	79	86	NA	ENSG00000104381	EVMG009468.1	GDAP1	NA
Ovu-Novel-58	CTTAAATA	LOC115209128	LOC106883042	NC_042999.1:44582977:44582979:+.aln	143	150	NA	NA	NA	NA	NA
Ovu-Novel-58	CTTAAATA	LOC115227577	LOC106872731	NC_042998.1:9578012:9578014:-.aln	763	770	FBgn0031003	NA	EVMG003624.1	NA	CG7889
Ovu-Mir-1992	ACTGCTGA	LOC115210982	LOC106875047	NC_043000.1:25459287:25459289:-.aln	157	164	FBgn0029118	ENSG00000172340	EVMG001535.1	SUCLG2	ScsbetaG
Ovu-Mir-8	CAGTATTA	LOC115213441	LOC106877670	NC_043002.1:52091148:52091150:+.aln	621	628	NA	NA	NA	NA	NA
Ovu-Novel-48	CCTTTGCA	LOC115210337	LOC106877930	NC_043000.1:115204072:115204074:-.aln	1329	1336	FBgn0262739	ENSG00000123908	EVMG007105.1	AGO2	AGO1
Ovu-Novel-79	GAGGCACA	LOC115223169	LOC106873355	NC_042998.1:143871864:143871866:+.aln	2729	2736	NA	NA	EVMG006628.1	NA	NA
Ovu-Mir-137-v1	AGCAATAA	LOC115228873	LOC106877058	NC_042998.1:113268790:113268792:-.aln	365	372	FBgn0053303	ENSG00000163902	EVMG001470.1	RPN1	CG33303
Ovu-Novel-55	GAATTTTA	LOC115215632	LOC106879763	NC_043005.1:40132855:40132857:-.aln	2326	2333	FBgn0003189	ENSG00000021826	EVMG001217.1	CPS1	r
Ovu-Novel-40	GGGTTTAA	LOC115213481	LOC106867721	NC_042997.1:138167701:138167703:+.aln	5572	5580	FBgn0032258	ENSG00000103051	NA	COG4	CG7456
Ovu-Novel-70	GCATTTAA	LOC115210701	LOC106867335	NC_043000.1:35790868:35790870:+.aln	2158	2165	NA	ENSG00000068400	NA	GRIPAP1	NA
Ovu-Novel-55	GAATTTTA	LOC115217321	LOC106869493	NC_043007.1:64358643:64358645:+.aln	4753	4760	FBgn0026063	ENSG00000116141	EVMG002531.1	MARK1	KP78b
Ovu-Mir-216-P2j	TGAGATTA	LOC115209213	LOC106884027	NC_042999.1:67631768:67631770:+.aln	135	142	NA	NA	NA	NA	NA
Ovu-Mir-33	CAATGCAA	LOC115210682	LOC106870218	NC_043000.1:66038383:66038385:+.aln	91	98	NA	NA	NA	NA	NA
Ovu-Novel-22	ACAGAAAA	LOC115209403	LOC106880075	NC_042999.1:162983234:162983236:-.aln	1951	1958	NA	NA	NA	NA	NA
Ovu-Mir-9	ACCAAAGA	LOC115209625	LOC106880962	NC_042999.1:160890452:160890454:-.aln	19	26	FBgn0034997	ENSG00000166311	EVMG004690.1	SMPD1	CG3376
Ovu-Mir-29-P1	TGGTGCTA	LOC115216323	LOC106867266	NC_043006.1:72740912:72740914:+.aln	3140	3147	NA	ENSG00000133884	EVMG007112.1	DPF2	NA
Ovu-Mir-315	AATCAAAA	LOC115213543	LOC106881458	NC_043002.1:89178555:89178557:+.aln	372	379	NA	NA	NA	NA	NA
Ovu-Novel-38-v1	ATGATGAA	LOC115211684	LOC106875722	NC_043001.1:74077792:74077794:+.aln	85	92	NA	NA	NA	NA	NA
Ovu-Mir-315	AATCAAAA	LOC115211920	LOC106875724	NC_043001.1:74173850:74173852:+.aln	4347	4354	FBgn0011818	ENSG00000184232	EVMG004731.1	OAF	oaf
Ovu-Novel-19	CACAGACA	LOC115223637	LOC106877242	NC_043019.1:929328:929330:-.aln	680	687	FBgn0036789	ENSG00000180616	EVMG005919.1	SSTR2	AstC-R2
Ovu-Novel-55	GAATTTTA	LOC115218483	LOC106871437	NC_043009.1:20480323:20480325:-.aln	582	589	NA	ENSG00000120925	EVMG003576.1	RNF170	NA
Ovu-Novel-26	TGTTCTCA	LOC115215076	LOC106876133	NC_043004.1:69783645:69783647:-.aln	564	571	NA	NA	EVMG002327.1	NA	NA
Ovu-Mir-71	GTCTTTCA	LOC115224518	LOC106882906	NC_043021.1:14545774:14545776:+.aln	263	270	NA	NA	NA	NA	NA
Ovu-Mir-1992	ACTGCTGA	LOC115209066	LOC106873979	NC_042999.1:135259615:135259617:-.aln	1523	1530	FBgn0033876	ENSG00000108639	EVMG006551.1	SYNGR2	Syngr
Ovu-Novel-56	TGCTAGCA	LOC115212901	LOC106872207	NC_043002.1:108645814:108645816:-.aln	968	975	FBgn0267350	ENSG00000241973	EVMG006491.1	PI4KA	PI4KIIIalpha
Ovu-Mir-1992	ACTGCTGA	LOC115223120	LOC106880532	NC_043018.1:20304792:20304794:+.aln	428	435	NA	ENSG00000168282	EVMG001091.1	MGAT2	NA
Ovu-Mir-71	GTCTTTCA	LOC115216158	LOC106875847	NC_043006.1:25210493:25210495:+.aln	5966	5973	NA	NA	NA	NA	NA
Ovu-Mir-315	AATCAAAA	LOC115212895	LOC106869821	NC_043002.1:19604862:19604864:-.aln	2410	2417	NA	ENSG00000162430	NA	SELENON	NA
Ovu-Mir-71	GTCTTTCA	LOC115218624	LOC106880098	NC_042997.1:113902315:113902317:-.aln	220	227	FBgn0001218	ENSG00000044574	EVMG006680.1	HSPA5	Hsc70-3
Ovu-Novel-6	ATGGTTCA	LOC115211781	LOC106871064	NC_043001.1:87595457:87595459:+.aln	1632	1639	FBgn0051694	ENSG00000214706	EVMG003994.1	IFRD2	CG31694
Ovu-Novel-33	TCTCTTCA	LOC115223876	LOC106876789	NC_043020.1:4013714:4013716:-.aln	1433	1440	NA	NA	EVMG015764.1	NA	NA
Ovu-Novel-8	ATGTTCCA	LOC115222521	LOC106869514	NC_043016.1:31127891:31127893:+.aln	2255	2262	NA	NA	EVMG006524.1	NA	NA
Ovu-Novel-7	ATAGCAAA	LOC115218929	LOC106876391	NC_043010.1:35238078:35238080:-.aln	52	59	NA	NA	NA	NA	NA
Ovu-Novel-70	GCATTTAA	LOC115216266	LOC106872723	NC_042997.1:192891825:192891827:-.aln	1233	1240	FBgn0031544	NA	EVMG002915.1	NA	CG17593
Ovu-Mir-2-o24	TTTGATGA	LOC115215641	LOC106867850	NC_043005.1:96375855:96375857:+.aln	2840	2847	FBgn0036397	ENSG00000103148	NA	NPRL3	Nprl3
Ovu-Mir-317	TGTGTTCA	LOC115215662	LOC106867250	NC_043005.1:101489248:101489250:-.aln	171	178	FBgn0086675	ENSG00000162374	EVMG006105.1.1.5a4b9182	ELAVL4	fne
Ovu-Novel-42	TGCACAGA	LOC115212049	LOC106879856	NC_043001.1:44877756:44877758:-.aln	1791	1798	NA	ENSG00000138111	EVMG003597.1	MFSD13A	NA
Ovu-Mir-8	CAGTATTA	LOC115209066	LOC106873979	NC_042999.1:135259615:135259617:-.aln	1656	1663	FBgn0033876	ENSG00000108639	EVMG006551.1	SYNGR2	Syngr
Ovu-Novel-73	AATTATAA	LOC115210974	LOC106881764	NC_043000.1:151735413:151735415:-.aln	235	242	NA	ENSG00000104381	EVMG009468.1	GDAP1	NA
Ovu-Novel-73	AATTATAA	LOC115219831	LOC106870025	NC_043011.1:40368905:40368907:+.aln	88	95	NA	NA	EVMG007934.1	NA	NA
Ovu-Novel-46	GTTGGAGA	LOC115220690	LOC106871117	NC_043013.1:3567639:3567641:-.aln	2906	2913	FBgn0025790	ENSG00000277726	EVMG000763.1	AL109811.3	TBPH
Ovu-Novel-7	ATAGCAAA	LOC115225770	LOC106870517	NC_043024.1:841973:841975:-.aln	37	44	FBgn0259937	ENSG00000130826	EVMG005570.1	DKC1	Nop60B
Ovu-Novel-46	GTTGGAGA	LOC115216383	LOC106867668	NC_042997.1:183379946:183379948:-.aln	172	179	NA	ENSG00000100991	EVMG005185.1	TRPC4AP	NA
Ovu-Novel-45	TTCCAGCA	LOC115219630	LOC106870643	NC_043011.1:26257628:26257630:+.aln	496	503	FBgn0033260	ENSG00000158290	EVMG003307.1	CUL4B	Cul4
Ovu-Novel-40	GGGTTTAA	LOC115212955	LOC106883099	NC_042997.1:100335531:100335533:-.aln	1008	1015	FBgn0032515	ENSG00000180228	EVMG005556.1_EVMG011473.1	PRKRA	loqs
Ovu-Mir-1984-P1	ATAGGGCA	LOC115217211	LOC106884417	NC_042997.1:170076968:170076970:-.aln	34	41	NA	NA	NA	NA	NA
Ovu-Novel-87-v1	TGCTCAGA	LOC115211133	LOC106880499	NC_043000.1:85685448:85685450:+.aln	6822	6829	NA	ENSG00000165458	EVMG004422.1	INPPL1	NA
Ovu-Mir-1175	GAATCTCA	LOC115210301	LOC106867540	NC_043000.1:4113970:4113972:+.aln	8680	8687	NA	ENSG00000102003	EVMG007649.1	SYP	NA
Ovu-Mir-1	ACATTCCA	LOC115209472	LOC106878285	NC_042999.1:70666736:70666738:+.aln	1320	1327	FBgn0034075	ENSG00000198363	EVMG003251.1	ASPH	Asph
Ovu-Let-7	CTACCTCA	LOC115210267	LOC106870213	NC_043000.1:66604893:66604895:+.aln	264	271	NA	NA	NA	NA	NA
Ovu-Novel-19	CACAGACA	LOC115209256	LOC106877486	NC_042999.1:63057854:63057856:-.aln	484	491	NA	NA	NA	NA	NA
Ovu-Novel-33	TCTCTTCA	LOC115210343	LOC106874680	NC_043000.1:12957765:12957767:-.aln	185	192	FBgn0031149	ENSG00000134910	EVMG004996.1.1.5a4b9342	STT3A	Stt3A
Ovu-Novel-38-v1	ATGATGAA	LOC115231765	LOC106869987	NW_021836027.1:9454:9456:-.aln	127	134	FBgn0039915	ENSG00000111181	EVMG001996.1	SLC6A12	Gat
Ovu-Mir-33	CAATGCAA	LOC115211589	LOC106869676	NC_043001.1:18242636:18242638:-.aln	1805	1812	FBgn0004419	ENSG00000110367	EVMG004583.1	DDX6	me31B
Ovu-Novel-70	GCATTTAA	LOC115216606	LOC106882000	NC_043006.1:26259289:26259291:-.aln	180	187	NA	NA	NA	NA	NA
Ovu-Mir-315	AATCAAAA	LOC115212908	LOC106877208	NC_043002.1:113039674:113039676:-.aln	274	281	FBgn0261800	ENSG00000091136	EVMG003760.1	LAMB1	LanB1
Ovu-Mir-277	TGCATTTA	LOC115211113	LOC106872765	NC_042997.1:59278527:59278529:-.aln	1636	1643	NA	NA	NA	NA	NA
Ovu-Novel-33	TCTCTTCA	LOC115210270	LOC106883775	NC_043000.1:83641292:83641294:+.aln	474	481	FBgn0038651	ENSG00000152223	EVMG007438.1	EPG5	Epg5
Ovu-Novel-88	TCAGCAGA	LOC115211736	LOC106868452	NC_043001.1:19802683:19802685:+.aln	150	157	NA	ENSG00000138674	EVMG003095.1	SEC31A	NA
Ovu-Mir-33	CAATGCAA	LOC115222961	LOC106879430	NC_042998.1:49283527:49283529:-.aln	307	314	FBgn0024889	ENSG00000025800	EVMG006373.1	KPNA6	Kap-alpha1
Ovu-Mir-315	AATCAAAA	LOC115222280	LOC106878221	NC_043015.1:28237851:28237853:-.aln	100	107	NA	NA	EVMG011612.1	NA	NA
Ovu-Novel-38-v1	ATGATGAA	LOC115217440	LOC106879606	NC_043007.1:9829716:9829718:+.aln	37	44	FBgn0038271	ENSG00000105819	EVMG006312.1	PMPCB	UQCR-C1
Ovu-Novel-38-v1	ATGATGAA	LOC115210811	LOC106879672	NC_043000.1:1893110:1893112:-.aln	467	474	FBgn0039635	ENSG00000168291	EVMG004753.1	PDHB	Pdhb
Ovu-Mir-279	TCTAGTCA	LOC115211603	LOC106877085	NC_042997.1:43367817:43367819:+.aln	1139	1146	FBgn0037612	ENSG00000057252	EVMG005404.1	SOAT1	CG8112
Ovu-Novel-33	TCTCTTCA	LOC115230478	LOC106875266	NC_042998.1:121320069:121320071:-.aln	571	578	FBgn0019925	ENSG00000280951	EVMG000928.1	SURF4	Surf4
Ovu-Novel-73	AATTATAA	LOC115213338	LOC106871744	NC_042997.1:192144269:192144271:+.aln	1576	1583	FBgn0036104	ENSG00000198231	EVMG004107.1	DDX42	CG6418
Ovu-Mir-1992	ACTGCTGA	LOC115219032	LOC106883372	NC_043010.1:47796653:47796655:+.aln	2193	2200	FBgn0032513	ENSG00000084090	EVMG002781.1	STARD7	CG6565
Ovu-Novel-73	AATTATAA	LOC115209363	LOC106876676	NC_042999.1:77130614:77130616:+.aln	214	221	FBgn0025678	ENSG00000143870	EVMG006713.1	PDIA6	CaBP1
Ovu-Mir-2-o24	TTTGATGA	LOC115212972	LOC106880738	NC_043002.1:74181650:74181652:-.aln	191	198	FBgn0266667	ENSG00000182473	EVMG000907.1	EXOC7	Exo70
Ovu-Novel-6	ATGGTTCA	LOC115210229	LOC106883884	NC_042997.1:54422730:54422732:+.aln	3304	3311	FBgn0031194	ENSG00000111110	EVMG015484.1	PPM1H	CG17598
Ovu-Mir-1994-P1	CTGTCTCA	LOC115214677	LOC106875277	NC_042997.1:93787277:93787279:+.aln	711	718	FBgn0031066	ENSG00000126267	EVMG004942.1	COX6B1	COX6B
Ovu-Mir-315	AATCAAAA	LOC115232438	LOC106872762	NC_042997.1:59203807:59203809:+.aln	587	594	FBgn0086357	ENSG00000065665	EVMG003700.1	SEC61A2	Sec61alpha
Ovu-Mir-33	CAATGCAA	LOC115228020	LOC106873463	NC_042998.1:42124474:42124476:+.aln	1099	1106	FBgn0259822	ENSG00000165995	EVMG000827.1.3.5a4b9159	CACNB2	Ca-beta
Ovu-Mir-2-o24	TTTGATGA	LOC115215818	LOC106876569	NC_043005.1:28994356:28994358:+.aln	251	258	FBgn0035709	ENSG00000175766	EVMG003672.1	EIF4E1B	eIF4E4
Ovu-Novel-42	TGCACAGA	LOC115221991	LOC106871255	NC_043015.1:18169780:18169782:+.aln	1487	1494	FBgn0010213	ENSG00000285441	NA	SOD2	Sod2
Ovu-Novel-23	ATCAAGGA	LOC115210376	LOC106880160	NC_043000.1:16313836:16313838:+.aln	413	420	FBgn0004907	ENSG00000164924	EVMG002568.1	YWHAZ	14-3-3zeta
Ovu-Mir-216-P2j	TGAGATTA	LOC115210301	LOC106867540	NC_043000.1:4113970:4113972:+.aln	734	741	NA	ENSG00000102003	EVMG007649.1	SYP	NA
Ovu-Novel-45	TTCCAGCA	LOC115218399	LOC106871927	NC_043009.1:16890967:16890969:-.aln	1051	1058	FBgn0031601	ENSG00000141759	EVMG004985.1	TXNL4A	Dim1
Ovu-Mir-71	GTCTTTCA	LOC115232485	LOC106869452	NC_042998.1:83390496:83390498:-.aln	1001	1008	FBgn0052418	ENSG00000100101	EVMG016968.1	Z83844.1	vito
Ovu-Novel-8	ATGTTCCA	LOC115209812	LOC106882874	NC_042997.1:168192175:168192177:+.aln	64	71	FBgn0035435	ENSG00000135845	EVMG002791.1	PIGC	PIG-C
Ovu-Mir-71	GTCTTTCA	LOC115217038	LOC106878231	NC_043007.1:41381642:41381644:+.aln	1447	1454	NA	ENSG00000185127	NA	C6orf120	NA
Ovu-Novel-16-v1	AATCGGAA	LOC115227065	LOC106876287	NW_021824848.1:23813:23815:-.aln	153	160	NA	NA	NA	NA	NA
Ovu-Novel-55	GAATTTTA	LOC115220451	LOC106873512	NC_043012.1:12404012:12404014:+.aln	66	73	FBgn0031424	ENSG00000104888	EVMG000385.1	SLC17A7	VGlut
Ovu-Novel-57	TGAGTTTA	LOC115217103	LOC106880014	NC_043007.1:43385735:43385737:+.aln	1415	1422	FBgn0250791	ENSG00000105402	EVMG006530.1	NAPA	alphaSnap
Ovu-Mir-216-P2j	TGAGATTA	LOC115210229	LOC106883884	NC_042997.1:54422730:54422732:+.aln	2843	2850	FBgn0031194	ENSG00000111110	EVMG015484.1	PPM1H	CG17598
Ovu-Mir-71	GTCTTTCA	LOC115223521	LOC106871207	NC_043019.1:26508563:26508565:+.aln	51	58	FBgn0035528	ENSG00000183726	EVMG001762.1	TMEM50A	CG15012
Ovu-Mir-7	GTCTTCCA	LOC115220843	LOC106869325	NC_043013.1:16357685:16357687:+.aln	239	246	FBgn0030478	ENSG00000166123	EVMG005432.1	GPT2	CG1640
Ovu-Novel-45	TTCCAGCA	LOC115216338	LOC106870553	NC_043006.1:53856125:53856127:+.aln	340	347	NA	NA	NA	NA	NA
Ovu-Novel-17	GTCTTGCA	LOC115228307	LOC106879210	NC_042998.1:100597441:100597443:-.aln	1012	1019	NA	ENSG00000114383	EVMG005088.1	TUSC2	NA
Ovu-Novel-73	AATTATAA	LOC115212040	LOC106874522	NC_042997.1:182306966:182306968:+.aln	346	353	FBgn0011826	ENSG00000138814	EVMG005670.1.2.5a4b9711	PPP3CA	Pp2B-14D
Ovu-Mir-2-o24	TTTGATGA	LOC115219488	LOC106880659	NC_043010.1:47119472:47119474:-.aln	698	705	FBgn0030242	ENSG00000198901	EVMG013720.1	PRC1	sofe
Ovu-Mir-96-P2	GTGCCAAA	LOC115220512	LOC106876868	NC_043012.1:54518155:54518157:+.aln	785	792	NA	ENSG00000143198	EVMG003569.1	MGST3	NA
Ovu-Mir-1984-P1	ATAGGGCA	LOC115219047	LOC106875546	NC_043010.1:18173613:18173615:+.aln	1548	1555	NA	NA	NA	NA	NA
Ovu-Novel-26	TGTTCTCA	LOC115230923	LOC106870391	NC_042998.1:135470131:135470133:-.aln	269	276	FBgn0016715	ENSG00000119431	NA	HDHD3	Reg-2
Ovu-Novel-33	TCTCTTCA	LOC115217705	LOC106867914	NC_043007.1:44139181:44139183:+.aln	153	160	FBgn0000339	ENSG00000100528	EVMG002586.1.1.5a4b9307	CNIH1	cni
Ovu-Mir-8	CAGTATTA	LOC115208907	LOC106878978	NC_042997.1:16670007:16670009:+.aln	5048	5055	FBgn0036004	NA	NA	NA	Jarid2
Ovu-Mir-22-P2	GGCAGCTA	LOC115210437	LOC106874669	NC_042997.1:140020729:140020731:+.aln	2424	2431	NA	ENSG00000198642	EVMG015995.1	KLHL9	NA
Ovu-Novel-1	CATCCCCA	LOC115210724	LOC106870734	NC_043000.1:105742388:105742390:-.aln	354	361	FBgn0020379	ENSG00000288283	EVMG003686.1	RFX1	Rfx
Ovu-Mir-1	ACATTCCA	LOC115230269	LOC106875263	NC_042998.1:121024139:121024141:-.aln	6	13	FBgn0035879	ENSG00000011454	NA	RABGAP1	GAPcenA
Ovu-Mir-2-o24	TTTGATGA	LOC115229530	LOC106877346	NC_042998.1:62335230:62335232:+.aln	1132	1139	NA	NA	EVMG009560.1	NA	NA
Ovu-Mir-281	GCTCCCTA	LOC115217003	LOC106880919	NC_043007.1:24025265:24025267:+.aln	3202	3209	FBgn0283680	ENSG00000143772	EVMG002102.1	ITPKB	IP3K2
Ovu-Novel-25-v1	GTCTTAAA	LOC115211133	LOC106880499	NC_043000.1:85685448:85685450:+.aln	2468	2475	NA	ENSG00000165458	EVMG004422.1	INPPL1	NA
Ovu-Mir-190	ACATATCA	LOC115216347	LOC106869836	NC_043006.1:65872276:65872278:+.aln	2557	2564	FBgn0030364	ENSG00000161654	EVMG001068.1	LSM12	Lsm12a
Ovu-Mir-2-o24	TTTGATGA	LOC115217201	LOC106878962	NC_043007.1:61681702:61681704:+.aln	190	197	FBgn0023479	NA	EVMG018106.1	NA	teq
Ovu-Novel-46	GTTGGAGA	LOC115232439	LOC106882970	NC_042998.1:93899972:93899974:-.aln	1930	1937	NA	NA	EVMG006290.1	NA	NA
Ovu-Novel-13	ACAGCTAA	LOC115211791	LOC106867860	NC_043001.1:43832480:43832482:+.aln	263	270	FBgn0022768	ENSG00000163644	EVMG001219.1	PPM1K	Pp2C1
Ovu-Novel-57	TGAGTTTA	LOC115216411	LOC106882189	NC_042997.1:129725691:129725693:-.aln	6241	6248	FBgn0001122	ENSG00000087258	EVMG003294.1	GNAO1	Galphao
Ovu-Novel-73	AATTATAA	LOC115212765	LOC106880064	NC_043002.1:46335674:46335676:-.aln	863	870	NA	NA	EVMG010767.1	NA	NA
Ovu-Novel-87-v1	TGCTCAGA	LOC115213057	LOC106867598	NC_043002.1:111430473:111430475:+.aln	105	112	FBgn0036135	ENSG00000112651	NA	MRPL2	mRpL2
Ovu-Novel-70	GCATTTAA	LOC115209321	LOC106868051	NC_042999.1:100537647:100537649:+.aln	3326	3333	FBgn0033032	NA	EVMG012144.1	NA	kune
Ovu-Mir-315	AATCAAAA	LOC115232535	LOC106878774	NC_042998.1:40300305:40300307:+.aln	93	100	FBgn0283536	ENSG00000136888	EVMG001561.1	ATP6V1G1	Vha13
Ovu-Novel-43	TCTTGATA	LOC115221453	LOC106874764	NC_043014.1:44743882:44743884:-.aln	68	75	FBgn0283450	ENSG00000124767	EVMG002720.1	GLO1	Glo1
Ovu-Mir-96-P2	GTGCCAAA	LOC115210295	LOC106870398	NC_042997.1:51637297:51637299:+.aln	1763	1770	FBgn0041629	NA	EVMG001100.1	NA	Hexo2
Ovu-Mir-219	GACAATCA	LOC115209924	LOC106880651	NC_042999.1:125517294:125517296:-.aln	10865	10872	NA	NA	EVMG009420.1	NA	NA
Ovu-Novel-42	TGCACAGA	LOC115229530	LOC106877346	NC_042998.1:62335230:62335232:+.aln	1477	1484	NA	NA	EVMG009560.1	NA	NA
Ovu-Novel-79	GAGGCACA	LOC115215580	LOC106875096	NC_043005.1:93639303:93639305:-.aln	3139	3146	FBgn0031266	ENSG00000115524	NA	SF3B1	Sf3b1
Ovu-Mir-315	AATCAAAA	LOC115209938	LOC106872003	NC_042999.1:142398349:142398351:+.aln	1999	2006	NA	NA	EVMG016522.1	NA	NA
Ovu-Mir-71	GTCTTTCA	LOC115209403	LOC106880075	NC_042999.1:162983234:162983236:-.aln	486	493	NA	NA	NA	NA	NA
Ovu-Mir-216-P2j	TGAGATTA	LOC115222295	LOC106878821	NC_043015.1:19462122:19462124:-.aln	892	899	FBgn0027515	ENSG00000163590	EVMG002879.1	PPM1L	CG7115
Ovu-Mir-22-P1	AGGCAGCA	LOC115215700	LOC106883980	NC_043005.1:83398641:83398643:+.aln	4	11	FBgn0035398	ENSG00000134216	EVMG006540.1	CHIA	Cht7
Ovu-Mir-137-v1	AGCAATAA	LOC115211648	LOC106868507	NC_043001.1:20751405:20751407:-.aln	262	269	FBgn0001098	ENSG00000148672	EVMG007046.1	GLUD1	Gdh
Ovu-Mir-2-o24	TTTGATGA	LOC115209635	LOC106876249	NC_042999.1:148295515:148295517:-.aln	758	765	FBgn0031877	ENSG00000146151	EVMG007981.1	HMGCLL1	Hmgcl
Ovu-Mir-2-o20-v1	GGCTGTGA	LOC115213543	LOC106881458	NC_043002.1:89178555:89178557:+.aln	4775	4782	NA	NA	NA	NA	NA
Ovu-Novel-1	CATCCCCA	LOC115222346	LOC106879266	NC_043015.1:18249596:18249598:-.aln	1732	1739	NA	NA	EVMG003810.1	NA	NA
Ovu-Novel-48	CCTTTGCA	LOC115210724	LOC106870734	NC_043000.1:105742388:105742390:-.aln	2156	2163	FBgn0020379	ENSG00000288283	EVMG003686.1	RFX1	Rfx
Ovu-Novel-33	TCTCTTCA	LOC115218639	LOC106872671	NC_043009.1:56522279:56522281:+.aln	2622	2629	FBgn0031020	ENSG00000164134	EVMG005096.1	NAA15	Naa15-16
Ovu-Novel-22	ACAGAAAA	LOC115218649	LOC106876033	NC_043009.1:57267518:57267520:+.aln	407	414	FBgn0038345	NA	EVMG000995.1	NA	CG5213
Ovu-Mir-277	TGCATTTA	LOC115220879	LOC106882160	NC_043013.1:39014121:39014123:-.aln	324	331	FBgn0000565	ENSG00000285250	EVMG001066.1	MSRA	Eip71CD
Ovu-Mir-9	ACCAAAGA	LOC115209063	LOC106873509	NC_042999.1:37045070:37045072:-.aln	19	26	FBgn0034674	ENSG00000152749	EVMG001605.1	GPR180	CG9304
Ovu-Mir-1994-P1	CTGTCTCA	LOC115212920	LOC106880063	NC_043002.1:46024561:46024563:+.aln	12	19	NA	ENSG00000087842	EVMG001736.1	PIR	NA
Ovu-Mir-8	CAGTATTA	LOC115210367	LOC106882873	NC_042997.1:168424515:168424517:+.aln	1152	1159	NA	ENSG00000184060	EVMG004902.1	ADAP2	NA
Ovu-Mir-34	CACTGCCA	LOC115212091	LOC106870561	NC_042997.1:39302765:39302767:+.aln	31	38	FBgn0052666	ENSG00000164543	EVMG003493.1	STK17A	Drak
Ovu-Mir-1993	GCATAATA	LOC115219148	LOC106881674	NC_043010.1:47913461:47913463:+.aln	54	61	FBgn0031459	ENSG00000137133	EVMG002535.1	HINT2	CG2862
Ovu-Mir-750	AGATCTGA	LOC115219710	LOC106874269	NC_043011.1:9225084:9225086:-.aln	720	727	FBgn0004687	ENSG00000198336	EVMG001773.1	MYL4	Mlc-c
Ovu-Mir-7	GTCTTCCA	LOC115229849	LOC106879517	NC_042998.1:137829626:137829628:+.aln	2157	2164	FBgn0034876	ENSG00000023734	EVMG006176.1	STRAP	wmd
Ovu-Novel-73	AATTATAA	LOC115216476	LOC106880425	NC_043006.1:24099823:24099825:+.aln	1387	1394	FBgn0024314	ENSG00000137055	EVMG007607.1	PLAA	Plap
Ovu-Novel-38-v1	ATGATGAA	LOC115214750	LOC106879191	NC_043004.1:87657965:87657967:+.aln	5191	5198	FBgn0030756	ENSG00000145283	EVMG004709.1	SLC10A6	CG9903
Ovu-Novel-46	GTTGGAGA	LOC115223537	LOC106883627	NC_043019.1:11964872:11964874:+.aln	549	556	FBgn0037046	ENSG00000135778	EVMG011368.1	NTPCR	CG10581
Ovu-Mir-137-v1	AGCAATAA	LOC115232551	LOC106878042	NC_042998.1:174381760:174381762:+.aln	827	834	FBgn0053696	NA	EVMG010996.1	NA	CNMaR
Ovu-Mir-71	GTCTTTCA	LOC115230602	LOC106869165	NC_042998.1:49681629:49681631:+.aln	41	48	FBgn0036922	ENSG00000185716	EVMG003320.1	MOSMO	CG14182
Ovu-Mir-22-P2	GGCAGCTA	LOC115211133	LOC106880499	NC_043000.1:85685448:85685450:+.aln	2778	2785	NA	ENSG00000165458	EVMG004422.1	INPPL1	NA
Ovu-Novel-8	ATGTTCCA	LOC115220268	LOC106878218	NC_043012.1:33081270:33081272:+.aln	709	716	FBgn0051414	ENSG00000262446	EVMG006110.1	GBA	Gba1b
Ovu-Mir-317	TGTGTTCA	LOC115219744	LOC106878740	NC_043011.1:24743563:24743565:-.aln	2680	2687	FBgn0035964	ENSG00000151552	EVMG007362.1	QDPR	Dhpr
Ovu-Novel-56	TGCTAGCA	LOC115212799	LOC106869354	NC_043002.1:77971523:77971525:-.aln	307	314	FBgn0034925	ENSG00000197006	EVMG001078.1	METTL9	CG5339
Ovu-Mir-1992	ACTGCTGA	LOC115215101	LOC106883849	NC_043004.1:41191142:41191144:-.aln	6	13	NA	ENSG00000126882	EVMG000966.1	FAM78A	NA
Ovu-Mir-29-P1	TGGTGCTA	LOC115212920	LOC106880063	NC_043002.1:46024561:46024563:+.aln	1925	1932	NA	ENSG00000087842	EVMG001736.1	PIR	NA
Ovu-Mir-279	TCTAGTCA	LOC115220766	LOC106874800	NC_043013.1:5627499:5627501:+.aln	3287	3294	FBgn0017558	ENSG00000067992	EVMG002558.1	PDK3	Pdk
Ovu-Mir-1994-P1	CTGTCTCA	LOC115219521	LOC106875029	NC_043010.1:49903476:49903478:+.aln	970	977	NA	NA	NA	NA	NA
Ovu-Novel-23	ATCAAGGA	LOC115216716	LOC106867264	NC_043006.1:72910552:72910554:+.aln	37	44	NA	NA	EVMG017151.1.1.5a4b93c1	NA	NA
Ovu-Novel-55	GAATTTTA	LOC115219641	LOC106867762	NC_043011.1:13185626:13185628:-.aln	1219	1226	FBgn0262518	ENSG00000167461	EVMG002273.1	RAB8A	Rab8
Ovu-Novel-22	ACAGAAAA	LOC115215925	LOC106881981	NC_043005.1:96063644:96063646:-.aln	1487	1494	FBgn0043884	ENSG00000198881	EVMG000380.1	ASB12	mask
Ovu-Novel-13	ACAGCTAA	LOC115223438	LOC106874784	NC_043019.1:4640578:4640580:-.aln	112	119	FBgn0027535	ENSG00000012232	EVMG002282.1	EXTL3	botv
Ovu-Novel-19	CACAGACA	LOC115232552	LOC106873290	NC_042998.1:69017438:69017440:-.aln	273	280	NA	ENSG00000138380	EVMG004330.1	CARF	NA
Ovu-Mir-9	ACCAAAGA	LOC115222170	LOC106872942	NC_043015.1:12183425:12183427:-.aln	1480	1487	FBgn0031312	ENSG00000153989	EVMG016666.1	NUS1	Tango14
Ovu-Mir-190	ACATATCA	LOC115223596	LOC106876962	NC_043019.1:28154852:28154854:+.aln	4105	4112	FBgn0020309	ENSG00000161551	EVMG007579.1	ZNF577	crol
Ovu-Novel-22	ACAGAAAA	LOC115209615	LOC106878243	NC_042999.1:127739695:127739697:+.aln	10	17	NA	NA	NA	NA	NA
Ovu-Mir-1	ACATTCCA	LOC115213621	LOC106884422	NC_042997.1:169291647:169291649:-.aln	654	661	FBgn0033368	ENSG00000169507	EVMG007483.1	SLC38A11	CG13743
Ovu-Novel-9-v1	AGATCCTA	LOC115212259	LOC106873358	NC_042997.1:117602467:117602469:-.aln	434	441	FBgn0263398	ENSG00000143179	EVMG000447.1	UCK2	Uck
Ovu-Novel-38-v1	ATGATGAA	LOC115223863	LOC106875559	NC_043020.1:30830831:30830833:-.aln	688	695	FBgn0003410	ENSG00000181788	EVMG005983.1	SIAH2	sina
Ovu-Mir-10-P3	CTCAGGGA	LOC115212985	LOC106883150	NC_043002.1:11266957:11266959:-.aln	353	360	NA	NA	NA	NA	NA
Ovu-Novel-23	ATCAAGGA	LOC115222239	LOC106874532	NC_043015.1:15371042:15371044:-.aln	51	58	FBgn0015777	ENSG00000143153	EVMG015559.1	ATP1B1	nrv2
Ovu-Novel-55	GAATTTTA	LOC115214240	LOC106876454	NC_043003.1:53293423:53293425:-.aln	3054	3061	NA	NA	EVMG003233.1_EVMG003729.1	NA	NA
Ovu-Novel-22	ACAGAAAA	LOC115217705	LOC106867914	NC_043007.1:44139181:44139183:+.aln	6	13	FBgn0000339	ENSG00000100528	EVMG002586.1.1.5a4b9307	CNIH1	cni
Ovu-Mir-279	TCTAGTCA	LOC115217521	LOC106877185	NC_043007.1:31958875:31958877:-.aln	1198	1205	FBgn0030701	ENSG00000277222	EVMG006396.1	BTBD7	CG16952
Ovu-Mir-67	GGTTGTGA	LOC115211840	LOC106867827	NC_043001.1:103062158:103062160:-.aln	654	661	FBgn0038047	ENSG00000198131	EVMG007704.1	ZNF544	CG5245
Ovu-Mir-133	GGGACCAA	LOC115232615	LOC106883768	NC_042998.1:187754456:187754458:+.aln	768	775	FBgn0010416	ENSG00000101158	NA	NELFCD	TH1
Ovu-Bantam	TGATCTCA	LOC115212040	LOC106874522	NC_042997.1:182306966:182306968:+.aln	126	133	FBgn0011826	ENSG00000138814	EVMG005670.1.2.5a4b9711	PPP3CA	Pp2B-14D
Ovu-Novel-64-v1	CAAGTAGA	LOC115216297	LOC106882872	NC_042997.1:168432237:168432239:-.aln	770	777	NA	ENSG00000101425	EVMG016888.1	BPI	NA
Ovu-Novel-33	TCTCTTCA	LOC115220420	LOC106880617	NC_043012.1:32877134:32877136:+.aln	2520	2527	NA	NA	NA	NA	NA
Ovu-Mir-1994-P1	CTGTCTCA	LOC115211622	LOC106868587	NC_043001.1:21339648:21339650:-.aln	129	136	FBgn0030891	ENSG00000171148	EVMG006761.1	TADA3	Ada3
Ovu-Mir-1	ACATTCCA	LOC115232641	LOC106879227	NC_042998.1:90909207:90909209:+.aln	155	162	NA	ENSG00000171159	EVMG005050.1	C9orf16	NA
Ovu-Novel-48	CCTTTGCA	LOC115216158	LOC106875847	NC_043006.1:25210493:25210495:+.aln	6007	6014	NA	NA	NA	NA	NA
Ovu-Novel-26	TGTTCTCA	LOC115215562	LOC106883513	NC_043005.1:92381734:92381736:-.aln	735	742	FBgn0032949	ENSG00000005893	EVMG011252.1	LAMP2	Lamp1
Ovu-Mir-315	AATCAAAA	LOC115221761	LOC106871900	NC_043014.1:35211159:35211161:+.aln	446	453	FBgn0261380	ENSG00000116221	EVMG011846.1.1.5a4b954f	MRPL37	mRpL37
Ovu-Mir-750	AGATCTGA	LOC115229957	LOC106873279	NW_021833065.1:76878:76880:+.aln	486	493	NA	NA	NA	NA	NA
Ovu-Mir-8	CAGTATTA	LOC115216414	LOC106880362	NC_043006.1:26497929:26497931:+.aln	1169	1176	FBgn0013762	ENSG00000164885	EVMG004346.1	CDK5	Cdk5
Ovu-Novel-25-v1	GTCTTAAA	LOC115223425	LOC106884313	NC_042998.1:189481537:189481539:-.aln	167	174	NA	NA	EVMG007722.1	NA	NA
Ovu-Novel-25-v1	GTCTTAAA	LOC115209116	LOC106872300	NC_042999.1:83291810:83291812:+.aln	2967	2974	FBgn0011259	ENSG00000167680	EVMG000726.1	SEMA6B	Sema1a
Ovu-Novel-55	GAATTTTA	LOC115219743	LOC106878738	NC_043011.1:24829169:24829171:+.aln	3129	3136	NA	ENSG00000176407	EVMG002468.1	KCMF1	NA
Ovu-Novel-58	CTTAAATA	LOC115218446	LOC106877723	NC_043009.1:56271162:56271164:-.aln	142	149	FBgn0051390	ENSG00000155868	EVMG003301.1	MED7	MED7
Ovu-Novel-73	AATTATAA	LOC115215548	LOC106878938	NC_042997.1:23533255:23533257:+.aln	299	306	NA	ENSG00000262304	EVMG006516.1	AC027796.3	NA
Ovu-Mir-190	ACATATCA	LOC115213068	LOC106867987	NC_043002.1:106895864:106895866:+.aln	108	115	FBgn0032488	NA	EVMG005902.1	NA	CG16812
Ovu-Novel-23	ATCAAGGA	LOC115232357	LOC106867406	NC_042998.1:169711619:169711621:+.aln	201	208	FBgn0026206	ENSG00000169871	EVMG002383.1.2.5a4b913a	TRIM56	mei-P26
Ovu-Novel-38-v1	ATGATGAA	LOC115231435	LOC106877814	NW_021835887.1:19305:19307:-.aln	174	181	FBgn0000964	NA	EVMG007111.1	NA	tj
Ovu-Novel-6	ATGGTTCA	LOC115227670	LOC106871024	NC_042998.1:97050596:97050598:-.aln	1649	1656	NA	NA	NA	NA	NA
Ovu-Mir-137-v1	AGCAATAA	LOC115213927	LOC106868217	NC_043003.1:32789013:32789015:+.aln	2617	2624	FBgn0036695	ENSG00000124786	EVMG006174.1	SLC35B3	Papst2
Ovu-Mir-1	ACATTCCA	LOC115226570	LOC106873792	NC_043026.1:4079318:4079320:+.aln	453	460	NA	NA	EVMG001946.1.2.5a4b962d	NA	NA
Ovu-Novel-30	TGGTTCCA	LOC115208818	LOC106873834	NC_042997.1:110985123:110985125:-.aln	2128	2135	NA	ENSG00000154845	NA	PPP4R1	NA
Ovu-Mir-2-o24	TTTGATGA	LOC115211897	LOC106867870	NC_043001.1:43321700:43321702:+.aln	105	112	NA	NA	EVMG012308.1	NA	NA
Ovu-Mir-315	AATCAAAA	LOC115221828	LOC106877712	NC_043014.1:19307188:19307190:-.aln	1358	1365	FBgn0038874	ENSG00000121853	EVMG010391.1	GHSR	ETHR
Ovu-Mir-71	GTCTTTCA	LOC115217226	LOC106879938	NC_043007.1:42703570:42703572:-.aln	93	100	FBgn0284421	ENSG00000080815	EVMG002797.1	PSEN1	Psn
Ovu-Mir-137-v1	AGCAATAA	LOC115209321	LOC106868051	NC_042999.1:100537647:100537649:+.aln	660	667	FBgn0033032	NA	EVMG012144.1	NA	kune
Ovu-Mir-315	AATCAAAA	LOC115221295	LOC106869848	NC_043014.1:47539726:47539728:+.aln	1532	1539	NA	NA	EVMG004280.1	NA	NA
Ovu-Novel-38-v1	ATGATGAA	LOC115224447	LOC106879373	NC_043021.1:13055862:13055864:-.aln	1798	1805	FBgn0010341	ENSG00000070831	EVMG006346.1	CDC42	Cdc42
Ovu-Novel-73	AATTATAA	LOC115210783	LOC106877352	NC_043000.1:58993944:58993946:+.aln	44	51	FBgn0032715	ENSG00000116171	EVMG003342.1	SCP2	CG17597
Ovu-Mir-190	ACATATCA	LOC115220707	LOC106878387	NC_043013.1:917267:917269:+.aln	130	137	NA	NA	EVMG002974.1.1.5a4b9279	NA	NA
Ovu-Mir-1	ACATTCCA	LOC115224835	LOC106872389	NC_043022.1:17944462:17944464:-.aln	473	480	FBgn0038471	ENSG00000068438	EVMG002317.1	FTSJ1	CG5220
Ovu-Mir-190	ACATATCA	LOC115217254	LOC106882850	NC_043007.1:17837826:17837828:+.aln	32	39	FBgn0031374	NA	EVMG017824.1	NA	Wdr62
Ovu-Novel-30	TGGTTCCA	LOC115222847	LOC106867356	NC_043017.1:15819033:15819035:-.aln	3094	3101	NA	ENSG00000160994	NA	CCDC105	NA
Ovu-Mir-71	GTCTTTCA	LOC115211058	LOC106878597	NC_043000.1:10757517:10757519:+.aln	933	940	FBgn0040087	ENSG00000138768	EVMG000889.1	USO1	p115
Ovu-Mir-216-P2j	TGAGATTA	LOC115213927	LOC106868217	NC_043003.1:32789013:32789015:+.aln	3692	3699	FBgn0036695	ENSG00000124786	EVMG006174.1	SLC35B3	Papst2
Ovu-Novel-73	AATTATAA	LOC115232228	LOC106882931	NC_042998.1:85139574:85139576:+.aln	116	123	NA	NA	NA	NA	NA
Ovu-Novel-32	TCCATCGA	LOC115218473	LOC106880627	NC_043009.1:55252508:55252510:-.aln	1585	1592	NA	NA	NA	NA	NA
Ovu-Novel-57	TGAGTTTA	LOC115211976	LOC106870977	NC_043001.1:116859732:116859734:+.aln	2075	2082	FBgn0036769	ENSG00000177697	EVMG005727.1	CD151	Tsp74F
Ovu-Mir-34	CACTGCCA	LOC115223574	LOC106873749	NC_043019.1:30233599:30233601:+.aln	120	127	FBgn0038049	ENSG00000121310	EVMG004714.1	ECHDC2	Srlp
Ovu-Novel-6	ATGGTTCA	LOC115216611	LOC106879278	NC_042997.1:88619827:88619829:-.aln	313	320	FBgn0014455	ENSG00000101444	EVMG002628.1	AHCY	Ahcy
Ovu-Novel-33	TCTCTTCA	LOC115211776	LOC106872169	NC_043001.1:62288095:62288097:+.aln	334	341	NA	NA	EVMG010734.1	NA	NA
Ovu-Mir-277	TGCATTTA	LOC115216527	LOC106880501	NC_043006.1:20310523:20310525:-.aln	975	982	NA	NA	NA	NA	NA
Ovu-Mir-10-P3	CTCAGGGA	LOC115216485	LOC106876901	NC_043006.1:50107458:50107460:+.aln	2841	2848	NA	NA	NA	NA	NA
Ovu-Novel-48	CCTTTGCA	LOC115220540	LOC106870787	NC_043012.1:3542719:3542721:-.aln	745	752	FBgn0264075	ENSG00000143437	EVMG002644.1	ARNT	tgo
Ovu-Novel-73	AATTATAA	LOC115232649	LOC106880128	NC_042998.1:85789399:85789401:+.aln	98	105	NA	ENSG00000114354	EVMG000002.1	TFG	NA
Ovu-Mir-12	AATACTCA	LOC115215369	LOC106874539	NC_043005.1:98935932:98935934:+.aln	2606	2613	FBgn0028500	ENSG00000107036	EVMG001531.1	RIC1	Rich
Ovu-Novel-73	AATTATAA	LOC115218952	LOC106878101	NC_042997.1:57753156:57753158:-.aln	4403	4410	FBgn0040230	ENSG00000076321	EVMG004226.1	KLHL20	dbo
Ovu-Mir-190	ACATATCA	LOC115227619	LOC106879516	NC_042998.1:137527058:137527060:+.aln	4056	4063	NA	ENSG00000181458	EVMG003049.1	TMEM45A	NA
Ovu-Mir-153	CTATGCAA	LOC115219627	LOC106878267	NC_042997.1:92135618:92135620:-.aln	256	263	FBgn0004657	ENSG00000150093	EVMG000625.1.1.5a4b9303	ITGB1	mys
Ovu-Mir-133	GGGACCAA	LOC115219642	LOC106874749	NC_043011.1:33444464:33444466:+.aln	431	438	NA	NA	EVMG006015.1	NA	NA
Ovu-Novel-26	TGTTCTCA	LOC115209106	LOC106884383	NC_042999.1:63846282:63846284:-.aln	2841	2848	FBgn0037551	ENSG00000134108	EVMG007161.1	ARL8B	Arl8
Ovu-Mir-96-P2	GTGCCAAA	LOC115213883	LOC106873383	NC_043003.1:21906217:21906219:+.aln	1474	1481	FBgn0262516	ENSG00000055732	EVMG002034.1	MCOLN3	Trpml
Ovu-Novel-26	TGTTCTCA	LOC115210282	LOC106878598	NC_043000.1:147683180:147683182:+.aln	3860	3867	NA	ENSG00000078043	NA	PIAS2	NA
Ovu-Mir-2-o20-v1	GGCTGTGA	LOC115215503	LOC106875151	NC_042997.1:15818128:15818130:+.aln	5691	5698	NA	NA	NA	NA	NA
Ovu-Novel-30	TGGTTCCA	LOC115218934	LOC106876127	NC_043010.1:44084267:44084269:+.aln	387	394	FBgn0032871	ENSG00000089063	EVMG007339.1	TMEM230	CG2611
Ovu-Novel-30	TGGTTCCA	LOC115212982	LOC106869820	NC_043002.1:19590738:19590740:+.aln	1404	1411	NA	NA	NA	NA	NA
Ovu-Mir-190	ACATATCA	LOC115209329	LOC106872365	NC_042999.1:141320207:141320209:-.aln	627	634	FBgn0036208	ENSG00000100116	EVMG005345.1	GCAT	CG10361
Ovu-Mir-1992	ACTGCTGA	LOC115214086	LOC106883384	NC_043003.1:104006781:104006783:-.aln	2135	2142	FBgn0039132	ENSG00000182287	EVMG001335.1	AP1S2	AP-1sigma
Ovu-Novel-5	TAGGAACA	LOC115232591	LOC106868823	NC_042998.1:178378169:178378171:-.aln	3325	3332	FBgn0051352	NA	EVMG001180.1	NA	Unc-115a
Ovu-Novel-22	ACAGAAAA	LOC115215739	LOC106880026	NC_043005.1:45830422:45830424:+.aln	2755	2762	FBgn0033607	ENSG00000114742	EVMG003422.1	WDR48	CG9062
Ovu-Mir-96-P2	GTGCCAAA	LOC115219108	LOC106875035	NC_043010.1:67719659:67719661:+.aln	815	822	FBgn0030183	ENSG00000100027	EVMG005479.1	YPEL1	CG15309
Ovu-Mir-31	TCTTGCCA	LOC115228168	LOC106869423	NC_042998.1:83519501:83519503:-.aln	56	63	FBgn0011747	ENSG00000029534	EVMG003280.1	ANK1	Ank
Ovu-Novel-69-P1	AAATCACA	LOC115215598	LOC106883261	NC_043005.1:4589660:4589662:+.aln	587	594	FBgn0030435	ENSG00000058799	EVMG004156.1	YIPF1	CG4645
Ovu-Novel-48	CCTTTGCA	LOC115212822	LOC106881455	NC_043002.1:89309752:89309754:-.aln	2440	2447	NA	ENSG00000153982	EVMG003346.1	GDPD1	NA
Ovu-Mir-133	GGGACCAA	LOC115219344	LOC106875028	NC_043010.1:49983684:49983686:-.aln	175	182	FBgn0034380	ENSG00000149823	EVMG004042.1	VPS51	Vps51
Ovu-Mir-1994-P1	CTGTCTCA	LOC115213886	LOC106879536	NC_043003.1:27442395:27442397:+.aln	3695	3702	FBgn0037834	ENSG00000126457	NA	PRMT1	Art1
Ovu-Novel-19	CACAGACA	LOC115214148	LOC106881367	NC_043003.1:25492832:25492834:-.aln	2085	2092	NA	ENSG00000155506	EVMG002754.1	LARP1	NA
Ovu-Novel-6	ATGGTTCA	LOC115210351	LOC106878892	NC_043000.1:15172503:15172505:-.aln	734	741	FBgn0024362	ENSG00000139977	EVMG002633.1	NAA30	Naa30A
Ovu-Novel-73	AATTATAA	LOC115223847	LOC106876029	NC_042998.1:7446562:7446564:+.aln	4159	4166	NA	NA	NA	NA	NA
Ovu-Mir-10-P3	CTCAGGGA	LOC115217511	LOC106870835	NC_043007.1:67557294:67557296:-.aln	622	629	NA	ENSG00000175985	NA	PLEKHD1	NA
Ovu-Mir-315	AATCAAAA	LOC115212893	LOC106882966	NC_043002.1:82839897:82839899:+.aln	2426	2433	FBgn0038195	ENSG00000148719	EVMG000425.1	DNAJB12	CG3061
Ovu-Mir-277	TGCATTTA	LOC115212097	LOC106881110	NC_043001.1:89735015:89735017:+.aln	1769	1776	NA	NA	EVMG000782.1	NA	NA
Ovu-Novel-22	ACAGAAAA	LOC118762453	LOC106872048	NC_042999.1:55950749:55950751:-.aln	4707	4714	NA	NA	NA	NA	NA
Ovu-Mir-12	AATACTCA	LOC115215217	LOC106879196	NC_043004.1:87260326:87260328:+.aln	620	627	FBgn0005586	ENSG00000152932	EVMG002315.1	RAB3C	Rab3
Ovu-Mir-124	GTGCCTTA	LOC115224342	LOC106870280	NC_043021.1:17080920:17080922:-.aln	423	430	FBgn0031016	ENSG00000165379	EVMG010523.1	LRFN5	kek5
Ovu-Mir-71	GTCTTTCA	LOC115211875	LOC106883085	NC_043001.1:26571545:26571547:+.aln	76	83	FBgn0027611	ENSG00000104774	NA	MAN2B1	LManII
Ovu-Mir-71	GTCTTTCA	LOC115218248	LOC106871438	NC_043009.1:20648565:20648567:+.aln	2403	2410	NA	NA	EVMG002721.1	NA	NA
Ovu-Novel-43	TCTTGATA	LOC115217156	LOC106881192	NC_043007.1:28343911:28343913:+.aln	254	261	NA	ENSG00000198125	EVMG006452.1	MB	NA
Ovu-Mir-153	CTATGCAA	LOC115213441	LOC106877670	NC_043002.1:52091148:52091150:+.aln	4461	4468	NA	NA	NA	NA	NA
Ovu-Novel-73	AATTATAA	LOC115214266	LOC106871592	NC_043003.1:3072312:3072314:-.aln	775	782	FBgn0032485	ENSG00000197429	EVMG014386.1	IPP	CG9426
Ovu-Novel-22	ACAGAAAA	LOC115212794	LOC106873672	NC_043002.1:20009338:20009340:-.aln	3083	3090	NA	NA	EVMG005875.1	NA	NA
Ovu-Mir-12	AATACTCA	LOC115216965	LOC106869717	NC_043007.1:35810371:35810373:+.aln	173	180	NA	ENSG00000154783	NA	FGD5	NA
Ovu-Mir-10-P3	CTCAGGGA	LOC115222483	LOC106868340	NC_043016.1:24039966:24039968:+.aln	9279	9286	NA	NA	EVMG005711.1	NA	NA
Ovu-Mir-1	ACATTCCA	LOC115214239	LOC106872237	NC_043003.1:6624265:6624267:+.aln	101	108	NA	NA	EVMG014985.1	NA	NA
Ovu-Mir-76	ACAACGAA	LOC115219862	LOC106875914	NC_043011.1:56091698:56091700:+.aln	261	268	FBgn0046323	ENSG00000120051	EVMG003769.1	CFAP58	ORY
Ovu-Mir-2-o24	TTTGATGA	LOC115223791	LOC106874313	NC_042998.1:92319890:92319892:-.aln	292	299	NA	ENSG00000001629	EVMG002354.1	ANKIB1	NA
Ovu-Novel-51	GGCAGGGA	LOC115214537	LOC106873190	NC_043003.1:78229237:78229239:+.aln	2673	2680	NA	NA	EVMG007334.1.1.5a4b9772	NA	NA
Ovu-Novel-56	TGCTAGCA	LOC115232521	LOC106874684	NC_042998.1:43289973:43289975:+.aln	790	797	FBgn0027108	NA	EVMG002512.1.1.5a4b97af	NA	Inx2
Ovu-Mir-750	AGATCTGA	LOC115232439	LOC106882970	NC_042998.1:93899972:93899974:-.aln	2831	2838	NA	NA	EVMG006290.1	NA	NA
Ovu-Novel-56	TGCTAGCA	LOC115210751	LOC106870664	NC_042997.1:178391848:178391850:+.aln	513	520	FBgn0037105	ENSG00000140943	EVMG005037.1.2.5a4b9485	MBTPS1	S1P
Ovu-Novel-70	GCATTTAA	LOC115222342	LOC106875980	NC_042998.1:181852480:181852482:-.aln	2129	2136	FBgn0039561	ENSG00000155287	EVMG003958.1	SLC25A28	mfrn
Ovu-Mir-277	TGCATTTA	LOC115211611	LOC106867886	NC_043001.1:42225986:42225988:+.aln	4567	4574	FBgn0032407	NA	EVMG006275.1	NA	Pex19
Ovu-Novel-22	ACAGAAAA	LOC115224835	LOC106872389	NC_043022.1:17944462:17944464:-.aln	2914	2921	FBgn0038471	ENSG00000068438	EVMG002317.1	FTSJ1	CG5220
Ovu-Novel-11	CAAAACCA	LOC115218821	LOC106870081	NC_043010.1:61196822:61196824:+.aln	2755	2762	FBgn0020309	ENSG00000145908	NA	ZNF300	crol
Ovu-Mir-71	GTCTTTCA	LOC115218807	LOC106878013	NC_043010.1:17487510:17487512:+.aln	1497	1504	FBgn0001186	ENSG00000159399	EVMG004649.1	HK2	Hex-A
Ovu-Novel-19	CACAGACA	LOC115212373	LOC106867713	NC_043001.1:28030557:28030559:-.aln	722	729	FBgn0270928	ENSG00000187714	EVMG004162.1	SLC18A3	VAChT
Ovu-Novel-58	CTTAAATA	LOC115220020	LOC106876437	NC_043011.1:13448622:13448624:+.aln	116	123	FBgn0267385	ENSG00000067225	EVMG005292.1	PKM	PyK
Ovu-Mir-7	GTCTTCCA	LOC115216660	LOC106874361	NC_042997.1:86771049:86771051:-.aln	927	934	NA	NA	NA	NA	NA
Ovu-Novel-25-v1	GTCTTAAA	LOC115210390	LOC106881032	NC_042997.1:56394484:56394486:+.aln	5007	5014	NA	ENSG00000135119	EVMG016215.1	RNFT2	NA
Ovu-Novel-22	ACAGAAAA	LOC115215134	LOC106869224	NC_043004.1:37885981:37885983:+.aln	244	251	FBgn0035534	ENSG00000243927	EVMG006101.1	MRPS6	mRpS6
Ovu-Mir-2-o24	TTTGATGA	LOC115220561	LOC106872103	NC_043012.1:44044929:44044931:-.aln	1316	1323	FBgn0047178	ENSG00000130517	EVMG001727.1	PGPEP1	CG32147
Ovu-Novel-8	ATGTTCCA	LOC115222559	LOC106867788	NC_043016.1:21604115:21604117:+.aln	1783	1790	FBgn0032005	ENSG00000089006	EVMG003847.1	SNX5	Snx6
Ovu-Novel-87-v1	TGCTCAGA	LOC115216444	LOC106868015	NC_043006.1:57728509:57728511:-.aln	137	144	FBgn0259171	ENSG00000160191	EVMG007256.1	PDE9A	Pde9
Ovu-Novel-87-v1	TGCTCAGA	LOC115210910	LOC106876922	NC_043000.1:7415558:7415560:+.aln	6470	6477	FBgn0001222	ENSG00000102878	NA	HSF4	Hsf
Ovu-Mir-1175	GAATCTCA	LOC115209329	LOC106872365	NC_042999.1:141320207:141320209:-.aln	863	870	FBgn0036208	ENSG00000100116	EVMG005345.1	GCAT	CG10361
Ovu-Mir-216-P2j	TGAGATTA	LOC115232467	LOC106871015	NC_042998.1:96781303:96781305:-.aln	1353	1360	FBgn0011747	ENSG00000029534	EVMG000511.1	ANK1	Ank
Ovu-Novel-87-v1	TGCTCAGA	LOC115209066	LOC106873979	NC_042999.1:135259615:135259617:-.aln	201	208	FBgn0033876	ENSG00000108639	EVMG006551.1	SYNGR2	Syngr
Ovu-Mir-190	ACATATCA	LOC115220616	LOC106882512	NC_043012.1:21929059:21929061:+.aln	530	537	NA	NA	NA	NA	NA
Ovu-Novel-26	TGTTCTCA	LOC115215711	LOC106876575	NC_043005.1:30079228:30079230:-.aln	980	987	FBgn0027872	ENSG00000154217	EVMG002687.1.1.5a4b976d	PITPNC1	rdgBbeta
Ovu-Mir-315	AATCAAAA	LOC115211663	LOC106870167	NC_043001.1:30468718:30468720:+.aln	1284	1291	NA	ENSG00000109182	EVMG007292.1	CWH43	NA
Ovu-Novel-57	TGAGTTTA	LOC115215884	LOC106869405	NC_043005.1:23393186:23393188:+.aln	937	944	NA	NA	NA	NA	NA
Ovu-Novel-58	CTTAAATA	LOC115211787	LOC106883364	NC_043001.1:41936902:41936904:-.aln	293	300	NA	NA	EVMG007359.1.1.5a4b96ca	NA	NA
Ovu-Mir-96-P2	GTGCCAAA	LOC115219782	LOC106870035	NC_043011.1:8806014:8806016:-.aln	988	995	NA	ENSG00000152147	NA	GEMIN6	NA
Ovu-Mir-277	TGCATTTA	LOC115209663	LOC106878287	NC_042999.1:70842914:70842916:+.aln	699	706	FBgn0033391	ENSG00000164933	EVMG001637.1	SLC25A32	CG8026
Ovu-Mir-277	TGCATTTA	LOC115215632	LOC106879763	NC_043005.1:40132855:40132857:-.aln	2245	2252	FBgn0003189	ENSG00000021826	EVMG001217.1	CPS1	r
Ovu-Mir-1	ACATTCCA	LOC115209509	LOC106868390	NC_042997.1:138444204:138444206:+.aln	1891	1898	FBgn0043070	ENSG00000101079	EVMG006246.1	NDRG3	MESK2
Ovu-Novel-25-v1	GTCTTAAA	LOC115211669	LOC106868497	NC_043001.1:20655602:20655604:-.aln	737	744	FBgn0035983	ENSG00000278545	EVMG003176.1	MARCHF8	CG4080
Ovu-Novel-33	TCTCTTCA	LOC115230986	LOC106881128	NC_042998.1:194406917:194406919:-.aln	688	695	NA	NA	EVMG010126.1	NA	NA
Ovu-Mir-315	AATCAAAA	LOC115220766	LOC106874800	NC_043013.1:5627499:5627501:+.aln	4089	4096	FBgn0017558	ENSG00000067992	EVMG002558.1	PDK3	Pdk
Ovu-Mir-190	ACATATCA	LOC115218267	LOC106868073	NC_043009.1:33819980:33819982:+.aln	3210	3217	NA	NA	EVMG011078.1	NA	NA
Ovu-Mir-1	ACATTCCA	LOC115218248	LOC106871438	NC_043009.1:20648565:20648567:+.aln	1397	1404	NA	NA	EVMG002721.1	NA	NA
Ovu-Mir-9	ACCAAAGA	LOC115215929	LOC106883016	NC_043005.1:17078840:17078842:-.aln	694	701	NA	NA	EVMG017638.1	NA	NA
Ovu-Mir-277	TGCATTTA	LOC115212895	LOC106869821	NC_043002.1:19604862:19604864:-.aln	1300	1307	NA	ENSG00000162430	NA	SELENON	NA
Ovu-Mir-8	CAGTATTA	LOC115213769	LOC106879966	NC_043003.1:77365877:77365879:-.aln	513	520	FBgn0005411	ENSG00000063244	EVMG003092.1	U2AF2	U2af50
Ovu-Mir-190	ACATATCA	LOC115213883	LOC106873383	NC_043003.1:21906217:21906219:+.aln	1285	1292	FBgn0262516	ENSG00000055732	EVMG002034.1	MCOLN3	Trpml
Ovu-Novel-33	TCTCTTCA	LOC115213239	LOC106880526	NC_043002.1:56858223:56858225:+.aln	2703	2710	NA	NA	EVMG007713.1	NA	NA
Ovu-Mir-317	TGTGTTCA	LOC115222967	LOC106874603	NC_043017.1:8040473:8040475:+.aln	4726	4733	FBgn0035677	ENSG00000173611	EVMG000478.1	SCAI	CG13293
Ovu-Mir-2-o24	TTTGATGA	LOC115210301	LOC106867540	NC_043000.1:4113970:4113972:+.aln	1563	1570	NA	ENSG00000102003	EVMG007649.1	SYP	NA
Ovu-Mir-96-P2	GTGCCAAA	LOC115215440	LOC106882330	NC_043005.1:65993148:65993150:+.aln	5467	5474	FBgn0013334	ENSG00000169895	EVMG004292.1	SYAP1	Sap47
Ovu-Novel-58	CTTAAATA	LOC115210836	LOC106878935	NC_042997.1:23033195:23033197:+.aln	1719	1726	FBgn0264561	ENSG00000090863	EVMG002197.1	GLG1	Glg1
Ovu-Mir-1992	ACTGCTGA	LOC115218840	LOC106874365	NC_042997.1:86502657:86502659:-.aln	826	833	FBgn0052672	ENSG00000034713	EVMG004795.1	GABARAPL2	Atg8a
Ovu-Mir-137-v1	AGCAATAA	LOC115228857	LOC106869431	NC_042998.1:83431046:83431048:+.aln	1091	1098	NA	ENSG00000277203	EVMG002667.1	F8A1	NA
Ovu-Novel-70	GCATTTAA	LOC115218411	LOC106874553	NC_043009.1:1050985:1050987:+.aln	18	25	FBgn0037270	ENSG00000175390	EVMG006963.1	EIF3F	eIF3f1
Ovu-Novel-19	CACAGACA	LOC115221316	LOC106869189	NC_043014.1:48987551:48987553:-.aln	1197	1204	NA	NA	NA	NA	NA
Ovu-Mir-1	ACATTCCA	LOC115212889	LOC106873306	NC_043002.1:21237475:21237477:-.aln	17	24	FBgn0000337	ENSG00000117009	EVMG004566.1	KMO	cn
Ovu-Novel-30	TGGTTCCA	LOC115222637	LOC106870748	NC_042998.1:39618161:39618163:+.aln	3776	3783	NA	NA	NA	NA	NA
Ovu-Novel-38-v1	ATGATGAA	LOC115218863	LOC106872318	NC_043010.1:28360188:28360190:+.aln	3156	3163	FBgn0013770	ENSG00000136943	EVMG006826.1	CTSV	Cp1
Ovu-Mir-216-P2j	TGAGATTA	LOC115211931	LOC106868515	NC_043001.1:20958956:20958958:-.aln	3525	3532	FBgn0016126	ENSG00000159792	EVMG001343.1	PSKH1	CaMKI
Ovu-Mir-2-o24	TTTGATGA	LOC115212345	LOC106873723	NC_043001.1:10575125:10575127:+.aln	1050	1057	FBgn0024189	ENSG00000161270	EVMG002234.1	NPHS1	sns
Ovu-Novel-9-v1	AGATCCTA	LOC115213902	LOC106876459	NC_043003.1:71425532:71425534:-.aln	90	97	FBgn0019972	ENSG00000164305	EVMG000307.1	CASP3	Drice
Ovu-Novel-38-v1	ATGATGAA	LOC115220984	LOC106878468	NC_043013.1:14968393:14968395:-.aln	1288	1295	NA	ENSG00000176225	NA	RTTN	NA
Ovu-Novel-38-v1	ATGATGAA	LOC115216617	LOC106877132	NC_043006.1:27618948:27618950:-.aln	398	405	FBgn0028671	ENSG00000033627	NA	ATP6V0A1	Vha100-1
Ovu-Mir-2-o24	TTTGATGA	LOC115209116	LOC106872300	NC_042999.1:83291810:83291812:+.aln	4774	4781	FBgn0011259	ENSG00000167680	EVMG000726.1	SEMA6B	Sema1a
Ovu-Mir-33	CAATGCAA	LOC115211781	LOC106871064	NC_043001.1:87595457:87595459:+.aln	1853	1860	FBgn0051694	ENSG00000214706	EVMG003994.1	IFRD2	CG31694
Ovu-Mir-2-o20-v1	GGCTGTGA	LOC115220785	LOC106872485	NC_043013.1:23641242:23641244:+.aln	989	996	FBgn0003969	ENSG00000145715	EVMG002520.1	RASA1	vap
Ovu-Novel-87-v1	TGCTCAGA	LOC115212796	LOC106875811	NC_042997.1:137812014:137812016:-.aln	985	992	FBgn0029161	ENSG00000101166	EVMG003165.1	PRELID3B	slmo
Ovu-Novel-22	ACAGAAAA	LOC115209887	LOC106875592	NC_042999.1:151021501:151021503:+.aln	1212	1219	FBgn0067102	ENSG00000148154	EVMG007047.1	UGCG	GlcT
Ovu-Novel-39	GCAAGGCA	LOC115215594	LOC106872777	NC_043005.1:32237089:32237091:-.aln	1259	1266	FBgn0020386	ENSG00000140992	EVMG005619.1	PDPK1	Pdk1
Ovu-Mir-1	ACATTCCA	LOC115209218	LOC106878292	NC_042999.1:137338927:137338929:+.aln	497	504	FBgn0085442	ENSG00000188580	EVMG004521.1	NKAIN2	NKAIN
Ovu-Novel-23	ATCAAGGA	LOC115222089	LOC106873103	NC_043015.1:14558354:14558356:+.aln	368	375	FBgn0032880	ENSG00000125304	EVMG004204.1	TM9SF2	TM9SF2
Ovu-Mir-315	AATCAAAA	LOC115229657	LOC106876660	NW_021832961.1:1670:1672:+.aln	3840	3847	NA	NA	EVMG006630.1	NA	NA
Ovu-Mir-67	GGTTGTGA	LOC115223876	LOC106876789	NC_043020.1:4013714:4013716:-.aln	3007	3014	NA	NA	EVMG015764.1	NA	NA
Ovu-Mir-71	GTCTTTCA	LOC115215662	LOC106867250	NC_043005.1:101489248:101489250:-.aln	1120	1127	FBgn0086675	ENSG00000162374	EVMG006105.1.1.5a4b9182	ELAVL4	fne
Ovu-Novel-55	GAATTTTA	LOC115212175	LOC106874373	NC_042997.1:86641798:86641800:-.aln	1342	1349	FBgn0086656	ENSG00000101421	EVMG007133.1	CHMP4B	shrb
Ovu-Novel-43	TCTTGATA	LOC115217321	LOC106869493	NC_043007.1:64358643:64358645:+.aln	1315	1322	FBgn0026063	ENSG00000116141	EVMG002531.1	MARK1	KP78b
Ovu-Novel-43	TCTTGATA	LOC115212175	LOC106874373	NC_042997.1:86641798:86641800:-.aln	1391	1398	FBgn0086656	ENSG00000101421	EVMG007133.1	CHMP4B	shrb
Ovu-Mir-1992	ACTGCTGA	LOC115217308	LOC106878931	NC_042997.1:22817322:22817324:+.aln	441	448	FBgn0026787	ENSG00000197818	EVMG003575.1	SLC9A8	Nhe1
Ovu-Mir-315	AATCAAAA	LOC115219767	LOC106874270	NC_043011.1:9189807:9189809:+.aln	119	126	FBgn0002772	ENSG00000198668	EVMG007182.1	CALM1	Mlc1
Ovu-Novel-33	TCTCTTCA	LOC115219629	LOC106873296	NC_043011.1:26670042:26670044:+.aln	323	330	NA	NA	NA	NA	NA
Ovu-Mir-315	AATCAAAA	LOC115221704	LOC106879879	NC_043014.1:503797:503799:+.aln	536	543	FBgn0011648	ENSG00000113658	EVMG001176.1	SMAD5	Mad
Ovu-Mir-29-P1	TGGTGCTA	LOC115232614	LOC106873450	NC_042998.1:41561292:41561294:+.aln	1185	1192	NA	NA	NA	NA	NA
Ovu-Novel-38-v1	ATGATGAA	LOC115220441	LOC106880519	NC_043012.1:8872188:8872190:+.aln	5304	5311	FBgn0022361	ENSG00000185129	EVMG002501.1	PURA	Pur-alpha
Ovu-Novel-26	TGTTCTCA	LOC115220262	LOC106867638	NC_043012.1:34251285:34251287:+.aln	2716	2723	FBgn0016054	ENSG00000008405	EVMG005770.1	CRY1	phr6-4
Ovu-Mir-315	AATCAAAA	LOC115216597	LOC106881648	NC_043006.1:85441675:85441677:+.aln	1306	1313	NA	NA	NA	NA	NA
Ovu-Mir-279	TCTAGTCA	LOC115216796	LOC106879996	NC_043006.1:45256382:45256384:-.aln	1663	1670	NA	NA	EVMG006091.1	NA	NA
Ovu-Mir-277	TGCATTTA	LOC115208771	LOC106876173	NC_042997.1:89222192:89222194:-.aln	516	523	FBgn0039861	ENSG00000128191	EVMG004837.1	DGCR8	pasha
Ovu-Novel-73	AATTATAA	LOC115221508	LOC106879874	NC_043014.1:450635:450637:+.aln	45	52	FBgn0037199	ENSG00000128463	EVMG000282.1	EMC4	CG11137
Ovu-Mir-190	ACATATCA	LOC115217004	LOC106881421	NC_042997.1:77430037:77430039:+.aln	824	831	FBgn0052732	ENSG00000183576	EVMG007144.1	SETD3	Setd3
Ovu-Bantam	TGATCTCA	LOC115214951	LOC106875483	NC_043004.1:6098060:6098062:+.aln	1842	1849	FBgn0263603	ENSG00000056097	EVMG005504.1.3.5a4b9701	ZFR	Zn72D
Ovu-Novel-40	GGGTTTAA	LOC115222608	LOC106875953	NC_043016.1:9505702:9505704:+.aln	1396	1403	NA	ENSG00000167693	NA	NXN	NA
Ovu-Mir-1993	GCATAATA	LOC115213886	LOC106879536	NC_043003.1:27442395:27442397:+.aln	3564	3571	FBgn0037834	ENSG00000126457	NA	PRMT1	Art1
Ovu-Mir-216-P2j	TGAGATTA	LOC115210961	LOC106884518	NC_043000.1:159298429:159298431:-.aln	1167	1174	FBgn0032910	ENSG00000170786	EVMG005498.1	SDR16C5	CG9265
Ovu-Novel-22	ACAGAAAA	LOC115211050	LOC106882804	NC_043000.1:132117463:132117465:-.aln	297	304	FBgn0034744	ENSG00000176108	EVMG004730.1	CHMP6	Vps20
Ovu-Mir-124	GTGCCTTA	LOC115228090	LOC106884353	NC_042998.1:39886007:39886009:+.aln	941	948	FBgn0029121	ENSG00000173653	EVMG005156.1	RCE1	Sras
Ovu-Mir-7	GTCTTCCA	LOC115210738	LOC106871831	NC_043000.1:64236778:64236780:-.aln	1108	1115	FBgn0019949	ENSG00000136807	EVMG006978.1	CDK9	Cdk9
Ovu-Novel-26	TGTTCTCA	LOC115217012	LOC106870506	NC_042997.1:162968373:162968375:-.aln	6773	6780	FBgn0034158	ENSG00000136828	EVMG000073.1.3.5a4b9183	RALGPS1	CG5522
Ovu-Mir-33	CAATGCAA	LOC115218489	LOC106884324	NC_043009.1:9096305:9096307:+.aln	394	401	NA	NA	NA	NA	NA
Ovu-Novel-73	AATTATAA	LOC115212329	LOC106880246	NC_043001.1:49418709:49418711:+.aln	1234	1241	FBgn0039900	ENSG00000103528	EVMG003553.1	SYT17	Syt7
Ovu-Mir-8	CAGTATTA	LOC115215554	LOC106874401	NC_043005.1:91330963:91330965:+.aln	4918	4925	FBgn0260743	ENSG00000177542	EVMG003785.1	SLC25A22	GC1
Ovu-Mir-22-P2	GGCAGCTA	LOC115215476	LOC106879476	NC_043005.1:91991347:91991349:+.aln	1262	1269	FBgn0266756	ENSG00000147041	NA	SYTL5	btsz
Ovu-Mir-315	AATCAAAA	LOC115212903	LOC106883192	NC_043002.1:69208039:69208041:+.aln	82	89	FBgn0003557	ENSG00000198373	EVMG004776.1.1.5a4b92f6	WWP2	Su(dx)
Ovu-Mir-193-P1	GGCCAGTA	LOC115209118	LOC106872304	NC_042999.1:127992816:127992818:+.aln	404	411	NA	ENSG00000170471	EVMG006799.1	RALGAPB	NA
Ovu-Novel-6	ATGGTTCA	LOC115230189	LOC106874523	NC_042997.1:182403967:182403969:+.aln	2267	2274	NA	ENSG00000122483	EVMG015204.1	CCDC18	NA
Ovu-Mir-71	GTCTTTCA	LOC115209081	LOC106869250	NC_042999.1:58050709:58050711:+.aln	1844	1851	NA	NA	NA	NA	NA
Ovu-Novel-59	TACGGAAA	LOC115217378	LOC106874256	NC_043007.1:48811685:48811687:+.aln	634	641	NA	ENSG00000165516	EVMG014709.1	KLHDC2	NA
Ovu-Novel-38-v1	ATGATGAA	LOC115209282	LOC106878130	NC_042999.1:166071736:166071738:+.aln	2483	2490	FBgn0033236	NA	EVMG000038.1	NA	CG14764
Ovu-Novel-33	TCTCTTCA	LOC115221329	LOC106869839	NC_043014.1:47012423:47012425:+.aln	3147	3154	NA	NA	NA	NA	NA
Ovu-Mir-1	ACATTCCA	LOC115223162	LOC106877125	NC_043018.1:12799287:12799289:-.aln	1118	1125	NA	NA	EVMG006053.1	NA	NA
Ovu-Mir-137-v1	AGCAATAA	LOC115213527	LOC106879551	NC_043002.1:35063874:35063876:-.aln	726	733	FBgn0002783	ENSG00000139613	EVMG003471.1	SMARCC2	mor
Ovu-Novel-13	ACAGCTAA	LOC115210195	LOC106875045	NC_043000.1:25762014:25762016:+.aln	2008	2015	FBgn0260964	ENSG00000036565	EVMG005024.1	SLC18A1	Vmat
Ovu-Mir-8	CAGTATTA	LOC115210716	LOC106881444	NC_043000.1:126123264:126123266:-.aln	318	325	NA	NA	EVMG016715.1	NA	NA
Ovu-Novel-55	GAATTTTA	LOC115212813	LOC106873536	NC_043002.1:118161420:118161422:-.aln	406	413	FBgn0013718	ENSG00000131242	EVMG003462.1.1.5a4b972d	RAB11FIP4	nuf
Ovu-Novel-73	AATTATAA	LOC115212031	LOC106881035	NC_042997.1:56231663:56231665:+.aln	1387	1394	NA	ENSG00000102935	EVMG005822.1	ZNF423	NA
Ovu-Novel-7	ATAGCAAA	LOC115219884	LOC106881059	NC_043011.1:32360021:32360023:-.aln	1138	1145	FBgn0026666	ENSG00000135070	EVMG001009.1	ISCA1	MagR
Ovu-Novel-19	CACAGACA	LOC115218245	LOC106884173	NC_043009.1:44810258:44810260:-.aln	1097	1104	NA	ENSG00000176095	EVMG001257.1	IP6K1	NA
Ovu-Mir-22-P2	GGCAGCTA	LOC115216158	LOC106875847	NC_043006.1:25210493:25210495:+.aln	4863	4870	NA	NA	NA	NA	NA
Ovu-Mir-1994-P1	CTGTCTCA	LOC115216347	LOC106869836	NC_043006.1:65872276:65872278:+.aln	1384	1391	FBgn0030364	ENSG00000161654	EVMG001068.1	LSM12	Lsm12a
Ovu-Mir-34	CACTGCCA	LOC115211775	LOC106867882	NC_043001.1:42563918:42563920:-.aln	51	58	FBgn0052687	ENSG00000163428	EVMG000862.1	LRRC58	CG32687
Ovu-Mir-1992	ACTGCTGA	LOC115219703	LOC106880995	NC_042997.1:54809179:54809181:+.aln	3026	3033	FBgn0003091	ENSG00000163932	EVMG002340.1	PRKCD	Pkc53E
Ovu-Mir-219	GACAATCA	LOC115216476	LOC106880425	NC_043006.1:24099823:24099825:+.aln	951	958	FBgn0024314	ENSG00000137055	EVMG007607.1	PLAA	Plap
Ovu-Novel-56	TGCTAGCA	LOC115210605	LOC106881379	NC_042997.1:137147091:137147093:-.aln	592	599	FBgn0028982	ENSG00000109111	EVMG000122.1	SUPT6H	Spt6
Ovu-Mir-1994-P1	CTGTCTCA	LOC115211946	LOC106878581	NC_043001.1:15577906:15577908:-.aln	1474	1481	NA	NA	NA	NA	NA
Ovu-Mir-29-P1	TGGTGCTA	LOC115221996	LOC106877515	NC_043015.1:16160470:16160472:+.aln	210	217	FBgn0000299	NA	NA	NA	Col4a1
Ovu-Novel-88	TCAGCAGA	LOC115222483	LOC106868340	NC_043016.1:24039966:24039968:+.aln	3945	3952	NA	NA	EVMG005711.1	NA	NA
Ovu-Mir-71	GTCTTTCA	LOC115211663	LOC106870167	NC_043001.1:30468718:30468720:+.aln	1050	1057	NA	ENSG00000109182	EVMG007292.1	CWH43	NA
Ovu-Mir-277	TGCATTTA	LOC115210701	LOC106867335	NC_043000.1:35790868:35790870:+.aln	2157	2164	NA	ENSG00000068400	NA	GRIPAP1	NA
Ovu-Mir-2-o24	TTTGATGA	LOC115215711	LOC106876575	NC_043005.1:30079228:30079230:-.aln	2317	2324	FBgn0027872	ENSG00000154217	EVMG002687.1.1.5a4b976d	PITPNC1	rdgBbeta
Ovu-Mir-12	AATACTCA	LOC115209787	LOC106882875	NC_042997.1:168199538:168199540:-.aln	306	313	FBgn0036988	ENSG00000109066	EVMG004084.1	TMEM104	CG5262
Ovu-Novel-55	GAATTTTA	LOC115211976	LOC106870977	NC_043001.1:116859732:116859734:+.aln	2627	2634	FBgn0036769	ENSG00000177697	EVMG005727.1	CD151	Tsp74F
Ovu-Mir-279	TCTAGTCA	LOC115227046	LOC106881255	NC_042997.1:157117926:157117928:-.aln	1424	1431	NA	ENSG00000116132	EVMG005263.1	PRRX1	NA
Ovu-Mir-277	TGCATTTA	LOC115212075	LOC106867885	NC_043001.1:42511647:42511649:+.aln	1842	1849	FBgn0003371	NA	EVMG006932.1	NA	sgg
Ovu-Novel-5	TAGGAACA	LOC115215217	LOC106879196	NC_043004.1:87260326:87260328:+.aln	3687	3694	FBgn0005586	ENSG00000152932	EVMG002315.1	RAB3C	Rab3
Ovu-Novel-73	AATTATAA	LOC115210378	LOC106881550	NC_043000.1:127988164:127988166:+.aln	13	20	FBgn0004643	ENSG00000086827	EVMG010817.1	ZW10	Zw10
Ovu-Novel-70	GCATTTAA	LOC115230986	LOC106881128	NC_042998.1:194406917:194406919:-.aln	1514	1521	NA	NA	EVMG010126.1	NA	NA
Ovu-Mir-216-P2j	TGAGATTA	LOC115217079	LOC106879604	NC_043007.1:10154463:10154465:-.aln	1217	1224	NA	NA	EVMG008862.1	NA	NA
Ovu-Mir-96-P2	GTGCCAAA	LOC115222887	LOC106877794	NC_043017.1:9901278:9901280:+.aln	4883	4890	FBgn0004915	ENSG00000137947	EVMG001024.1	GTF2B	TfIIB
Ovu-Novel-73	AATTATAA	LOC115210367	LOC106882873	NC_042997.1:168424515:168424517:+.aln	1501	1508	NA	ENSG00000184060	EVMG004902.1	ADAP2	NA
Ovu-Novel-73	AATTATAA	LOC115221369	LOC106879452	NC_043014.1:27548930:27548932:+.aln	3174	3181	NA	NA	NA	NA	NA
Ovu-Novel-26	TGTTCTCA	LOC115230448	LOC106875265	NC_042998.1:121360257:121360259:+.aln	1043	1050	FBgn0051866	ENSG00000152382	EVMG000089.1	TADA1	Ada1-2
Ovu-Novel-67	CTCACCCA	LOC115222106	LOC106869432	NC_043015.1:40981513:40981515:+.aln	356	363	NA	ENSG00000115295	EVMG004323.1	CLIP4	NA
Ovu-Mir-137-v1	AGCAATAA	LOC115214413	LOC106879080	NC_043003.1:53801182:53801184:+.aln	123	130	FBgn0000052	ENSG00000178921	EVMG006686.1	PFAS	Pfas
Ovu-Bantam	TGATCTCA	LOC115232331	LOC106873535	NC_042998.1:61956707:61956709:-.aln	53	60	NA	NA	EVMG015867.1	NA	NA
Ovu-Mir-1993	GCATAATA	LOC115210307	LOC106881496	NC_043000.1:26039665:26039667:+.aln	517	524	NA	NA	EVMG005683.1	NA	NA
Ovu-Novel-3-v1	GCCGACAA	LOC115215375	LOC106867106	NC_043005.1:57447862:57447864:+.aln	3118	3125	NA	NA	EVMG001640.1	NA	NA
Ovu-Novel-24-v1	GCACTAAA	LOC115232520	LOC106867405	NC_042998.1:168718181:168718183:-.aln	5411	5418	FBgn0035733	ENSG00000100302	EVMG001136.1	RASD2	CG8641
Ovu-Novel-48	CCTTTGCA	LOC115222459	LOC106876257	NC_043016.1:21645332:21645334:-.aln	266	273	NA	NA	EVMG006319.1	NA	NA
Ovu-Mir-71	GTCTTTCA	LOC115211785	LOC106879590	NC_043001.1:87863600:87863602:+.aln	430	437	FBgn0032393	NA	EVMG000401.1	NA	Nfs1
Ovu-Mir-153	CTATGCAA	LOC115213481	LOC106867721	NC_042997.1:138167701:138167703:+.aln	6933	6940	FBgn0032258	ENSG00000103051	NA	COG4	CG7456
Ovu-Novel-73	AATTATAA	LOC115215926	LOC106878071	NC_042997.1:57824157:57824159:+.aln	1327	1334	NA	NA	EVMG007495.1	NA	NA
Ovu-Mir-190	ACATATCA	LOC115211116	LOC106881370	NC_043000.1:126114976:126114978:+.aln	3864	3871	FBgn0019968	ENSG00000137177	EVMG006384.1	KIF13A	Khc-73
Ovu-Mir-71	GTCTTTCA	LOC115222388	LOC106875420	NC_043015.1:32002885:32002887:-.aln	4536	4543	FBgn0017572	ENSG00000135932	EVMG000685.1	CAB39	Mo25
Ovu-Mir-8	CAGTATTA	LOC115219908	LOC106873897	NC_043011.1:49573213:49573215:-.aln	1788	1795	NA	NA	NA	NA	NA
Ovu-Mir-8	CAGTATTA	LOC115210787	LOC106881373	NC_043000.1:115458532:115458534:-.aln	724	731	FBgn0036772	ENSG00000018699	EVMG000072.1	TTC27	CG5290
Ovu-Mir-8	CAGTATTA	LOC115220788	LOC106880481	NC_043013.1:26486985:26486987:-.aln	204	211	FBgn0001128	ENSG00000167588	EVMG005890.1	GPD1	Gpdh1
Ovu-Bantam	TGATCTCA	LOC115232521	LOC106874684	NC_042998.1:43289973:43289975:+.aln	855	862	FBgn0027108	NA	EVMG002512.1.1.5a4b97af	NA	Inx2
Ovu-Novel-55	GAATTTTA	LOC115210746	LOC106869030	NC_043000.1:32801073:32801075:+.aln	672	679	NA	ENSG00000137842	EVMG009226.1	TMEM62	NA
Ovu-Let-7	CTACCTCA	LOC115218924	LOC106876389	NC_043010.1:34316284:34316286:-.aln	1194	1201	FBgn0034971	ENSG00000158669	EVMG004540.1	GPAT4	Gpat4
Ovu-Mir-315	AATCAAAA	LOC115228616	LOC106872594	NC_042998.1:197337329:197337331:-.aln	1293	1300	FBgn0285955	ENSG00000275568	NA	ARHGAP11A	cv-c
Ovu-Novel-25-v1	GTCTTAAA	LOC115209081	LOC106869250	NC_042999.1:58050709:58050711:+.aln	11	18	NA	NA	NA	NA	NA
Ovu-Mir-10-P3	CTCAGGGA	LOC115211808	LOC106867872	NC_043001.1:43269187:43269189:+.aln	2143	2150	NA	NA	EVMG003428.1	NA	NA
Ovu-Novel-57	TGAGTTTA	LOC118768019	LOC106880350	NC_043022.1:12117204:12117206:+.aln	1425	1432	FBgn0030529	ENSG00000155962	EVMG003257.1.1.5a4b94e2	CLIC2	Clic
Ovu-Mir-1992	ACTGCTGA	LOC115232628	LOC106874819	NC_042998.1:196403908:196403910:-.aln	35	42	FBgn0011290	ENSG00000120656	EVMG004686.1	TAF12	Taf12
Ovu-Mir-315	AATCAAAA	LOC115220810	LOC106882159	NC_043013.1:39127178:39127180:+.aln	9	16	FBgn0011604	ENSG00000119969	EVMG006086.1	HELLS	Iswi
Ovu-Novel-25-v1	GTCTTAAA	LOC115229498	LOC106877489	NW_021832828.1:141440:141442:+.aln	2106	2113	FBgn0086605	ENSG00000239857	EVMG003909.1	GET4	CG9853
Ovu-Mir-67	GGTTGTGA	LOC115209181	LOC106879864	NC_042999.1:13544547:13544549:+.aln	426	433	NA	NA	EVMG010343.1_EVMG005893.1	NA	NA
Ovu-Novel-7	ATAGCAAA	LOC115214750	LOC106879191	NC_043004.1:87657965:87657967:+.aln	6340	6347	FBgn0030756	ENSG00000145283	EVMG004709.1	SLC10A6	CG9903
Ovu-Novel-16-v1	AATCGGAA	LOC115214240	LOC106876454	NC_043003.1:53293423:53293425:-.aln	2717	2724	NA	NA	EVMG003233.1_EVMG003729.1	NA	NA
Ovu-Novel-43	TCTTGATA	LOC115220785	LOC106872485	NC_043013.1:23641242:23641244:+.aln	904	911	FBgn0003969	ENSG00000145715	EVMG002520.1	RASA1	vap
Ovu-Bantam	TGATCTCA	LOC115219627	LOC106878267	NC_042997.1:92135618:92135620:-.aln	2920	2927	FBgn0004657	ENSG00000150093	EVMG000625.1.1.5a4b9303	ITGB1	mys
Ovu-Mir-34	CACTGCCA	LOC115209615	LOC106878243	NC_042999.1:127739695:127739697:+.aln	873	880	NA	NA	NA	NA	NA
Ovu-Mir-277	TGCATTTA	LOC115209378	LOC106873008	NC_042997.1:56988632:56988634:+.aln	694	701	FBgn0042175	ENSG00000103066	EVMG005063.1	PLA2G15	CG18858
Ovu-Novel-43	TCTTGATA	LOC115213934	LOC106872831	NC_043003.1:39903961:39903963:+.aln	582	589	FBgn0037718	ENSG00000102580	EVMG005823.1	DNAJC3	P58IPK
Ovu-Novel-26	TGTTCTCA	LOC115217321	LOC106869493	NC_043007.1:64358643:64358645:+.aln	1004	1011	FBgn0026063	ENSG00000116141	EVMG002531.1	MARK1	KP78b
Ovu-Novel-53	ACCGATCA	LOC115219743	LOC106878738	NC_043011.1:24829169:24829171:+.aln	1361	1368	NA	ENSG00000176407	EVMG002468.1	KCMF1	NA
Ovu-Mir-22-P1	AGGCAGCA	LOC115230434	LOC106869919	NW_021833794.1:2746:2748:+.aln	9	16	FBgn0265598	ENSG00000166407	EVMG004224.1	LMO1	Bx
Ovu-Mir-315	AATCAAAA	LOC115220933	LOC106878380	NC_043013.1:1050987:1050989:-.aln	2250	2257	NA	ENSG00000074054	NA	CLASP1	NA
Ovu-Mir-1992	ACTGCTGA	LOC115215925	LOC106881981	NC_043005.1:96063644:96063646:-.aln	162	169	FBgn0043884	ENSG00000198881	EVMG000380.1	ASB12	mask
Ovu-Mir-315	AATCAAAA	LOC115217047	LOC106879405	NC_043007.1:42424476:42424478:+.aln	965	972	NA	ENSG00000179364	EVMG006506.1	PACS2	NA
Ovu-Novel-70	GCATTTAA	LOC115222556	LOC106883594	NC_043016.1:31212464:31212466:-.aln	743	750	FBgn0032208	ENSG00000092148	EVMG003949.1	HECTD1	Ufd4
Ovu-Novel-7	ATAGCAAA	LOC115214148	LOC106881367	NC_043003.1:25492832:25492834:-.aln	3109	3116	NA	ENSG00000155506	EVMG002754.1	LARP1	NA
Ovu-Mir-137-v1	AGCAATAA	LOC115213207	LOC106880100	NC_042997.1:114011474:114011476:+.aln	230	237	FBgn0035953	ENSG00000151148	EVMG003905.1	UBE3B	CG5087
Ovu-Mir-315	AATCAAAA	LOC115224915	LOC106883030	NC_043022.1:21929025:21929027:-.aln	547	554	FBgn0026059	ENSG00000196535	EVMG007310.1	MYO18A	Mhcl
Ovu-Novel-22	ACAGAAAA	LOC115223142	LOC106879376	NC_043018.1:20338678:20338680:-.aln	316	323	FBgn0037734	ENSG00000019995	EVMG001533.1	ZRANB1	trbd
Ovu-Novel-55	GAATTTTA	LOC115218812	LOC106876378	NC_043010.1:35581726:35581728:+.aln	2219	2226	FBgn0040777	ENSG00000068697	EVMG005910.1	LAPTM4A	CG14767
Ovu-Mir-36-P14	CCCGGTGA	LOC115209133	LOC106878125	NC_042999.1:165380112:165380114:-.aln	4188	4195	FBgn0001301	ENSG00000076321	EVMG003438.1	KLHL20	kel
Ovu-Novel-22	ACAGAAAA	LOC115216655	LOC106868745	NC_043006.1:83610458:83610460:+.aln	1312	1319	NA	NA	NA	NA	NA
Ovu-Novel-55	GAATTTTA	LOC115223835	LOC106869828	NC_043020.1:20208341:20208343:-.aln	2558	2565	NA	NA	NA	NA	NA
Ovu-Novel-70	GCATTTAA	LOC115212945	LOC106880144	NC_043002.1:4955799:4955801:+.aln	790	797	NA	NA	NA	NA	NA
Ovu-Novel-24-v1	GCACTAAA	LOC115209409	LOC106882651	NC_042999.1:130807481:130807483:+.aln	212	219	NA	NA	EVMG000592.1	NA	NA
Ovu-Novel-38-v1	ATGATGAA	LOC115222253	LOC106869338	NC_042998.1:126550912:126550914:+.aln	126	133	NA	NA	NA	NA	NA
Ovu-Novel-58	CTTAAATA	LOC115230799	LOC106873459	NC_042998.1:41647722:41647724:+.aln	588	595	NA	NA	NA	NA	NA
Ovu-Mir-315	AATCAAAA	LOC115219195	LOC106868551	NC_043010.1:41233692:41233694:+.aln	822	829	NA	ENSG00000168818	EVMG006794.1	STX18	NA
Ovu-Novel-26	TGTTCTCA	LOC115222637	LOC106870748	NC_042998.1:39618161:39618163:+.aln	1661	1668	NA	NA	NA	NA	NA
Ovu-Novel-55	GAATTTTA	LOC115217192	LOC106882544	NC_043007.1:29972792:29972794:+.aln	2543	2550	FBgn0035761	ENSG00000180263	EVMG000738.1	FGD6	RhoGEF4
Ovu-Mir-277	TGCATTTA	LOC115222554	LOC106873736	NC_043016.1:22382031:22382033:-.aln	1414	1421	FBgn0286783	ENSG00000171503	EVMG000290.1.1.5a4b93bd	ETFDH	Etf-QO
Ovu-Mir-750	AGATCTGA	LOC115221326	LOC106870453	NC_043014.1:8723057:8723059:-.aln	1795	1802	NA	NA	NA	NA	NA
Ovu-Novel-23	ATCAAGGA	LOC115221438	LOC106869194	NC_043014.1:48741009:48741011:+.aln	1317	1324	FBgn0004797	ENSG00000285482	EVMG003168.1	DGAT1	mdy
Ovu-Mir-317	TGTGTTCA	LOC115211033	LOC106881694	NC_043000.1:95692010:95692012:-.aln	246	253	NA	NA	NA	NA	NA
Ovu-Novel-39	GCAAGGCA	LOC115214148	LOC106881367	NC_043003.1:25492832:25492834:-.aln	4811	4818	NA	ENSG00000155506	EVMG002754.1	LARP1	NA
Ovu-Mir-34	CACTGCCA	LOC115218940	LOC106873957	NC_043010.1:59029788:59029790:+.aln	1941	1948	FBgn0020309	NA	NA	NA	crol
Ovu-Mir-315	AATCAAAA	LOC115215711	LOC106876575	NC_043005.1:30079228:30079230:-.aln	2264	2271	FBgn0027872	ENSG00000154217	EVMG002687.1.1.5a4b976d	PITPNC1	rdgBbeta
Ovu-Mir-1	ACATTCCA	LOC115217927	LOC106873469	NC_042997.1:126197044:126197046:+.aln	411	418	NA	NA	EVMG015541.1	NA	NA
Ovu-Mir-1993	GCATAATA	LOC115230478	LOC106875266	NC_042998.1:121320069:121320071:-.aln	4028	4035	FBgn0019925	ENSG00000280951	EVMG000928.1	SURF4	Surf4
Ovu-Mir-2-o20-v1	GGCTGTGA	LOC115209811	LOC106875473	NC_042999.1:100774800:100774802:-.aln	1842	1849	NA	NA	EVMG000991.1	NA	NA
Ovu-Mir-8	CAGTATTA	LOC115215018	LOC106868291	NC_042997.1:80089700:80089702:+.aln	189	196	NA	ENSG00000007402	EVMG004888.1	CACNA2D2	NA
Ovu-Mir-317	TGTGTTCA	LOC115211585	LOC106875993	NC_042997.1:110885658:110885660:+.aln	80	87	FBgn0024994	ENSG00000102100	EVMG002695.1.3.5a4b9303	SLC35A2	Ugalt
Ovu-Novel-30	TGGTTCCA	LOC115222481	LOC106882987	NC_043016.1:28109468:28109470:-.aln	3250	3257	FBgn0033474	ENSG00000104219	EVMG001012.1	ZDHHC2	CG1407
Ovu-Novel-87-v1	TGCTCAGA	LOC115212214	LOC106881103	NC_043001.1:89601690:89601692:+.aln	32	39	NA	ENSG00000133020	EVMG008042.1	MYH8	NA
Ovu-Novel-70	GCATTTAA	LOC115210654	LOC106872189	NC_043000.1:23929010:23929012:+.aln	4175	4182	FBgn0051119	ENSG00000163517	EVMG002711.1	HDAC11	HDAC11
Ovu-Bantam	TGATCTCA	LOC115213064	LOC106873671	NC_043002.1:20543176:20543178:+.aln	525	532	NA	ENSG00000139428	NA	MMAB	NA
Ovu-Mir-317	TGTGTTCA	LOC115212839	LOC106869481	NC_043002.1:72794652:72794654:+.aln	1464	1471	NA	NA	EVMG013045.1.1.5a4b91d2	NA	NA
Ovu-Mir-317	TGTGTTCA	LOC115219350	LOC106874978	NC_043010.1:52033483:52033485:+.aln	850	857	FBgn0036522	ENSG00000213967	EVMG007419.1	ZNF726	Phs
Ovu-Mir-315	AATCAAAA	LOC115227619	LOC106879516	NC_042998.1:137527058:137527060:+.aln	605	612	NA	ENSG00000181458	EVMG003049.1	TMEM45A	NA
Ovu-Mir-67	GGTTGTGA	LOC115219470	LOC106883556	NC_043010.1:36058665:36058667:-.aln	650	657	NA	NA	EVMG006655.1	NA	NA
Ovu-Novel-38-v1	ATGATGAA	LOC115209314	LOC106874994	NC_042999.1:37595484:37595486:-.aln	680	687	FBgn0027779	ENSG00000047249	EVMG000008.1	ATP6V1H	VhaSFD
Ovu-Mir-317	TGTGTTCA	LOC115211999	LOC106872260	NC_042997.1:88487996:88487998:+.aln	288	295	FBgn0036369	ENSG00000112679	EVMG016367.1	DUSP22	CG10089
Ovu-Mir-7	GTCTTCCA	LOC115218888	LOC106876134	NC_043010.1:44163341:44163343:+.aln	1117	1124	FBgn0039160	ENSG00000169223	EVMG002472.1	LMAN2	CG5510
Ovu-Mir-2-o20-v1	GGCTGTGA	LOC115215917	LOC106882425	NC_043005.1:34523833:34523835:+.aln	35	42	NA	ENSG00000079156	EVMG001131.1	OSBPL6	NA
Ovu-Novel-22	ACAGAAAA	LOC115219273	LOC106884030	NC_043010.1:42793129:42793131:+.aln	102	109	NA	NA	NA	NA	NA
Ovu-Mir-7	GTCTTCCA	LOC115215769	LOC106868235	NC_043005.1:97552743:97552745:+.aln	6976	6983	NA	ENSG00000148158	EVMG007197.1.1.5a4b94cc	SNX30	NA
Ovu-Mir-71	GTCTTTCA	LOC115209213	LOC106884027	NC_042999.1:67631768:67631770:+.aln	384	391	NA	NA	NA	NA	NA
Ovu-Novel-55	GAATTTTA	LOC115232597	LOC106869439	NC_042998.1:160944618:160944620:-.aln	1044	1051	NA	NA	EVMG007712.1	NA	NA
Ovu-Mir-2-o24	TTTGATGA	LOC115215917	LOC106882425	NC_043005.1:34523833:34523835:+.aln	2224	2231	NA	ENSG00000079156	EVMG001131.1	OSBPL6	NA
Ovu-Novel-58	CTTAAATA	LOC115208907	LOC106878978	NC_042997.1:16670007:16670009:+.aln	4656	4663	FBgn0036004	NA	NA	NA	Jarid2
Ovu-Mir-317	TGTGTTCA	LOC115218495	LOC106874189	NC_043009.1:37653431:37653433:+.aln	1182	1189	NA	NA	EVMG011926.1	NA	NA
Ovu-Mir-315	AATCAAAA	LOC115219807	LOC106880916	NC_043011.1:13289078:13289080:-.aln	36	43	FBgn0039223	ENSG00000160785	EVMG002930.1	SLC25A44	CG5805
Ovu-Novel-1	CATCCCCA	LOC115213048	LOC106867988	NC_043002.1:106923619:106923621:-.aln	1111	1118	FBgn0037360	ENSG00000278311	EVMG014177.1	GGNBP2	CG2182
Ovu-Novel-13	ACAGCTAA	LOC115212048	LOC106876273	NC_042997.1:53126016:53126018:+.aln	126	133	NA	NA	NA	NA	NA
Ovu-Mir-1992	ACTGCTGA	LOC115214079	LOC106871135	NC_043003.1:19524264:19524266:+.aln	607	614	NA	NA	NA	NA	NA
Ovu-Mir-71	GTCTTTCA	LOC115229588	LOC106871674	NC_042998.1:137299605:137299607:+.aln	4526	4533	NA	NA	NA	NA	NA
Ovu-Mir-12	AATACTCA	LOC115213960	LOC106874268	NC_043003.1:64754213:64754215:+.aln	974	981	NA	NA	NA	NA	NA
Ovu-Novel-70	GCATTTAA	LOC115213347	LOC106882300	NC_043002.1:750005:750007:-.aln	4589	4596	NA	NA	NA	NA	NA
Ovu-Novel-70	GCATTTAA	LOC115221301	LOC106883428	NC_043014.1:39661269:39661271:-.aln	3199	3206	NA	NA	NA	NA	NA
Ovu-Mir-7	GTCTTCCA	LOC115217706	LOC106880238	NC_043007.1:59230805:59230807:+.aln	3116	3123	FBgn0034657	ENSG00000149809	EVMG002115.1	TM7SF2	LBR
Ovu-Mir-12	AATACTCA	LOC115215554	LOC106874401	NC_043005.1:91330963:91330965:+.aln	4680	4687	FBgn0260743	ENSG00000177542	EVMG003785.1	SLC25A22	GC1
Ovu-Mir-137-v1	AGCAATAA	LOC115209066	LOC106873979	NC_042999.1:135259615:135259617:-.aln	1055	1062	FBgn0033876	ENSG00000108639	EVMG006551.1	SYNGR2	Syngr
Ovu-Novel-23	ATCAAGGA	LOC115209606	LOC106882166	NC_042999.1:135776889:135776891:+.aln	618	625	FBgn0032020	ENSG00000183155	EVMG010377.1	RABIF	strat
Ovu-Mir-277	TGCATTTA	LOC115227597	LOC106872183	NC_042998.1:170738101:170738103:-.aln	970	977	FBgn0014879	ENSG00000119335	EVMG003708.1	SET	Set
Ovu-Mir-317	TGTGTTCA	LOC115216990	LOC106881844	NC_043007.1:29195669:29195671:+.aln	1624	1631	FBgn0011771	ENSG00000061676	EVMG001307.1.1.5a4b9474	NCKAP1	Hem
Ovu-Mir-7	GTCTTCCA	LOC115212741	LOC106876833	NC_042997.1:71648034:71648036:+.aln	1828	1835	NA	NA	EVMG002300.1_EVMG004975.1	NA	NA
Ovu-Novel-33	TCTCTTCA	LOC115223533	LOC106876091	NC_043019.1:16682685:16682687:+.aln	179	186	FBgn0025684	ENSG00000101194	EVMG006652.1	SLC17A9	MFS18
Ovu-Mir-277	TGCATTTA	LOC115223547	LOC106873748	NC_043019.1:29759693:29759695:+.aln	354	361	FBgn0033341	NA	EVMG002494.1	NA	MrgBP
Ovu-Novel-55	GAATTTTA	LOC115212706	LOC106878269	NC_042997.1:92052386:92052388:-.aln	1125	1132	FBgn0025469	ENSG00000169241	EVMG003767.1	SLC50A1	slv
Ovu-Mir-2-o24	TTTGATGA	LOC118767978	LOC106878799	NC_043022.1:14193857:14193859:-.aln	2588	2595	NA	NA	NA	NA	NA
Ovu-Mir-317	TGTGTTCA	LOC115214750	LOC106879191	NC_043004.1:87657965:87657967:+.aln	3843	3850	FBgn0030756	ENSG00000145283	EVMG004709.1	SLC10A6	CG9903
Ovu-Novel-79	GAGGCACA	LOC115214086	LOC106883384	NC_043003.1:104006781:104006783:-.aln	4120	4127	FBgn0039132	ENSG00000182287	EVMG001335.1	AP1S2	AP-1sigma
Ovu-Mir-1984-P1	ATAGGGCA	LOC115221088	LOC106882104	NC_043013.1:42723520:42723522:+.aln	1712	1719	FBgn0015623	ENSG00000124275	EVMG004643.1	MTRR	Cpr
Ovu-Mir-2-o24	TTTGATGA	LOC115217193	LOC106876701	NC_043007.1:14255099:14255101:+.aln	80	87	NA	ENSG00000163811	EVMG011185.1	WDR43	NA
Ovu-Mir-1992	ACTGCTGA	LOC115215917	LOC106882425	NC_043005.1:34523833:34523835:+.aln	383	390	NA	ENSG00000079156	EVMG001131.1	OSBPL6	NA
Ovu-Mir-12	AATACTCA	LOC115217477	LOC106876994	NC_043007.1:76823554:76823556:+.aln	1931	1938	NA	NA	EVMG007179.1.1.5a4b9193	NA	NA
Ovu-Mir-1993	GCATAATA	LOC115209168	LOC106882771	NC_042999.1:73656379:73656381:-.aln	101	108	NA	ENSG00000106351	EVMG005102.1	AGFG2	NA
Ovu-Mir-216-P2j	TGAGATTA	LOC115212097	LOC106881110	NC_043001.1:89735015:89735017:+.aln	1201	1220	NA	NA	EVMG000782.1	NA	NA
Ovu-Mir-277	TGCATTTA	LOC115214151	LOC106880878	NC_043003.1:27237544:27237546:-.aln	370	377	NA	ENSG00000169105	EVMG011949.1	CHST14	NA
Ovu-Mir-315	AATCAAAA	LOC115212733	LOC106881460	NC_043002.1:89383754:89383756:-.aln	1665	1672	FBgn0011584	ENSG00000008952	EVMG005565.1	SEC62	Trp1
Ovu-Novel-13	ACAGCTAA	LOC115230501	LOC106870648	NC_042998.1:171728780:171728782:-.aln	456	463	FBgn0050418	ENSG00000173376	EVMG012360.1	NDNF	nord
Ovu-Novel-79	GAGGCACA	LOC115218274	LOC106877874	NC_043009.1:36428999:36429001:-.aln	3261	3268	FBgn0031284	ENSG00000148985	EVMG003789.1	PGAP2	PGAP2
Ovu-Mir-1984-P1	ATAGGGCA	LOC115212899	LOC106882192	NC_043002.1:9412634:9412636:+.aln	4671	4678	FBgn0014879	ENSG00000119335	EVMG000927.1	SET	Set
Ovu-Novel-87-v1	TGCTCAGA	LOC115219411	LOC106871676	NC_042997.1:188395514:188395516:-.aln	551	558	NA	NA	NA	NA	NA
Ovu-Mir-96-P2	GTGCCAAA	LOC115222492	LOC106870707	NC_043016.1:21999525:21999527:-.aln	755	762	NA	NA	EVMG010615.1	NA	NA
Ovu-Mir-31	TCTTGCCA	LOC115214304	LOC106880912	NC_043003.1:29712081:29712083:-.aln	1915	1922	NA	NA	EVMG011694.1	NA	NA
Ovu-Mir-9	ACCAAAGA	LOC115214752	LOC106879194	NC_043004.1:87427227:87427229:+.aln	1362	1369	NA	ENSG00000197860	EVMG005660.1.1.5a4b96cb	SGTB	NA
Ovu-Mir-1994-P1	CTGTCTCA	LOC115219703	LOC106880995	NC_042997.1:54809179:54809181:+.aln	3886	3893	FBgn0003091	ENSG00000163932	EVMG002340.1	PRKCD	Pkc53E
Ovu-Mir-315	AATCAAAA	LOC115215248	LOC106880872	NC_043004.1:6613722:6613724:-.aln	531	538	NA	ENSG00000137075	EVMG000722.1	RNF38	NA
Ovu-Mir-2-o20-v1	GGCTGTGA	LOC115222833	LOC106867289	NC_043017.1:11315379:11315381:+.aln	191	198	NA	ENSG00000065243	EVMG003236.1_EVMG009631.1	PKN2	NA
Ovu-Novel-73	AATTATAA	LOC115210798	LOC106882064	NC_043000.1:60539167:60539169:-.aln	48	55	FBgn0031550	ENSG00000114446	EVMG007840.1	IFT57	IFT57
Ovu-Mir-22-P1	AGGCAGCA	LOC115215580	LOC106875096	NC_043005.1:93639303:93639305:-.aln	596	603	FBgn0031266	ENSG00000115524	NA	SF3B1	Sf3b1
Ovu-Novel-55	GAATTTTA	LOC115222870	LOC106882019	NC_043017.1:24768594:24768596:+.aln	864	871	NA	NA	NA	NA	NA
Ovu-Novel-48	CCTTTGCA	LOC115217481	LOC106880323	NC_043007.1:62339534:62339536:+.aln	3122	3129	FBgn0086346	ENSG00000162819	EVMG003140.1.1.5a4b9350	BROX	ALiX
Ovu-Novel-73	AATTATAA	LOC115221104	LOC106883906	NC_043013.1:9170450:9170452:+.aln	1195	1202	FBgn0034791	ENSG00000131148	EVMG005255.1	EMC8	EMC8-9
Ovu-Mir-71	GTCTTTCA	LOC115211664	LOC106871273	NC_043001.1:86642089:86642091:+.aln	18	25	FBgn0010225	ENSG00000135407	EVMG003807.1	AVIL	Gel
Ovu-Mir-22-P1	AGGCAGCA	LOC115212049	LOC106879856	NC_043001.1:44877756:44877758:-.aln	146	153	NA	ENSG00000138111	EVMG003597.1	MFSD13A	NA
Ovu-Novel-38-v1	ATGATGAA	LOC115223219	LOC106871906	NC_042998.1:99421441:99421443:+.aln	424	431	NA	ENSG00000157500	EVMG001070.1	APPL1	NA
Ovu-Novel-73	AATTATAA	LOC115211845	LOC106883083	NC_043001.1:25917686:25917688:+.aln	1109	1116	FBgn0036549	ENSG00000162032	EVMG001521.1	SPSB3	CG10516
Ovu-Novel-48	CCTTTGCA	LOC115220467	LOC106869381	NC_043012.1:34052180:34052182:+.aln	1015	1022	FBgn0031979	ENSG00000120860	EVMG001797.1	WASHC3	CCDC53
Ovu-Novel-19	CACAGACA	LOC115210320	LOC106870284	NC_043000.1:90092941:90092943:-.aln	895	902	FBgn0030354	ENSG00000005007	EVMG005014.1	UPF1	Upf1
Ovu-Mir-133	GGGACCAA	LOC115214926	LOC106871743	NC_043004.1:93132620:93132622:+.aln	3419	3426	NA	ENSG00000066777	EVMG001701.1.1.5a4b92c2	ARFGEF1	NA
Ovu-Novel-33	TCTCTTCA	LOC115210879	LOC106876889	NC_043000.1:104483720:104483722:-.aln	71	78	FBgn0028648	ENSG00000136897	EVMG008223.1	MRPL50	mRpL50
Ovu-Mir-137-v1	AGCAATAA	LOC115218353	LOC106883781	NC_043009.1:16563913:16563915:+.aln	2043	2050	NA	NA	EVMG010347.1	NA	NA
Ovu-Novel-45	TTCCAGCA	LOC115219164	LOC106874058	NC_043010.1:31089279:31089281:+.aln	4766	4773	FBgn0020309	ENSG00000147118	EVMG007704.1	ZNF182	crol
Ovu-Mir-153	CTATGCAA	LOC115210294	LOC106870220	NC_043000.1:66384770:66384772:+.aln	1668	1675	FBgn0262866	ENSG00000281877	EVMG004720.1	RPS6KA1	S6kII
Ovu-Mir-277	TGCATTTA	LOC115217353	LOC106870608	NC_043007.1:60916640:60916642:+.aln	216	223	NA	ENSG00000069998	EVMG004070.1.1.5a4b92a1	HDHD5	NA
Ovu-Mir-2-o24	TTTGATGA	LOC115215769	LOC106868235	NC_043005.1:97552743:97552745:+.aln	6404	6411	NA	ENSG00000148158	EVMG007197.1.1.5a4b94cc	SNX30	NA
Ovu-Novel-55	GAATTTTA	LOC115216760	LOC106869682	NC_043006.1:71893159:71893161:-.aln	500	507	FBgn0020309	ENSG00000167232	EVMG005943.1	ZNF91	crol
Ovu-Novel-58	CTTAAATA	LOC115209674	LOC106883937	NC_042999.1:85863046:85863048:-.aln	2303	2310	FBgn0035166	NA	EVMG007667.1	NA	JMJD5
Ovu-Novel-19	CACAGACA	LOC115224205	LOC106874420	NC_043021.1:5568516:5568518:+.aln	2568	2575	NA	NA	NA	NA	NA
Ovu-Mir-8	CAGTATTA	LOC115212931	LOC106873560	NC_043002.1:35369454:35369456:+.aln	631	638	NA	ENSG00000282947	EVMG001877.1	HNRNPL	NA
Ovu-Novel-9-v1	AGATCCTA	LOC115212031	LOC106881035	NC_042997.1:56231663:56231665:+.aln	1555	1562	NA	ENSG00000102935	EVMG005822.1	ZNF423	NA
Ovu-Novel-11	CAAAACCA	LOC115223334	LOC106872784	NC_043018.1:9152437:9152439:+.aln	471	478	FBgn0033686	ENSG00000162639	EVMG012689.1	HENMT1	Hen1
Ovu-Novel-42	TGCACAGA	LOC115218503	LOC106874320	NC_043009.1:49415191:49415193:-.aln	321	328	FBgn0040324	ENSG00000125266	NA	EFNB2	Ephrin
Ovu-Mir-315	AATCAAAA	LOC115232641	LOC106879227	NC_042998.1:90909207:90909209:+.aln	117	124	NA	ENSG00000171159	EVMG005050.1	C9orf16	NA
Ovu-Novel-88	TCAGCAGA	LOC115232605	LOC106867967	NC_042998.1:87432923:87432925:+.aln	23	30	FBgn0033494	ENSG00000053918	EVMG004309.1	KCNQ1	KCNQ
Ovu-Novel-33	TCTCTTCA	LOC115210243	LOC106882880	NC_043000.1:12366705:12366707:+.aln	1829	1836	FBgn0027951	ENSG00000057935	EVMG001659.1.1.5a4b936c	MTA3	MTA1-like
Ovu-Mir-1992	ACTGCTGA	LOC115220592	LOC106872533	NC_043012.1:10731100:10731102:-.aln	284	291	NA	ENSG00000140386	EVMG007248.1	SCAPER	NA
Ovu-Mir-76	ACAACGAA	LOC115217281	LOC106880007	NC_043007.1:22923916:22923918:-.aln	169	176	NA	NA	NA	NA	NA
Ovu-Novel-56	TGCTAGCA	LOC115219908	LOC106873897	NC_043011.1:49573213:49573215:-.aln	646	653	NA	NA	NA	NA	NA
Ovu-Novel-23	ATCAAGGA	LOC115214907	LOC106877891	NC_043004.1:24772787:24772789:+.aln	197	204	NA	ENSG00000175643	EVMG012543.1	RMI2	NA
Ovu-Novel-67	CTCACCCA	LOC115219050	LOC106867709	NC_043010.1:25498746:25498748:+.aln	136	143	NA	NA	NA	NA	NA
Ovu-Mir-2-o24	TTTGATGA	LOC115217539	LOC106873168	NC_043007.1:73356153:73356155:-.aln	4193	4200	FBgn0000711	ENSG00000213639	EVMG006502.1	PPP1CB	flw
Ovu-Novel-26	TGTTCTCA	LOC115213239	LOC106880526	NC_043002.1:56858223:56858225:+.aln	4780	4787	NA	NA	EVMG007713.1	NA	NA
Ovu-Novel-9-v1	AGATCCTA	LOC115211920	LOC106875724	NC_043001.1:74173850:74173852:+.aln	4653	4660	FBgn0011818	ENSG00000184232	EVMG004731.1	OAF	oaf
Ovu-Novel-48	CCTTTGCA	LOC115212815	LOC106871483	NC_043002.1:93211972:93211974:+.aln	833	840	FBgn0039260	ENSG00000070366	EVMG007268.1	SMG6	Smg6
Ovu-Mir-7	GTCTTCCA	LOC115221453	LOC106874764	NC_043014.1:44743882:44743884:-.aln	53	60	FBgn0283450	ENSG00000124767	EVMG002720.1	GLO1	Glo1
Ovu-Mir-2-o20-v1	GGCTGTGA	LOC115212987	LOC106871113	NC_042997.1:114967854:114967856:+.aln	427	434	FBgn0029911	ENSG00000180233	EVMG006368.1	ZNRF2	CG14435
Ovu-Novel-88	TCAGCAGA	LOC115223847	LOC106876029	NC_042998.1:7446562:7446564:+.aln	4793	4800	NA	NA	NA	NA	NA
Ovu-Novel-58	CTTAAATA	LOC115232611	LOC106869811	NC_042998.1:121514915:121514917:+.aln	5535	5542	NA	ENSG00000169925	NA	BRD3	NA
Ovu-Novel-43	TCTTGATA	LOC115215143	LOC106869522	NC_043004.1:970573:970575:-.aln	58	65	NA	NA	NA	NA	NA
Ovu-Novel-73	AATTATAA	LOC115209943	LOC106883624	NC_042997.1:51453722:51453724:+.aln	2424	2431	FBgn0053653	ENSG00000163618	NA	CADPS	Cadps
Ovu-Mir-2-o20-v1	GGCTGTGA	LOC115217012	LOC106870506	NC_042997.1:162968373:162968375:-.aln	6541	6548	FBgn0034158	ENSG00000136828	EVMG000073.1.3.5a4b9183	RALGPS1	CG5522
Ovu-Novel-64-v1	CAAGTAGA	LOC115222483	LOC106868340	NC_043016.1:24039966:24039968:+.aln	4133	4140	NA	NA	EVMG005711.1	NA	NA
Ovu-Mir-12	AATACTCA	LOC118768019	LOC106880350	NC_043022.1:12117204:12117206:+.aln	4929	4936	FBgn0030529	ENSG00000155962	EVMG003257.1.1.5a4b94e2	CLIC2	Clic
Ovu-Mir-153	CTATGCAA	LOC115231265	LOC106877910	NC_042998.1:99318019:99318021:+.aln	3228	3235	NA	NA	EVMG001345.1	NA	NA
Ovu-Novel-33	TCTCTTCA	LOC115212935	LOC106876881	NC_043002.1:35518115:35518117:-.aln	105	112	NA	ENSG00000088325	NA	TPX2	NA
Ovu-Novel-55	GAATTTTA	LOC115209059	LOC106875713	NC_042999.1:131087712:131087714:-.aln	633	640	FBgn0015024	ENSG00000180138	EVMG007088.1	CSNK1A1L	CkIalpha
Ovu-Novel-26	TGTTCTCA	LOC115223760	LOC106871713	NC_042998.1:141356:141358:-.aln	1424	1431	NA	ENSG00000165973	EVMG012668.1	NELL1	NA
Ovu-Novel-38-v1	ATGATGAA	LOC115223950	LOC106877535	NC_043020.1:27969671:27969673:-.aln	2694	2701	NA	ENSG00000168234	EVMG000717.1	TTC39C	NA
Ovu-Novel-38-v1	ATGATGAA	LOC115210257	LOC106874708	NC_043000.1:59439082:59439084:+.aln	1021	1028	FBgn0036629	ENSG00000103356	EVMG005093.1	EARS2	GluRS-m
Ovu-Mir-8	CAGTATTA	LOC115211133	LOC106880499	NC_043000.1:85685448:85685450:+.aln	3044	3051	NA	ENSG00000165458	EVMG004422.1	INPPL1	NA
Ovu-Mir-190	ACATATCA	LOC115209833	LOC106868656	NC_042999.1:130324742:130324744:+.aln	1395	1402	NA	ENSG00000129657	EVMG000317.1	SEC14L1	NA
Ovu-Novel-45	TTCCAGCA	LOC115218351	LOC106884327	NC_043009.1:8792605:8792607:-.aln	3872	3879	NA	NA	NA	NA	NA
Ovu-Novel-43	TCTTGATA	LOC115210323	LOC106876711	NC_043000.1:90190474:90190476:+.aln	3900	3907	FBgn0038934	ENSG00000164329	EVMG003436.1	TENT2	Gld2
Ovu-Novel-64-v1	CAAGTAGA	LOC115214926	LOC106871743	NC_043004.1:93132620:93132622:+.aln	1383	1390	NA	ENSG00000066777	EVMG001701.1.1.5a4b92c2	ARFGEF1	NA
Ovu-Novel-74	GATCATGA	LOC115209816	LOC106884426	NC_042999.1:91951564:91951566:+.aln	1466	1473	FBgn0000715	NA	EVMG015543.1	NA	FMRFa
Ovu-Novel-33	TCTCTTCA	LOC115209116	LOC106872300	NC_042999.1:83291810:83291812:+.aln	3478	3485	FBgn0011259	ENSG00000167680	EVMG000726.1	SEMA6B	Sema1a
Ovu-Mir-7	GTCTTCCA	LOC115215636	LOC106876323	NC_042997.1:100569103:100569105:-.aln	604	611	NA	NA	EVMG016745.1	NA	NA
Ovu-Mir-33	CAATGCAA	LOC115229621	LOC106875270	NC_042998.1:121011548:121011550:+.aln	33	40	FBgn0002036	ENSG00000189221	EVMG006803.1	MAOA	CG10561
Ovu-Mir-281	GCTCCCTA	LOC115222935	LOC106879302	NC_043017.1:4487156:4487158:+.aln	471	478	FBgn0020309	ENSG00000196267	EVMG005141.1	ZNF836	crol
Ovu-Mir-317	TGTGTTCA	LOC115211708	LOC106878812	NC_043001.1:127745553:127745555:+.aln	566	573	NA	ENSG00000125124	EVMG000980.1	BBS2	NA
Ovu-Novel-22	ACAGAAAA	LOC115217067	LOC106880889	NC_043007.1:22343097:22343099:-.aln	40	47	FBgn0039158	ENSG00000145979	EVMG003928.1	TBC1D7	TBC1d7
Ovu-Novel-8	ATGTTCCA	LOC115221244	LOC106881276	NC_043014.1:37629795:37629797:+.aln	25	32	NA	NA	NA	NA	NA
Ovu-Novel-73	AATTATAA	LOC115209324	LOC106881143	NC_042999.1:109651870:109651872:-.aln	237	244	NA	NA	EVMG006292.1	NA	NA
Ovu-Novel-11	CAAAACCA	LOC115218127	LOC106870424	NC_043008.1:5073528:5073530:+.aln	118	125	FBgn0021796	ENSG00000198793	EVMG005246.1	MTOR	Tor
Ovu-Novel-24-v1	GCACTAAA	LOC115220830	LOC106868699	NC_043013.1:24205185:24205187:+.aln	250	257	FBgn0015360	ENSG00000176928	EVMG003784.1	GCNT4	oxt
Ovu-Novel-22	ACAGAAAA	LOC115230729	LOC106882418	NW_021834227.1:67235:67237:+.aln	755	762	FBgn0036165	ENSG00000145358	EVMG011857.1.1.5a4b915c	DDIT4L	chrb
Ovu-Mir-137-v1	AGCAATAA	LOC115211136	LOC106878824	NC_043000.1:98140764:98140766:+.aln	6	13	NA	NA	NA	NA	NA
Ovu-Novel-42	TGCACAGA	LOC115210732	LOC106878763	NC_043000.1:111229814:111229816:-.aln	183	190	NA	NA	EVMG003459.1	NA	NA
Ovu-Novel-73	AATTATAA	LOC115210437	LOC106874669	NC_042997.1:140020729:140020731:+.aln	1044	1051	NA	ENSG00000198642	EVMG015995.1	KLHL9	NA
Ovu-Mir-7	GTCTTCCA	LOC115224895	LOC106870350	NC_043022.1:23358486:23358488:+.aln	25	32	NA	NA	NA	NA	NA
Ovu-Mir-7	GTCTTCCA	LOC115232439	LOC106882970	NC_042998.1:93899972:93899974:-.aln	1961	1968	NA	NA	EVMG006290.1	NA	NA
Ovu-Novel-69-P1	AAATCACA	LOC115209305	LOC106868453	NC_042999.1:117046097:117046099:-.aln	5411	5418	FBgn0032246	ENSG00000139668	EVMG006412.1.1.5a4b9731	WDFY2	Wdfy2
Ovu-Mir-7	GTCTTCCA	LOC115221532	LOC106874284	NC_043014.1:21761085:21761087:-.aln	625	632	FBgn0034674	ENSG00000167619	EVMG011500.1	TMEM145	CG9304
Ovu-Novel-42	TGCACAGA	LOC115212739	LOC106869367	NC_043002.1:2970364:2970366:-.aln	422	429	FBgn0026086	ENSG00000197381	EVMG001296.1	ADARB1	Adar
Ovu-Novel-22	ACAGAAAA	LOC115229883	LOC106872747	NC_042998.1:8741998:8742000:+.aln	138	145	FBgn0031850	ENSG00000113296	EVMG000454.1	THBS4	Tsp
Ovu-Novel-19	CACAGACA	LOC115220008	LOC106883154	NC_043011.1:52086276:52086278:-.aln	420	427	FBgn0053506	ENSG00000144120	EVMG013440.1.1.5a4b9288	TMEM177	CG33506
Ovu-Novel-11	CAAAACCA	LOC115224318	LOC106877610	NC_043021.1:10179207:10179209:+.aln	217	224	FBgn0000239	ENSG00000163655	EVMG003802.1	GMPS	bur
Ovu-Novel-33	TCTCTTCA	LOC115223876	LOC106876789	NC_043020.1:4013714:4013716:-.aln	1224	1231	NA	NA	EVMG015764.1	NA	NA
Ovu-Novel-56	TGCTAGCA	LOC115210319	LOC106873867	NC_042997.1:141894326:141894328:+.aln	205	212	NA	ENSG00000141034	EVMG005512.1	GID4	NA
Ovu-Novel-45	TTCCAGCA	LOC115232399	LOC106884517	NC_042998.1:136459633:136459635:+.aln	593	600	FBgn0286784	ENSG00000171763	EVMG015322.1	SPATA5L1	TER94
Ovu-Bantam	TGATCTCA	LOC115218429	LOC106869269	NC_043009.1:25787595:25787597:+.aln	766	773	NA	NA	NA	NA	NA
Ovu-Novel-30	TGGTTCCA	LOC115221736	LOC106874755	NC_043014.1:44569173:44569175:-.aln	768	775	NA	NA	NA	NA	NA
Ovu-Novel-22	ACAGAAAA	LOC115222449	LOC106871262	NC_043016.1:20003377:20003379:+.aln	27	34	NA	ENSG00000108733	EVMG012375.1	PEX12	NA
Ovu-Mir-12	AATACTCA	LOC115210784	LOC106875370	NC_043000.1:14549257:14549259:-.aln	2651	2658	NA	ENSG00000115970	NA	THADA	NA
Ovu-Novel-30	TGGTTCCA	LOC115217192	LOC106882544	NC_043007.1:29972792:29972794:+.aln	2934	2941	FBgn0035761	ENSG00000180263	EVMG000738.1	FGD6	RhoGEF4
Ovu-Mir-375	CGAACAAA	LOC115209094	LOC106872086	NC_042999.1:97295857:97295859:-.aln	4139	4146	NA	NA	NA	NA	NA
Ovu-Mir-750	AGATCTGA	LOC115218274	LOC106877874	NC_043009.1:36428999:36429001:-.aln	997	1004	FBgn0031284	ENSG00000148985	EVMG003789.1	PGAP2	PGAP2
Ovu-Mir-153	CTATGCAA	LOC115221753	LOC106878424	NC_043014.1:22409369:22409371:+.aln	1216	1223	NA	NA	NA	NA	NA
Ovu-Novel-73	AATTATAA	LOC115215240	LOC106875746	NC_043004.1:103341456:103341458:+.aln	532	539	FBgn0086532	ENSG00000090054	EVMG004127.1	SPTLC1	Spt-I
Ovu-Novel-73	AATTATAA	LOC115209299	LOC106873185	NC_042999.1:14667455:14667457:+.aln	663	670	NA	ENSG00000120659	EVMG004758.1	TNFSF11	NA
Ovu-Novel-70	GCATTTAA	LOC115212313	LOC106868466	NC_043001.1:20112923:20112925:+.aln	1375	1382	FBgn0013750	ENSG00000165527	EVMG003044.1	ARF6	Arf51F
Ovu-Mir-1994-P1	CTGTCTCA	LOC115212895	LOC106869821	NC_043002.1:19604862:19604864:-.aln	448	455	NA	ENSG00000162430	NA	SELENON	NA
Ovu-Mir-2-o20-v1	GGCTGTGA	LOC115215641	LOC106867850	NC_043005.1:96375855:96375857:+.aln	3852	3859	FBgn0036397	ENSG00000103148	NA	NPRL3	Nprl3
Ovu-Novel-67	CTCACCCA	LOC115213854	LOC106878735	NC_043003.1:88987361:88987363:+.aln	129	136	FBgn0043458	ENSG00000162378	EVMG005658.1	ZYG11B	CG12084
Ovu-Mir-124	GTGCCTTA	LOC115211732	LOC106874395	NC_043001.1:29339151:29339153:+.aln	988	995	FBgn0010352	ENSG00000197444	EVMG005247.1	OGDHL	Nc73EF
Ovu-Novel-87-v1	TGCTCAGA	LOC115218473	LOC106880627	NC_043009.1:55252508:55252510:-.aln	2067	2074	NA	NA	NA	NA	NA
Ovu-Novel-13	ACAGCTAA	LOC115213861	LOC106870656	NC_043003.1:104287256:104287258:+.aln	2168	2175	NA	NA	NA	NA	NA
Ovu-Mir-317	TGTGTTCA	LOC115209116	LOC106872300	NC_042999.1:83291810:83291812:+.aln	490	497	FBgn0011259	ENSG00000167680	EVMG000726.1	SEMA6B	Sema1a
Ovu-Novel-81-v1	AGCTCCTA	LOC115232345	LOC106877940	NC_042998.1:165966847:165966849:+.aln	196	203	FBgn0030863	ENSG00000108106	EVMG004522.1.1.5a4b96f5	UBE2S	CG8188
Ovu-Novel-30	TGGTTCCA	LOC115219706	LOC106873300	NC_043011.1:26526550:26526552:+.aln	2360	2367	FBgn0038145	ENSG00000086061	EVMG001390.1	DNAJA1	Droj2
Ovu-Mir-315	AATCAAAA	LOC115228168	LOC106869423	NC_042998.1:83519501:83519503:-.aln	685	692	FBgn0011747	ENSG00000029534	EVMG003280.1	ANK1	Ank
Ovu-Mir-137-v1	AGCAATAA	LOC115232602	LOC106869317	NC_042997.1:175794812:175794814:+.aln	2395	2402	FBgn0039637	ENSG00000231479	EVMG002135.1	SLC44A4	Ctl2
Ovu-Mir-67	GGTTGTGA	LOC115211976	LOC106870977	NC_043001.1:116859732:116859734:+.aln	1524	1531	FBgn0036769	ENSG00000177697	EVMG005727.1	CD151	Tsp74F
Ovu-Novel-22	ACAGAAAA	LOC115222637	LOC106870748	NC_042998.1:39618161:39618163:+.aln	3247	3254	NA	NA	NA	NA	NA
Ovu-Novel-22	ACAGAAAA	LOC115211238	LOC106875351	NC_042997.1:87281682:87281684:+.aln	612	619	FBgn0267972	ENSG00000136986	EVMG005482.1	DERL1	Der-1
Ovu-Novel-46	GTTGGAGA	LOC115218445	LOC106873202	NC_043009.1:13572145:13572147:+.aln	231	238	FBgn0000715	NA	EVMG015274.1	NA	FMRFa
Ovu-Mir-190	ACATATCA	LOC115217168	LOC106870839	NC_043007.1:67475291:67475293:-.aln	306	313	NA	NA	NA	NA	NA
Ovu-Mir-8	CAGTATTA	LOC115213595	LOC106869473	NC_042997.1:82227819:82227821:+.aln	61	68	NA	NA	EVMG008976.1	NA	NA
Ovu-Novel-70	GCATTTAA	LOC115217012	LOC106870506	NC_042997.1:162968373:162968375:-.aln	4692	4699	FBgn0034158	ENSG00000136828	EVMG000073.1.3.5a4b9183	RALGPS1	CG5522
Ovu-Mir-1	ACATTCCA	LOC115209329	LOC106872365	NC_042999.1:141320207:141320209:-.aln	692	699	FBgn0036208	ENSG00000100116	EVMG005345.1	GCAT	CG10361
Ovu-Novel-11	CAAAACCA	LOC115210738	LOC106871831	NC_043000.1:64236778:64236780:-.aln	2638	2645	FBgn0019949	ENSG00000136807	EVMG006978.1	CDK9	Cdk9
Ovu-Novel-73	AATTATAA	LOC115229904	LOC106884230	NC_042998.1:45475795:45475797:-.aln	273	280	FBgn0038569	ENSG00000169762	NA	TAPT1	CG7218
Ovu-Novel-7	ATAGCAAA	LOC115215038	LOC106880662	NC_042997.1:130352752:130352754:+.aln	1724	1731	NA	ENSG00000285152	EVMG012298.1	RNF31	NA
Ovu-Mir-2-o24	TTTGATGA	LOC115217057	LOC106870591	NC_043007.1:61069954:61069956:-.aln	1488	1495	NA	ENSG00000137880	EVMG000524.1	GCHFR	NA
Ovu-Novel-42	TGCACAGA	LOC115229621	LOC106875270	NC_042998.1:121011548:121011550:+.aln	1180	1187	FBgn0002036	ENSG00000189221	EVMG006803.1	MAOA	CG10561
Ovu-Mir-277	TGCATTTA	LOC115220955	LOC106884436	NC_043013.1:48468304:48468306:-.aln	442	449	NA	ENSG00000164244	EVMG002965.1	PRRC1	NA
Ovu-Novel-79	GAGGCACA	LOC115220690	LOC106871117	NC_043013.1:3567639:3567641:-.aln	610	617	FBgn0025790	ENSG00000277726	EVMG000763.1	AL109811.3	TBPH
Ovu-Novel-9-v1	AGATCCTA	LOC115210376	LOC106880160	NC_043000.1:16313836:16313838:+.aln	2374	2381	FBgn0004907	ENSG00000164924	EVMG002568.1	YWHAZ	14-3-3zeta
Ovu-Novel-26	TGTTCTCA	LOC115222698	LOC106868884	NC_043016.1:26079910:26079912:+.aln	2241	2248	FBgn0028427	ENSG00000166333	EVMG004708.1	ILK	Ilk
Ovu-Mir-317	TGTGTTCA	LOC115214245	LOC106882038	NC_042997.1:30966784:30966786:+.aln	1102	1109	FBgn0013342	NA	EVMG001868.1	NA	nSyb
Ovu-Novel-24-v1	GCACTAAA	LOC115218499	LOC106876647	NC_043009.1:21849827:21849829:+.aln	467	474	FBgn0038167	ENSG00000118046	EVMG000213.1	STK11	Lkb1
Ovu-Novel-17	GTCTTGCA	LOC115220985	LOC106878472	NC_043013.1:14968250:14968252:+.aln	231	238	NA	ENSG00000017260	EVMG006654.1.2.5a4b91e2	ATP2C1	NA
Ovu-Mir-317	TGTGTTCA	LOC115229588	LOC106871674	NC_042998.1:137299605:137299607:+.aln	1470	1477	NA	NA	NA	NA	NA
Ovu-Mir-31	TCTTGCCA	LOC115224515	LOC106883897	NC_043021.1:12567962:12567964:+.aln	2013	2020	NA	NA	EVMG000764.1	NA	NA
Ovu-Novel-73	AATTATAA	LOC115216815	LOC106869102	NC_043006.1:85606076:85606078:+.aln	708	715	FBgn0038830	ENSG00000129007	EVMG007208.1	CALML4	CG17272
Ovu-Novel-22	ACAGAAAA	LOC115222165	LOC106871524	NC_043015.1:42707337:42707339:+.aln	119	126	FBgn0033544	ENSG00000258677	EVMG003863.1	AC022826.2	CG7220
Ovu-Novel-6	ATGGTTCA	LOC115214885	LOC106873144	NC_042997.1:103344165:103344167:-.aln	144	151	NA	NA	NA	NA	NA
Ovu-Novel-55	GAATTTTA	LOC115219091	LOC106875542	NC_043010.1:17930115:17930117:+.aln	137	144	FBgn0001941	ENSG00000168350	EVMG005942.1.2.5a4b945e	DEGS2	ifc
Ovu-Novel-55	GAATTTTA	LOC115209133	LOC106878125	NC_042999.1:165380112:165380114:-.aln	4866	4873	FBgn0001301	ENSG00000076321	EVMG003438.1	KLHL20	kel
Ovu-Mir-317	TGTGTTCA	LOC115217930	LOC106870126	NC_043008.1:58095213:58095215:+.aln	100	107	FBgn0035103	ENSG00000113369	EVMG001845.1	ARRDC3	Vdup1
Ovu-Mir-96-P2	GTGCCAAA	LOC115223445	LOC106879186	NC_043019.1:23393871:23393873:+.aln	906	913	FBgn0030556	ENSG00000111880	EVMG000656.1	RNGTT	mRNA-cap
Ovu-Mir-190	ACATATCA	LOC115218300	LOC106869702	NC_043009.1:53273596:53273598:-.aln	361	368	NA	NA	NA	NA	NA
Ovu-Mir-8	CAGTATTA	LOC115217539	LOC106873168	NC_043007.1:73356153:73356155:-.aln	2834	2841	FBgn0000711	ENSG00000213639	EVMG006502.1	PPP1CB	flw
Ovu-Mir-1992	ACTGCTGA	LOC115222929	LOC106884503	NC_043017.1:22920758:22920760:+.aln	561	568	NA	ENSG00000129173	NA	E2F8	NA
Ovu-Mir-216-P2j	TGAGATTA	LOC115213207	LOC106880100	NC_042997.1:114011474:114011476:+.aln	797	804	FBgn0035953	ENSG00000151148	EVMG003905.1	UBE3B	CG5087
Ovu-Novel-25-v1	GTCTTAAA	LOC115214981	LOC106878897	NC_043004.1:37411433:37411435:-.aln	1549	1556	FBgn0019932	ENSG00000123505	EVMG005067.1	AMD1	SamDC
Ovu-Mir-190	ACATATCA	LOC115217836	LOC106870121	NC_043008.1:57700496:57700498:-.aln	603	610	FBgn0263603	ENSG00000056097	EVMG005504.1.3.5a4b9701	ZFR	Zn72D
Ovu-Mir-67	GGTTGTGA	LOC115216706	LOC106869665	NC_043006.1:71835505:71835507:-.aln	2868	2875	FBgn0020309	ENSG00000213967	EVMG006966.1	ZNF726	crol
Ovu-Mir-2-o24	TTTGATGA	LOC115224547	LOC106869556	NC_043021.1:24968553:24968555:-.aln	176	183	NA	NA	EVMG016951.1	NA	NA
Ovu-Mir-137-v1	AGCAATAA	LOC115221295	LOC106869848	NC_043014.1:47539726:47539728:+.aln	1293	1300	NA	NA	EVMG004280.1	NA	NA
Ovu-Bantam	TGATCTCA	LOC115222388	LOC106875420	NC_043015.1:32002885:32002887:-.aln	4303	4310	FBgn0017572	ENSG00000135932	EVMG000685.1	CAB39	Mo25
Ovu-Novel-79	GAGGCACA	LOC115221599	LOC106883425	NC_043014.1:39978847:39978849:-.aln	4	11	FBgn0037017	ENSG00000157538	EVMG004475.1	VPS26C	CG4074
Ovu-Novel-33	TCTCTTCA	LOC115209204	LOC106875385	NC_042999.1:135353574:135353576:+.aln	674	681	NA	NA	EVMG000507.1	NA	NA
Ovu-Novel-23	ATCAAGGA	LOC115213824	LOC106883127	NC_043003.1:7425827:7425829:-.aln	835	842	FBgn0259979	ENSG00000133313	EVMG003265.1	CNDP2	Cndp2
Ovu-Novel-73	AATTATAA	LOC115232685	LOC106884319	NC_042997.1:154998086:154998088:-.aln	418	425	FBgn0035227	NA	EVMG002819.1	NA	Iml1
Ovu-Novel-7	ATAGCAAA	LOC115223884	LOC106878705	NC_043020.1:30172167:30172169:+.aln	2729	2736	NA	ENSG00000166526	NA	ZNF3	NA
Ovu-Mir-278	CCCACCGA	LOC115219217	LOC106878011	NC_043010.1:17169908:17169910:-.aln	379	386	FBgn0037244	ENSG00000104756	EVMG001451.1	KCTD9	CG14647
Ovu-Novel-43	TCTTGATA	LOC115229588	LOC106871674	NC_042998.1:137299605:137299607:+.aln	1727	1734	NA	NA	NA	NA	NA
Ovu-Novel-58	CTTAAATA	LOC115231965	LOC106872737	NC_042998.1:9506349:9506351:+.aln	627	634	NA	ENSG00000140575	EVMG000492.1.1.5a4b961c	IQGAP1	NA
Ovu-Novel-19	CACAGACA	LOC118766232	LOC106875970	NC_042997.1:14487211:14487213:-.aln	1096	1103	NA	NA	EVMG011267.1	NA	NA
Ovu-Mir-2-o20-v1	GGCTGTGA	LOC115216617	LOC106877132	NC_043006.1:27618948:27618950:-.aln	6649	6656	FBgn0028671	ENSG00000033627	NA	ATP6V0A1	Vha100-1
Ovu-Novel-9-v1	AGATCCTA	LOC115228352	LOC106878775	NC_042998.1:40473985:40473987:-.aln	141	148	FBgn0000261	ENSG00000121691	EVMG000409.1	CAT	Cat
Ovu-Mir-1994-P1	CTGTCTCA	LOC115214940	LOC106872398	NC_043004.1:32218339:32218341:-.aln	841	848	NA	NA	NA	NA	NA
Ovu-Novel-45	TTCCAGCA	LOC115210321	LOC106880546	NC_043000.1:89932471:89932473:-.aln	261	268	FBgn0015509	ENSG00000055130	EVMG005104.1	CUL1	Cul1
Ovu-Let-7	CTACCTCA	LOC115215662	LOC106867250	NC_043005.1:101489248:101489250:-.aln	8846	8853	FBgn0086675	ENSG00000162374	EVMG006105.1.1.5a4b9182	ELAVL4	fne
Ovu-Mir-9	ACCAAAGA	LOC115210368	LOC106867327	NC_043000.1:81631343:81631345:+.aln	3336	3343	FBgn0085421	ENSG00000091428	NA	RAPGEF4	Epac
Ovu-Mir-317	TGTGTTCA	LOC115223262	LOC106875380	NC_042998.1:196899545:196899547:-.aln	1198	1205	FBgn0029969	ENSG00000075239	EVMG004972.1	ACAT1	CG10932
Ovu-Mir-315	AATCAAAA	LOC115210724	LOC106870734	NC_043000.1:105742388:105742390:-.aln	11915	11922	FBgn0020379	ENSG00000288283	EVMG003686.1	RFX1	Rfx
Ovu-Novel-46	GTTGGAGA	LOC115226336	LOC106875312	NC_043026.1:6508896:6508898:-.aln	402	409	FBgn0023169	ENSG00000162409	EVMG003114.1	PRKAA2	AMPKalpha
Ovu-Mir-2-o24	TTTGATGA	LOC115224774	LOC106868375	NC_043022.1:20878953:20878955:+.aln	321	328	FBgn0030753	ENSG00000197312	EVMG005216.1.1.5a4b9152	DDI2	rngo
Ovu-Mir-8	CAGTATTA	LOC115217706	LOC106880238	NC_043007.1:59230805:59230807:+.aln	1059	1066	FBgn0034657	ENSG00000149809	EVMG002115.1	TM7SF2	LBR
Ovu-Mir-2-o24	TTTGATGA	LOC115210437	LOC106874669	NC_042997.1:140020729:140020731:+.aln	666	673	NA	ENSG00000198642	EVMG015995.1	KLHL9	NA
Ovu-Novel-8	ATGTTCCA	LOC115227619	LOC106879516	NC_042998.1:137527058:137527060:+.aln	5063	5070	NA	ENSG00000181458	EVMG003049.1	TMEM45A	NA
Ovu-Mir-12	AATACTCA	LOC115212831	LOC106880271	NC_043002.1:96146248:96146250:+.aln	382	389	NA	ENSG00000154359	NA	LONRF1	NA
Ovu-Mir-315	AATCAAAA	LOC115214082	LOC106874650	NC_043003.1:95331144:95331146:+.aln	583	590	NA	NA	EVMG014830.1	NA	NA
Ovu-Novel-4	ATGACCGA	LOC115209321	LOC106868051	NC_042999.1:100537647:100537649:+.aln	2334	2341	FBgn0033032	NA	EVMG012144.1	NA	kune
Ovu-Novel-19	CACAGACA	LOC115217041	LOC106878279	NC_043007.1:10809722:10809724:+.aln	1619	1626	FBgn0033915	ENSG00000102096	EVMG002005.1	PIM2	CG8485
Ovu-Novel-11	CAAAACCA	LOC115222125	LOC106879061	NC_043015.1:28458820:28458822:+.aln	141	148	FBgn0263120	ENSG00000068366	EVMG001208.1	ACSL4	Acsl
Ovu-Mir-33	CAATGCAA	LOC115212839	LOC106869481	NC_043002.1:72794652:72794654:+.aln	598	605	NA	NA	EVMG013045.1.1.5a4b91d2	NA	NA
Ovu-Mir-190	ACATATCA	LOC115224316	LOC106879260	NC_043021.1:1979820:1979822:-.aln	868	875	FBgn0062442	ENSG00000145354	EVMG003627.1	CISD2	Cisd2
Ovu-Mir-1984-P1	ATAGGGCA	LOC115219047	LOC106875546	NC_043010.1:18173613:18173615:+.aln	3755	3762	NA	NA	NA	NA	NA
Ovu-Novel-58	CTTAAATA	LOC115218785	LOC106884026	NC_043010.1:42923207:42923209:-.aln	1783	1790	FBgn0020309	NA	EVMG005943.1	NA	crol
Ovu-Novel-6	ATGGTTCA	LOC115214954	LOC106874562	NC_042997.1:41805015:41805017:+.aln	707	714	FBgn0027553	ENSG00000188986	EVMG000404.1	NELFB	NELF-B
Ovu-Novel-40	GGGTTTAA	LOC115223835	LOC106869828	NC_043020.1:20208341:20208343:-.aln	1134	1141	NA	NA	NA	NA	NA
Ovu-Novel-36	CTGGGCTA	LOC115215503	LOC106875151	NC_042997.1:15818128:15818130:+.aln	3514	3521	NA	NA	NA	NA	NA
Ovu-Novel-11	CAAAACCA	LOC115220371	LOC106880847	NC_043012.1:7795986:7795988:+.aln	643	650	FBgn0000018	ENSG00000173867	EVMG007382.1	AC013489.1	abo
Ovu-Mir-12	AATACTCA	LOC115217169	LOC106869862	NC_043007.1:74264299:74264301:+.aln	324	331	FBgn0028704	ENSG00000140090	EVMG005085.1	SLC24A4	Nckx30C
Ovu-Mir-137-v1	AGCAATAA	LOC115222556	LOC106883594	NC_043016.1:31212464:31212466:-.aln	2525	2532	FBgn0032208	ENSG00000092148	EVMG003949.1	HECTD1	Ufd4
Ovu-Novel-55	GAATTTTA	LOC115223824	LOC106883402	NC_043020.1:28423446:28423448:-.aln	49	56	NA	NA	EVMG004391.1	NA	NA
Ovu-Mir-71	GTCTTTCA	LOC115217836	LOC106870121	NC_043008.1:57700496:57700498:-.aln	1812	1819	FBgn0263603	ENSG00000056097	EVMG005504.1.3.5a4b9701	ZFR	Zn72D
Ovu-Mir-315	AATCAAAA	LOC115222297	LOC106878349	NC_043015.1:42214594:42214596:+.aln	158	165	FBgn0039877	ENSG00000078070	EVMG007249.1	MCCC1	Mccc1
Ovu-Novel-30	TGGTTCCA	LOC115218760	LOC106868156	NC_043010.1:46612871:46612873:+.aln	287	294	FBgn0002932	NA	NA	NA	neur
Ovu-Novel-51	GGCAGGGA	LOC115218473	LOC106880627	NC_043009.1:55252508:55252510:-.aln	981	988	NA	NA	NA	NA	NA
Ovu-Mir-137-v1	AGCAATAA	LOC115211138	LOC106880463	NC_043000.1:150345026:150345028:-.aln	8277	8284	FBgn0011656	NA	EVMG005981.1	NA	Mef2
Ovu-Novel-73	AATTATAA	LOC115224406	LOC106873240	NC_043021.1:4665980:4665982:+.aln	92	99	FBgn0034109	ENSG00000100023	EVMG000242.1	PPIL2	CG7747
Ovu-Mir-133	GGGACCAA	LOC115208818	LOC106873834	NC_042997.1:110985123:110985125:-.aln	27	34	NA	ENSG00000154845	NA	PPP4R1	NA
Ovu-Novel-22	ACAGAAAA	LOC115222455	LOC106880419	NC_043016.1:16829590:16829592:-.aln	1588	1595	FBgn0035499	ENSG00000130176	EVMG001408.1	CNN1	Chd64
Ovu-Mir-219	GACAATCA	LOC115231183	LOC106882754	NW_021835245.1:29756:29758:-.aln	203	210	FBgn0002522	ENSG00000105991	EVMG002812.1	HOXA1	lab
Ovu-Novel-45	TTCCAGCA	LOC115227248	LOC106872779	NC_042997.1:182887276:182887278:-.aln	313	320	FBgn0028671	ENSG00000033627	EVMG000522.1	ATP6V0A1	Vha100-1
Ovu-Mir-96-P2	GTGCCAAA	LOC115224074	LOC106877856	NC_043020.1:11676761:11676763:-.aln	814	821	FBgn0038454	NA	EVMG005298.1	NA	CG10324
Ovu-Bantam	TGATCTCA	LOC115222888	LOC106873104	NC_043017.1:17925128:17925130:+.aln	1657	1664	NA	NA	NA	NA	NA
Ovu-Novel-74	GATCATGA	LOC118765329	LOC106869306	NC_042997.1:176570268:176570270:+.aln	1787	1794	FBgn0260655	ENSG00000153339	EVMG000485.1	TRAPPC8	l(3)76BDm
Ovu-Novel-55	GAATTTTA	LOC115228090	LOC106884353	NC_042998.1:39886007:39886009:+.aln	837	844	FBgn0029121	ENSG00000173653	EVMG005156.1	RCE1	Sras
Ovu-Mir-137-v1	AGCAATAA	LOC115211805	LOC106867432	NC_042997.1:51035041:51035043:+.aln	541	548	NA	ENSG00000163145	EVMG001568.1	C1QTNF7	NA
Ovu-Mir-29-P1	TGGTGCTA	LOC115223377	LOC106878308	NC_043019.1:25136572:25136574:+.aln	917	924	FBgn0261243	ENSG00000141279	EVMG004639.1	NPEPPS	Psa
Ovu-Mir-71	GTCTTTCA	LOC115210270	LOC106883775	NC_043000.1:83641292:83641294:+.aln	823	830	FBgn0038651	ENSG00000152223	EVMG007438.1	EPG5	Epg5
Ovu-Mir-317	TGTGTTCA	LOC115215510	LOC106879758	NC_043005.1:40626955:40626957:-.aln	1921	1928	NA	NA	EVMG002082.1_EVMG005445.1	NA	NA
Ovu-Mir-190	ACATATCA	LOC115218837	LOC106870092	NC_043010.1:60939736:60939738:-.aln	1528	1535	NA	NA	NA	NA	NA
Ovu-Novel-8	ATGTTCCA	LOC115222698	LOC106868884	NC_043016.1:26079910:26079912:+.aln	871	878	FBgn0028427	ENSG00000166333	EVMG004708.1	ILK	Ilk
Ovu-Mir-2-o20-v1	GGCTGTGA	LOC115211741	LOC106869179	NC_043001.1:40675662:40675664:-.aln	151	158	FBgn0040206	ENSG00000137486	NA	ARRB1	krz
Ovu-Novel-88	TCAGCAGA	LOC115217511	LOC106870835	NC_043007.1:67557294:67557296:-.aln	49	56	NA	ENSG00000175985	NA	PLEKHD1	NA
Ovu-Novel-25-v1	GTCTTAAA	LOC115213903	LOC106872055	NC_043003.1:62904381:62904383:-.aln	1152	1159	FBgn0022987	ENSG00000131773	EVMG007231.1	KHDRBS3	qkr54B
Ovu-Novel-55	GAATTTTA	LOC115211792	LOC106867879	NC_043001.1:42784460:42784462:-.aln	621	628	FBgn0016041	ENSG00000130204	EVMG004272.1	TOMM40	Tom40
Ovu-Mir-137-v1	AGCAATAA	LOC115217644	LOC106880087	NC_043007.1:53967520:53967522:+.aln	880	887	NA	NA	NA	NA	NA
Ovu-Novel-73	AATTATAA	LOC115212415	LOC106871063	NC_043001.1:87270531:87270533:+.aln	2162	2169	FBgn0032886	NA	NA	NA	CG9328
Ovu-Novel-45	TTCCAGCA	LOC115212772	LOC106868173	NC_043002.1:115491281:115491283:-.aln	1273	1280	NA	NA	EVMG004918.1	NA	NA
Ovu-Novel-87-v1	TGCTCAGA	LOC115218802	LOC106880658	NC_043010.1:46971981:46971983:-.aln	303	310	FBgn0038869	ENSG00000135632	EVMG003102.1	SMYD5	Smyd5
Ovu-Novel-38-v1	ATGATGAA	LOC115212320	LOC106880012	NC_043001.1:35708555:35708557:-.aln	771	778	NA	ENSG00000112655	NA	PTK7	NA
Ovu-Novel-58	CTTAAATA	LOC115219100	LOC106876379	NC_043010.1:33444075:33444077:+.aln	343	350	FBgn0040634	ENSG00000170791	EVMG005437.1	CHCHD7	CG4186
Ovu-Mir-34	CACTGCCA	LOC115211112	LOC106880470	NC_043000.1:150224361:150224363:+.aln	434	441	NA	NA	EVMG007305.1	NA	NA
Ovu-Novel-33	TCTCTTCA	LOC115209606	LOC106882166	NC_042999.1:135776889:135776891:+.aln	1023	1030	FBgn0032020	ENSG00000183155	EVMG010377.1	RABIF	strat
Ovu-Novel-89	CCGCAGGA	LOC115210350	LOC106871167	NC_043000.1:2662871:2662873:-.aln	100	107	NA	NA	NA	NA	NA
Ovu-Mir-277	TGCATTTA	LOC115219532	LOC106873930	NC_043010.1:2532947:2532949:-.aln	312	319	FBgn0284247	ENSG00000253873	EVMG007562.1.1.5a4b9372	PCDHGA11	ds
Ovu-Mir-67	GGTTGTGA	LOC115215641	LOC106867850	NC_043005.1:96375855:96375857:+.aln	2185	2192	FBgn0036397	ENSG00000103148	NA	NPRL3	Nprl3
Ovu-Novel-55	GAATTTTA	LOC115208771	LOC106876173	NC_042997.1:89222192:89222194:-.aln	7618	7625	FBgn0039861	ENSG00000128191	EVMG004837.1	DGCR8	pasha
Ovu-Mir-1	ACATTCCA	LOC115219070	LOC106877997	NC_043010.1:17348344:17348346:-.aln	564	571	NA	NA	NA	NA	NA
Ovu-Let-7	CTACCTCA	LOC115209912	LOC106868665	NC_042999.1:130327259:130327261:-.aln	486	493	NA	ENSG00000285200	EVMG006114.1	MDP1	NA
Ovu-Novel-73	AATTATAA	LOC115219627	LOC106878267	NC_042997.1:92135618:92135620:-.aln	4905	4912	FBgn0004657	ENSG00000150093	EVMG000625.1.1.5a4b9303	ITGB1	mys
Ovu-Novel-17	GTCTTGCA	LOC115213347	LOC106882300	NC_043002.1:750005:750007:-.aln	4065	4072	NA	NA	NA	NA	NA
Ovu-Novel-6	ATGGTTCA	LOC115221198	LOC106882264	NC_043014.1:268625:268627:+.aln	1382	1389	NA	NA	EVMG009189.1.2.5a4b9180	NA	NA
Ovu-Novel-26	TGTTCTCA	LOC115210335	LOC106872188	NC_043000.1:23824515:23824517:-.aln	317	324	FBgn0025680	ENSG00000008405	EVMG007461.1	CRY1	cry
Ovu-Novel-8	ATGTTCCA	LOC115209398	LOC106874910	NC_042999.1:145164901:145164903:+.aln	1761	1768	NA	ENSG00000274958	EVMG002920.1	ITPK1	NA
Ovu-Mir-8	CAGTATTA	LOC115212354	LOC106882259	NC_043001.1:125620345:125620347:+.aln	1829	1836	FBgn0052085	ENSG00000127585	EVMG001566.1	FBXL16	CG32085
Ovu-Mir-7	GTCTTCCA	LOC115220444	LOC106878429	NC_043012.1:8422760:8422762:-.aln	273	280	NA	NA	EVMG014933.1	NA	NA
Ovu-Mir-9	ACCAAAGA	LOC115215051	LOC106880563	NC_043004.1:101458683:101458685:-.aln	189	196	NA	NA	NA	NA	NA
Ovu-Mir-190	ACATATCA	LOC115218897	LOC106874977	NC_043010.1:52001915:52001917:+.aln	2415	2422	FBgn0033413	ENSG00000169230	EVMG003185.1	PRELID1	prel
Ovu-Mir-34	CACTGCCA	LOC115211920	LOC106875724	NC_043001.1:74173850:74173852:+.aln	3131	3138	FBgn0011818	ENSG00000184232	EVMG004731.1	OAF	oaf
Ovu-Mir-137-v1	AGCAATAA	LOC115209943	LOC106883624	NC_042997.1:51453722:51453724:+.aln	2448	2455	FBgn0053653	ENSG00000163618	NA	CADPS	Cadps
Ovu-Novel-13	ACAGCTAA	LOC115212530	LOC106869571	NC_042997.1:53596817:53596819:+.aln	2095	2102	NA	NA	EVMG004724.1	NA	NA
Ovu-Novel-33	TCTCTTCA	LOC115218471	LOC106872062	NC_043009.1:36609732:36609734:+.aln	1785	1792	NA	NA	NA	NA	NA
Ovu-Mir-137-v1	AGCAATAA	LOC115219437	LOC106870050	NC_043010.1:61313410:61313412:+.aln	531	538	NA	NA	NA	NA	NA
Ovu-Novel-55	GAATTTTA	LOC115222342	LOC106875980	NC_042998.1:181852480:181852482:-.aln	2720	2727	FBgn0039561	ENSG00000155287	EVMG003958.1	SLC25A28	mfrn
Ovu-Mir-277	TGCATTTA	LOC115216444	LOC106868015	NC_043006.1:57728509:57728511:-.aln	414	421	FBgn0259171	ENSG00000160191	EVMG007256.1	PDE9A	Pde9
Ovu-Novel-30	TGGTTCCA	LOC115213813	LOC106870577	NC_043003.1:105383353:105383355:+.aln	295	302	FBgn0003360	ENSG00000005022	EVMG004658.1	SLC25A5	sesB
Ovu-Novel-87-v1	TGCTCAGA	LOC115221369	LOC106879452	NC_043014.1:27548930:27548932:+.aln	7165	7172	NA	NA	NA	NA	NA
Ovu-Mir-1	ACATTCCA	LOC115210888	LOC106869448	NC_043000.1:68198389:68198391:+.aln	255	262	FBgn0036214	ENSG00000128408	EVMG002475.1	RIBC2	CG7264
Ovu-Novel-6	ATGGTTCA	LOC115216333	LOC106867267	NC_043006.1:72593145:72593147:-.aln	504	511	FBgn0036734	ENSG00000146963	EVMG000243.1.3.5a4b942a	LUC7L2	CG7564
Ovu-Mir-22-P1	AGGCAGCA	LOC115225311	LOC106872528	NC_043023.1:4432935:4432937:+.aln	3746	3753	FBgn0034802	NA	EVMG002521.1	NA	CNBP
Ovu-Mir-2-o24	TTTGATGA	LOC115222559	LOC106867788	NC_043016.1:21604115:21604117:+.aln	2363	2370	FBgn0032005	ENSG00000089006	EVMG003847.1	SNX5	Snx6
Ovu-Mir-1992	ACTGCTGA	LOC115228524	LOC106868897	NC_042998.1:34667522:34667524:+.aln	3786	3793	FBgn0083228	ENSG00000107130	EVMG005899.1	NCS1	Frq2
Ovu-Mir-8	CAGTATTA	LOC115222531	LOC106869513	NC_043016.1:31039171:31039173:+.aln	299	306	FBgn0030791	ENSG00000157191	EVMG003317.1	NECAP2	CG9132
Ovu-Novel-5	TAGGAACA	LOC115214304	LOC106880912	NC_043003.1:29712081:29712083:-.aln	1959	1966	NA	NA	EVMG011694.1	NA	NA
Ovu-Mir-190	ACATATCA	LOC115220810	LOC106882159	NC_043013.1:39127178:39127180:+.aln	326	333	FBgn0011604	ENSG00000119969	EVMG006086.1	HELLS	Iswi
Ovu-Novel-79	GAGGCACA	LOC115223979	LOC106882225	NC_043020.1:15074659:15074661:+.aln	1469	1476	NA	ENSG00000153827	EVMG003074.1	TRIP12	NA
Ovu-Novel-33	TCTCTTCA	LOC115227945	LOC106884360	NC_042998.1:40026793:40026795:-.aln	1918	1925	FBgn0039634	ENSG00000177239	EVMG001371.1	MAN1B1	alpha-Man-Ib
Ovu-Novel-25-v1	GTCTTAAA	LOC115230799	LOC106873459	NC_042998.1:41647722:41647724:+.aln	586	593	NA	NA	NA	NA	NA
Ovu-Novel-24-v1	GCACTAAA	LOC115217705	LOC106867914	NC_043007.1:44139181:44139183:+.aln	613	620	FBgn0000339	ENSG00000100528	EVMG002586.1.1.5a4b9307	CNIH1	cni
Ovu-Mir-12	AATACTCA	LOC115210666	LOC106881149	NC_043000.1:148985035:148985037:-.aln	312	319	FBgn0034792	ENSG00000136758	EVMG003028.1	YME1L1	YME1L
Ovu-Novel-73	AATTATAA	LOC115230478	LOC106875266	NC_042998.1:121320069:121320071:-.aln	1115	1122	FBgn0019925	ENSG00000280951	EVMG000928.1	SURF4	Surf4
Ovu-Novel-23	ATCAAGGA	LOC115219271	LOC106874305	NC_043010.1:50681830:50681832:+.aln	2252	2259	FBgn0020309	ENSG00000197951	EVMG004196.1	ZNF71	crol
Ovu-Mir-2-o24	TTTGATGA	LOC115220536	LOC106872962	NC_043012.1:32258611:32258613:+.aln	95	102	NA	ENSG00000147570	NA	DNAJC5B	NA
Ovu-Novel-64-v1	CAAGTAGA	LOC115229797	LOC106876004	NC_042998.1:23064525:23064527:-.aln	710	717	NA	ENSG00000165669	EVMG012560.1	FAM204A	NA
Ovu-Mir-1992	ACTGCTGA	LOC115211710	LOC106881316	NC_043001.1:90919403:90919405:+.aln	152	159	NA	NA	EVMG009628.1	NA	NA
Ovu-Novel-26	TGTTCTCA	LOC115210405	LOC106877351	NC_043000.1:58372242:58372244:+.aln	1810	1817	NA	ENSG00000130508	EVMG005566.1	PXDN	NA
Ovu-Mir-153	CTATGCAA	LOC115211878	LOC106883086	NC_043001.1:26574424:26574426:-.aln	150	157	FBgn0029737	ENSG00000165102	EVMG007344.1	HGSNAT	CG6903
Ovu-Mir-67	GGTTGTGA	LOC115223847	LOC106876029	NC_042998.1:7446562:7446564:+.aln	15	22	NA	NA	NA	NA	NA
Ovu-Novel-64-v1	CAAGTAGA	LOC115209472	LOC106878285	NC_042999.1:70666736:70666738:+.aln	3439	3446	FBgn0034075	ENSG00000198363	EVMG003251.1	ASPH	Asph
Ovu-Mir-190	ACATATCA	LOC115213371	LOC106869482	NC_043002.1:72715183:72715185:-.aln	589	596	NA	ENSG00000163818	EVMG006074.1	LZTFL1	NA
Ovu-Mir-34	CACTGCCA	LOC115216347	LOC106869836	NC_043006.1:65872276:65872278:+.aln	2617	2624	FBgn0030364	ENSG00000161654	EVMG001068.1	LSM12	Lsm12a
Ovu-Novel-55	GAATTTTA	LOC115232438	LOC106872762	NC_042997.1:59203807:59203809:+.aln	1223	1230	FBgn0086357	ENSG00000065665	EVMG003700.1	SEC61A2	Sec61alpha
Ovu-Novel-70	GCATTTAA	LOC115223363	LOC106871158	NC_042998.1:95526384:95526386:+.aln	1651	1658	FBgn0027108	NA	EVMG007070.1.1.5a4b97ad	NA	Inx2
Ovu-Mir-34	CACTGCCA	LOC115210837	LOC106880300	NC_043000.1:17348413:17348415:-.aln	357	364	FBgn0034366	ENSG00000197548	EVMG004106.1	ATG7	Atg7
Ovu-Novel-48	CCTTTGCA	LOC115219195	LOC106868551	NC_043010.1:41233692:41233694:+.aln	679	686	NA	ENSG00000168818	EVMG006794.1	STX18	NA
Ovu-Novel-88	TCAGCAGA	LOC115215689	LOC106877321	NC_043005.1:90634831:90634833:+.aln	289	296	FBgn0035251	ENSG00000009844	EVMG004020.1	VTA1	Vta1
Ovu-Mir-277	TGCATTTA	LOC115216606	LOC106882000	NC_043006.1:26259289:26259291:-.aln	179	186	NA	NA	NA	NA	NA
Ovu-Mir-96-P2	GTGCCAAA	LOC115224767	LOC106868382	NC_043022.1:21032637:21032639:+.aln	18	25	FBgn0034703	ENSG00000110060	EVMG005598.1	PUS3	CG3045
Ovu-Mir-1	ACATTCCA	LOC115219070	LOC106877997	NC_043010.1:17348344:17348346:-.aln	114	121	NA	NA	NA	NA	NA
Ovu-Novel-40	GGGTTTAA	LOC115228918	LOC106881006	NC_042997.1:167976382:167976384:-.aln	520	527	FBgn0041164	ENSG00000073146	EVMG004349.1	MOV10L1	armi
Ovu-Novel-73	AATTATAA	LOC115222531	LOC106869513	NC_043016.1:31039171:31039173:+.aln	1965	1972	FBgn0030791	ENSG00000157191	EVMG003317.1	NECAP2	CG9132
Ovu-Mir-8	CAGTATTA	LOC115209086	LOC106877833	NC_042999.1:44337284:44337286:+.aln	1937	1944	FBgn0031057	ENSG00000188021	NA	UBQLN2	Ubqn
Ovu-Novel-57	TGAGTTTA	LOC115209788	LOC106879213	NC_042999.1:125572122:125572124:-.aln	427	434	FBgn0030089	ENSG00000166747	EVMG001486.1	AP1G1	AP-1gamma
Ovu-Novel-64-v1	CAAGTAGA	LOC115229911	LOC106876850	NC_042998.1:128388877:128388879:-.aln	200	207	FBgn0033160	ENSG00000109606	EVMG004552.1	DHX15	Dhx15
Ovu-Mir-219	GACAATCA	LOC115211732	LOC106874395	NC_043001.1:29339151:29339153:+.aln	3933	3940	FBgn0010352	ENSG00000197444	EVMG005247.1	OGDHL	Nc73EF
Ovu-Novel-25-v1	GTCTTAAA	LOC115222531	LOC106869513	NC_043016.1:31039171:31039173:+.aln	1920	1927	FBgn0030791	ENSG00000157191	EVMG003317.1	NECAP2	CG9132
Ovu-Mir-133	GGGACCAA	LOC115215662	LOC106867250	NC_043005.1:101489248:101489250:-.aln	6527	6534	FBgn0086675	ENSG00000162374	EVMG006105.1.1.5a4b9182	ELAVL4	fne
Ovu-Novel-22	ACAGAAAA	LOC115209924	LOC106880651	NC_042999.1:125517294:125517296:-.aln	5480	5487	NA	NA	EVMG009420.1	NA	NA
Ovu-Novel-73	AATTATAA	LOC115209406	LOC106883833	NC_042999.1:162629696:162629698:-.aln	87	94	FBgn0034058	ENSG00000166821	EVMG001924.1	PEX11A	Pex11
Ovu-Mir-33	CAATGCAA	LOC115219643	LOC106869927	NC_043011.1:20843289:20843291:+.aln	109	116	NA	ENSG00000206557	EVMG013730.1	TRIM71	NA
[truncated: 5,085 more rows]

## Sheet: Octopus_sinensis_conserved_7mer
miRNA	MRE_sequence	Target_gene	Obim_gene	3UTR_region	ALN_start	ALN_end	BLAST_Dmel	BLAST_Hsap	BLAST_Npom	BLAST_Hsap_symbol	BLAST_Hsap_symbol
Ovu-Novel-88	TCAGCAG	LOC115210834	LOC106879622	NC_043000.1:33334400:33334402:+.aln	40	46	FBgn0025631	ENSG00000162009	EVMG006907.1	SSTR5	moody
Ovu-Novel-11	CAAAACC	LOC115212044	LOC106876241	NC_043001.1:37502084:37502086:-.aln	759	765	NA	ENSG00000174227	NA	PIGG	NA
Ovu-Novel-38-v1	ATGATGA	LOC115220766	LOC106874800	NC_043013.1:5627499:5627501:+.aln	3008	3014	FBgn0017558	ENSG00000067992	EVMG002558.1	PDK3	Pdk
Ovu-Mir-281	GCTCCCT	LOC115221451	LOC106876502	NC_043014.1:33246476:33246478:+.aln	3835	3841	FBgn0011766	ENSG00000205250	EVMG002486.1	E2F4	E2f1
Ovu-Bantam	TGATCTC	LOC115213412	LOC106881599	NC_043002.1:106767168:106767170:+.aln	348	354	NA	ENSG00000135749	EVMG005578.1	PCNX2	NA
Ovu-Mir-137-v1	AGCAATA	LOC115232310	LOC106870531	NW_021837032.1:12830:12832:-.aln	139	145	NA	NA	EVMG002813.1	NA	NA
Ovu-Novel-55	GAATTTT	LOC115232228	LOC106882931	NC_042998.1:85139574:85139576:+.aln	1747	1753	NA	NA	NA	NA	NA
Ovu-Novel-7	ATAGCAA	LOC115224943	LOC106878695	NC_042998.1:76261620:76261622:+.aln	384	390	FBgn0038583	ENSG00000154781	EVMG008504.1	CCDC174	CG7183
Ovu-Mir-1	ACATTCC	LOC115212099	LOC106879150	NC_043001.1:37308455:37308457:-.aln	143	149	NA	ENSG00000104635	NA	SLC39A14	NA
Ovu-Mir-317	TGTGTTC	LOC115216386	LOC106883347	NC_043006.1:26744492:26744494:-.aln	1576	1582	FBgn0032956	ENSG00000108094	EVMG001900.1	CUL2	Cul2
Ovu-Mir-216-P2j	TGAGATT	LOC115232638	LOC106876007	NC_042998.1:23097913:23097915:+.aln	1632	1638	NA	ENSG00000005448	EVMG007355.1	WDR54	NA
Ovu-Novel-46	GTTGGAG	LOC115228307	LOC106879210	NC_042998.1:100597441:100597443:-.aln	1104	1110	NA	ENSG00000114383	EVMG005088.1	TUSC2	NA
Ovu-Novel-43	TCTTGAT	LOC115231965	LOC106872737	NC_042998.1:9506349:9506351:+.aln	688	694	NA	ENSG00000140575	EVMG000492.1.1.5a4b961c	IQGAP1	NA
Ovu-Novel-38-v1	ATGATGA	LOC115222855	LOC106879744	NC_043017.1:16210377:16210379:-.aln	674	680	NA	NA	NA	NA	NA
Ovu-Novel-55	GAATTTT	LOC115223203	LOC106867415	NC_043018.1:6008480:6008482:+.aln	196	203	FBgn0031633	ENSG00000168522	EVMG002227.1	FNTA	Fnta
Ovu-Novel-88	TCAGCAG	LOC115220521	LOC106879855	NC_043012.1:35337781:35337783:-.aln	348	354	FBgn0286778	ENSG00000112773	EVMG006243.1	TENT5A	CG46385
Ovu-Novel-73	AATTATA	LOC115216594	LOC106874425	NC_043006.1:53256550:53256552:+.aln	489	495	NA	ENSG00000174917	EVMG013046.1	MICOS13	NA
Ovu-Mir-1992	ACTGCTG	LOC115220454	LOC106880849	NC_043012.1:7598268:7598270:-.aln	349	355	NA	ENSG00000165119	NA	HNRNPK	NA
Ovu-Novel-53	ACCGATC	LOC115220690	LOC106871117	NC_043013.1:3567639:3567641:-.aln	3460	3466	FBgn0025790	ENSG00000277726	EVMG000763.1	AL109811.3	TBPH
Ovu-Mir-8	CAGTATT	LOC115214750	LOC106879191	NC_043004.1:87657965:87657967:+.aln	4691	4697	FBgn0030756	ENSG00000145283	EVMG004709.1	SLC10A6	CG9903
Ovu-Mir-216-P2j	TGAGATT	LOC115211133	LOC106880499	NC_043000.1:85685448:85685450:+.aln	6210	6216	NA	ENSG00000165458	EVMG004422.1	INPPL1	NA
Ovu-Novel-55	GAATTTT	LOC115209356	LOC106867189	NC_042999.1:6461389:6461391:+.aln	34	40	NA	NA	NA	NA	NA
Ovu-Mir-33	CAATGCA	LOC115215375	LOC106867106	NC_043005.1:57447862:57447864:+.aln	3418	3424	NA	NA	EVMG001640.1	NA	NA
Ovu-Mir-137-v1	AGCAATA	LOC115228295	LOC106878386	NW_021832015.1:147018:147020:+.aln	782	789	FBgn0011296	ENSG00000109846	EVMG007426.1	CRYAB	l(2)efl
Ovu-Mir-22-P1	AGGCAGC	LOC115211100	LOC106881120	NC_043000.1:134080054:134080056:-.aln	1134	1140	NA	NA	NA	NA	NA
Ovu-Mir-22-P1	AGGCAGC	LOC115218378	LOC106869699	NC_043009.1:52730961:52730963:-.aln	1367	1373	NA	NA	NA	NA	NA
Ovu-Mir-71	GTCTTTC	LOC115219070	LOC106877997	NC_043010.1:17348344:17348346:-.aln	455	461	NA	NA	NA	NA	NA
Ovu-Novel-43	TCTTGAT	LOC115220630	LOC106878523	NC_043012.1:8603961:8603963:-.aln	279	285	FBgn0033629	ENSG00000140391	EVMG001164.1	TSPAN3	Tsp47F
Ovu-Mir-33	CAATGCA	LOC115212075	LOC106867885	NC_043001.1:42511647:42511649:+.aln	1245	1251	FBgn0003371	NA	EVMG006932.1	NA	sgg
Ovu-Novel-33	TCTCTTC	LOC115227813	LOC106867485	NC_042998.1:190236440:190236442:-.aln	1740	1746	FBgn0003392	ENSG00000106976	EVMG000713.1	DNM1	shi
Ovu-Mir-216-P2j	TGAGATT	LOC115210717	LOC106875194	NC_043000.1:124213552:124213554:+.aln	1110	1116	FBgn0039741	ENSG00000122696	EVMG002278.1	SLC25A51	CG7943
Ovu-Mir-750	AGATCTG	LOC115210396	LOC106867660	NC_042997.1:183763026:183763028:+.aln	734	740	FBgn0038947	ENSG00000152700	EVMG004085.1	SAR1B	Sar1
Ovu-Mir-2-o20-v1	GGCTGTG	LOC115215917	LOC106882425	NC_043005.1:34523833:34523835:+.aln	35	41	NA	ENSG00000079156	EVMG001131.1	OSBPL6	NA
Ovu-Novel-8	ATGTTCC	LOC115219746	LOC106867760	NC_043011.1:12264416:12264418:-.aln	404	410	FBgn0000479	ENSG00000184588	EVMG000868.1_EVMG005957.1	PDE4B	dnc
Ovu-Novel-64-v1	CAAGTAG	LOC115209603	LOC106882650	NC_042999.1:130618093:130618095:-.aln	847	853	FBgn0037359	ENSG00000160563	EVMG001784.1	MED27	MED27
Ovu-Mir-1992	ACTGCTG	LOC115223120	LOC106880532	NC_043018.1:20304792:20304794:+.aln	428	434	NA	ENSG00000168282	EVMG001091.1	MGAT2	NA
Ovu-Mir-1992	ACTGCTG	LOC115219707	LOC106880797	NC_043011.1:32056996:32056998:+.aln	885	891	NA	NA	EVMG013236.1	NA	NA
Ovu-Novel-38-v1	ATGATGA	LOC115218809	LOC106878574	NC_043010.1:38486315:38486317:+.aln	189	195	FBgn0004888	ENSG00000163541	EVMG003952.1	SUCLG1	Scsalpha1
Ovu-Novel-40	GGGTTTA	LOC115218018	LOC106876754	NC_043008.1:35915571:35915573:-.aln	1231	1237	FBgn0025864	NA	EVMG006030.1	NA	Crag
Ovu-Mir-1984-P1	ATAGGGC	LOC115214078	LOC106881908	NC_043003.1:89203535:89203537:+.aln	7768	7774	NA	ENSG00000165895	EVMG003196.1	ARHGAP42	NA
Ovu-Mir-137-v1	AGCAATA	LOC115215140	LOC106881246	NC_043004.1:93356655:93356657:+.aln	49	55	NA	ENSG00000147894	EVMG007852.1	C9orf72	NA
Ovu-Novel-51	GGCAGGG	LOC115214950	LOC106868178	NC_043004.1:8721703:8721705:+.aln	1941	1947	NA	ENSG00000288324	EVMG005272.1	ADGRL1	NA
Ovu-Novel-87-v1	TGCTCAG	LOC115221991	LOC106871255	NC_043015.1:18169780:18169782:+.aln	2894	2900	FBgn0010213	ENSG00000285441	NA	SOD2	Sod2
Ovu-Novel-73	AATTATA	LOC115210368	LOC106867327	NC_043000.1:81631343:81631345:+.aln	3436	3442	FBgn0085421	ENSG00000091428	NA	RAPGEF4	Epac
Ovu-Novel-38-v1	ATGATGA	LOC115216688	LOC106870857	NC_042997.1:66591078:66591080:+.aln	149	155	FBgn0040929	ENSG00000153391	EVMG001228.1	INO80C	CG12659
Ovu-Novel-38-v1	ATGATGA	LOC115222967	LOC106874603	NC_043017.1:8040473:8040475:+.aln	3279	3285	FBgn0035677	ENSG00000173611	EVMG000478.1	SCAI	CG13293
Ovu-Mir-1994-P1	CTGTCTC	LOC115220939	LOC106870693	NC_043013.1:25469793:25469795:-.aln	2697	2703	NA	ENSG00000196950	NA	SLC39A10	NA
Ovu-Novel-22	ACAGAAA	LOC115215548	LOC106878938	NC_042997.1:23533255:23533257:+.aln	1731	1737	NA	ENSG00000262304	EVMG006516.1	AC027796.3	NA
Ovu-Mir-277	TGCATTT	LOC115210974	LOC106881764	NC_043000.1:151735413:151735415:-.aln	1004	1010	NA	ENSG00000104381	EVMG009468.1	GDAP1	NA
Ovu-Mir-22-P2	GGCAGCT	LOC115211133	LOC106880499	NC_043000.1:85685448:85685450:+.aln	2778	2784	NA	ENSG00000165458	EVMG004422.1	INPPL1	NA
Ovu-Mir-2-o24	TTTGATG	LOC115217481	LOC106880323	NC_043007.1:62339534:62339536:+.aln	4158	4164	FBgn0086346	ENSG00000162819	EVMG003140.1.1.5a4b9350	BROX	ALiX
Ovu-Novel-73	AATTATA	LOC115209435	LOC106883939	NC_042999.1:85837358:85837360:+.aln	32	38	FBgn0027572	ENSG00000161533	EVMG011808.1	ACOX1	CG5009
Ovu-Novel-38-v1	ATGATGA	LOC115217345	LOC106867466	NC_043007.1:38325556:38325558:+.aln	2148	2154	NA	NA	EVMG004339.1	NA	NA
Ovu-Novel-87-v1	TGCTCAG	LOC115214899	LOC106867256	NC_043004.1:102855523:102855525:-.aln	1576	1582	FBgn0013307	ENSG00000115758	EVMG003221.1	ODC1	Odc1
Ovu-Novel-7	ATAGCAA	LOC115219053	LOC106875032	NC_043010.1:67316928:67316930:-.aln	813	819	NA	NA	EVMG005087.1	NA	NA
Ovu-Novel-33	TCTCTTC	LOC115211447	LOC106877080	NC_042997.1:43480919:43480921:-.aln	2522	2528	FBgn0037555	ENSG00000173011	EVMG002900.1.3.5a4b96a6	TADA2B	Ada2b
Ovu-Novel-58	CTTAAAT	LOC115210724	LOC106870734	NC_043000.1:105742388:105742390:-.aln	4544	4550	FBgn0020379	ENSG00000288283	EVMG003686.1	RFX1	Rfx
Ovu-Mir-190	ACATATC	LOC115218630	LOC106867666	NC_042997.1:183201342:183201344:+.aln	6482	6488	NA	NA	EVMG004189.1	NA	NA
Ovu-Novel-8	ATGTTCC	LOC115220895	LOC106882818	NC_043013.1:42290558:42290560:+.aln	127	133	FBgn0015360	ENSG00000103489	EVMG006696.1	XYLT1	oxt
Ovu-Novel-73	AATTATA	LOC115222483	LOC106868340	NC_043016.1:24039966:24039968:+.aln	13902	13908	NA	NA	EVMG005711.1	NA	NA
Ovu-Novel-43	TCTTGAT	LOC115230430	LOC106870436	NW_021833788.1:15493:15495:-.aln	23	29	FBgn0038675	ENSG00000007080	EVMG001987.1.1.5a4b9434	CCDC124	CG6013
Ovu-Novel-43	TCTTGAT	LOC115213436	LOC106881009	NC_043002.1:40387221:40387223:-.aln	3270	3276	NA	NA	NA	NA	NA
Ovu-Novel-23	ATCAAGG	LOC115211920	LOC106875724	NC_043001.1:74173850:74173852:+.aln	3957	3963	FBgn0011818	ENSG00000184232	EVMG004731.1	OAF	oaf
Ovu-Novel-79	GAGGCAC	LOC115218800	LOC106880656	NC_043010.1:46970479:46970481:+.aln	716	722	FBgn0286222	ENSG00000091483	EVMG005234.1	FH	Fum1
Ovu-Mir-1	ACATTCC	LOC115212985	LOC106883150	NC_043002.1:11266957:11266959:-.aln	730	736	NA	NA	NA	NA	NA
Ovu-Novel-38-v1	ATGATGA	LOC115222600	LOC106868977	NC_043016.1:15014700:15014702:+.aln	3507	3513	FBgn0030670	ENSG00000103502	EVMG003455.1	CDIPT	Pis
Ovu-Novel-57	TGAGTTT	LOC115219007	LOC106876129	NC_043010.1:44090631:44090633:-.aln	959	965	FBgn0023536	ENSG00000135776	EVMG001188.1	ABCB10	CG3156
Ovu-Mir-153	CTATGCA	LOC115220385	LOC106870808	NC_043012.1:3507109:3507111:+.aln	1405	1411	NA	NA	EVMG002569.1	NA	NA
Ovu-Mir-1	ACATTCC	LOC115222346	LOC106879266	NC_043015.1:18249596:18249598:-.aln	839	845	NA	NA	EVMG003810.1	NA	NA
Ovu-Bantam	TGATCTC	LOC115210938	LOC106877062	NC_043000.1:21671714:21671716:+.aln	180	186	NA	NA	EVMG001033.1	NA	NA
Ovu-Mir-1994-P1	CTGTCTC	LOC115219103	LOC106883763	NC_043010.1:41603317:41603319:+.aln	1214	1220	FBgn0000464	ENSG00000107821	EVMG003472.1	KAZALD1	Lar
Ovu-Novel-1	CATCCCC	LOC115220939	LOC106870693	NC_043013.1:25469793:25469795:-.aln	4837	4843	NA	ENSG00000196950	NA	SLC39A10	NA
Ovu-Mir-1992	ACTGCTG	LOC115213028	LOC106876032	NC_043002.1:89459363:89459365:-.aln	1383	1389	NA	NA	EVMG013619.1	NA	NA
Ovu-Mir-277	TGCATTT	LOC115214067	LOC106883385	NC_043003.1:104791497:104791499:-.aln	69	75	FBgn0051549	ENSG00000274296	EVMG006036.1	DECR2	CG31549
Ovu-Mir-8	CAGTATT	LOC115209246	LOC106871998	NC_042999.1:142309911:142309913:-.aln	3242	3248	FBgn0042135	ENSG00000196505	EVMG005430.1	GDAP2	Gdap2
Ovu-Mir-9	ACCAAAG	LOC115218639	LOC106872671	NC_043009.1:56522279:56522281:+.aln	7844	7850	FBgn0031020	ENSG00000164134	EVMG005096.1	NAA15	Naa15-16
Ovu-Mir-190	ACATATC	LOC115218090	LOC106884396	NC_043008.1:57417201:57417203:+.aln	293	299	FBgn0037297	ENSG00000107185	EVMG001365.1	RGP1	CG1116
Ovu-Mir-1994-P1	CTGTCTC	LOC115219831	LOC106870025	NC_043011.1:40368905:40368907:+.aln	5860	5866	NA	NA	EVMG007934.1	NA	NA
Ovu-Mir-216-P2j	TGAGATT	LOC115211447	LOC106877080	NC_042997.1:43480919:43480921:-.aln	41	47	FBgn0037555	ENSG00000173011	EVMG002900.1.3.5a4b96a6	TADA2B	Ada2b
Ovu-Novel-87-v1	TGCTCAG	LOC115213803	LOC106874202	NC_042997.1:107309784:107309786:-.aln	444	450	NA	NA	EVMG002882.1	NA	NA
Ovu-Novel-11	CAAAACC	LOC115222459	LOC106876257	NC_043016.1:21645332:21645334:-.aln	893	899	NA	NA	EVMG006319.1	NA	NA
Ovu-Mir-31	TCTTGCC	LOC118766232	LOC106875970	NC_042997.1:14487211:14487213:-.aln	782	788	NA	NA	EVMG011267.1	NA	NA
Ovu-Novel-7	ATAGCAA	LOC115219884	LOC106881059	NC_043011.1:32360021:32360023:-.aln	1138	1144	FBgn0026666	ENSG00000135070	EVMG001009.1	ISCA1	MagR
Ovu-Novel-73	AATTATA	LOC115209107	LOC106884384	NC_042999.1:63842387:63842389:+.aln	1435	1441	FBgn0036811	ENSG00000161920	EVMG000649.1	MED11	MED11
Ovu-Bantam	TGATCTC	LOC115218370	LOC106869711	NC_042997.1:156756302:156756304:-.aln	1561	1567	NA	NA	NA	NA	NA
Ovu-Mir-315	AATCAAA	LOC115213078	LOC106881452	NC_043002.1:89298049:89298051:+.aln	1081	1087	FBgn0261119	ENSG00000110107	EVMG001938.1	PRPF19	Prp19
Ovu-Mir-9	ACCAAAG	LOC115219702	LOC106875521	NC_043011.1:62436486:62436488:+.aln	405	411	NA	NA	NA	NA	NA
Ovu-Mir-29-P1	TGGTGCT	LOC115209406	LOC106883833	NC_042999.1:162629696:162629698:-.aln	1959	1965	FBgn0034058	ENSG00000166821	EVMG001924.1	PEX11A	Pex11
Ovu-Novel-38-v1	ATGATGA	LOC115216361	LOC106880639	NC_043006.1:36837610:36837612:+.aln	79	85	FBgn0032078	ENSG00000106392	EVMG004688.1.2.5a4b9699	C1GALT1	C1GalTA
Ovu-Mir-76	ACAACGA	LOC115215739	LOC106880026	NC_043005.1:45830422:45830424:+.aln	3971	3977	FBgn0033607	ENSG00000114742	EVMG003422.1	WDR48	CG9062
Ovu-Mir-34	CACTGCC	LOC115217038	LOC106878231	NC_043007.1:41381642:41381644:+.aln	1123	1129	NA	ENSG00000185127	NA	C6orf120	NA
Ovu-Novel-55	GAATTTT	LOC115209263	LOC106878845	NC_042999.1:150361243:150361245:+.aln	2538	2544	FBgn0001105	ENSG00000078369	EVMG006537.1	GNB1	Gbeta13F
Ovu-Novel-20-P1	CTCCCGA	LOC115222551	LOC106876941	NC_043016.1:13681561:13681563:+.aln	107	113	FBgn0043456	NA	EVMG003431.1	NA	Ndf
Ovu-Mir-315	AATCAAA	LOC115220830	LOC106868699	NC_043013.1:24205185:24205187:+.aln	1706	1712	FBgn0015360	ENSG00000176928	EVMG003784.1	GCNT4	oxt
Ovu-Novel-11	CAAAACC	LOC115212794	LOC106873672	NC_043002.1:20009338:20009340:-.aln	408	414	NA	NA	EVMG005875.1	NA	NA
Ovu-Mir-315	AATCAAA	LOC115211679	LOC106867874	NC_043001.1:43093166:43093168:+.aln	939	945	NA	ENSG00000131871	NA	SELENOS	NA
Ovu-Mir-124	GTGCCTT	LOC115222693	LOC106884153	NC_043016.1:17548717:17548719:-.aln	817	823	FBgn0000535	ENSG00000184611	EVMG000723.1	KCNH7	eag
Ovu-Mir-277	TGCATTT	LOC115215562	LOC106883513	NC_043005.1:92381734:92381736:-.aln	32	38	FBgn0032949	ENSG00000005893	EVMG011252.1	LAMP2	Lamp1
Ovu-Novel-25-v1	GTCTTAA	LOC115230799	LOC106873459	NC_042998.1:41647722:41647724:+.aln	586	592	NA	NA	NA	NA	NA
Ovu-Novel-25-v1	GTCTTAA	LOC115232578	LOC106874449	NC_042998.1:58800865:58800867:-.aln	397	403	FBgn0266137	ENSG00000171873	EVMG004860.1	ADRA1D	Dop1R2
Ovu-Novel-88	TCAGCAG	LOC115215769	LOC106868235	NC_043005.1:97552743:97552745:+.aln	5087	5093	NA	ENSG00000148158	EVMG007197.1.1.5a4b94cc	SNX30	NA
Ovu-Mir-277	TGCATTT	LOC115232603	LOC106871728	NC_042998.1:119767624:119767626:+.aln	434	440	NA	NA	EVMG000999.1.1.5a4b9412	NA	NA
Ovu-Novel-74	GATCATG	LOC115215257	LOC106874979	NC_043004.1:86819396:86819398:-.aln	1047	1053	FBgn0030465	ENSG00000104331	EVMG006633.1	IMPAD1	CG15743
Ovu-Let-7	CTACCTC	LOC115216739	LOC106876202	NC_043006.1:54617367:54617369:-.aln	1253	1259	FBgn0030573	ENSG00000172113	EVMG000082.1	NME6	nmdyn-D6
Ovu-Novel-55	GAATTTT	LOC115218342	LOC106872061	NC_043009.1:36687251:36687253:+.aln	4410	4416	FBgn0022029	ENSG00000198276	EVMG005563.1	UCKL1	l(2)k01209
Ovu-Novel-74	GATCATG	LOC115215499	LOC106881299	NC_043005.1:105249585:105249587:-.aln	768	774	NA	NA	EVMG014787.1	NA	NA
Ovu-Mir-7	GTCTTCC	LOC115217706	LOC106880238	NC_043007.1:59230805:59230807:+.aln	3116	3122	FBgn0034657	ENSG00000149809	EVMG002115.1	TM7SF2	LBR
Ovu-Novel-57	TGAGTTT	LOC115219643	LOC106869927	NC_043011.1:20843289:20843291:+.aln	305	311	NA	ENSG00000206557	EVMG013730.1	TRIM71	NA
Ovu-Novel-22	ACAGAAA	LOC115222483	LOC106868340	NC_043016.1:24039966:24039968:+.aln	13014	13020	NA	NA	EVMG005711.1	NA	NA
Ovu-Mir-1994-P1	CTGTCTC	LOC115222578	LOC106876957	NC_043016.1:13711458:13711460:-.aln	3310	3316	FBgn0039915	ENSG00000132164	EVMG001020.1	SLC6A11	Gat
Ovu-Novel-58	CTTAAAT	LOC115223317	LOC106877118	NC_043018.1:12838225:12838227:-.aln	206	212	NA	NA	EVMG000903.1	NA	NA
Ovu-Novel-8	ATGTTCC	LOC115215537	LOC106879980	NC_043005.1:5501013:5501015:+.aln	1989	1995	NA	NA	EVMG006037.1.6.5a4b9203	NA	NA
Ovu-Mir-124	GTGCCTT	LOC115215076	LOC106876133	NC_043004.1:69783645:69783647:-.aln	643	649	NA	NA	EVMG002327.1	NA	NA
Ovu-Novel-58	CTTAAAT	LOC115209225	LOC106872007	NC_042999.1:142291551:142291553:+.aln	727	733	FBgn0000116	ENSG00000166165	EVMG001220.1	CKB	Argk
Ovu-Mir-8	CAGTATT	LOC115222578	LOC106876957	NC_043016.1:13711458:13711460:-.aln	683	689	FBgn0039915	ENSG00000132164	EVMG001020.1	SLC6A11	Gat
Ovu-Mir-315	AATCAAA	LOC115209963	LOC106870932	NC_042999.1:142855528:142855530:+.aln	1207	1213	FBgn0037010	ENSG00000156471	NA	PTDSS1	CG4825
Ovu-Mir-277	TGCATTT	LOC115210351	LOC106878892	NC_043000.1:15172503:15172505:-.aln	1030	1036	FBgn0024362	ENSG00000139977	EVMG002633.1	NAA30	Naa30A
Ovu-Novel-38-v1	ATGATGA	LOC115212175	LOC106874373	NC_042997.1:86641798:86641800:-.aln	783	789	FBgn0086656	ENSG00000101421	EVMG007133.1	CHMP4B	shrb
Ovu-Mir-190	ACATATC	LOC115223966	LOC106882869	NC_043020.1:21227163:21227165:+.aln	2856	2862	NA	ENSG00000118596	EVMG011599.1	SLC16A7	NA
Ovu-Novel-58	CTTAAAT	LOC115213079	LOC106873420	NC_043002.1:117696959:117696961:+.aln	102	108	NA	ENSG00000142655	NA	PEX14	NA
Ovu-Novel-48	CCTTTGC	LOC115229036	LOC106869105	NC_042998.1:175315730:175315732:-.aln	1141	1147	NA	NA	EVMG017599.1	NA	NA
Ovu-Mir-193-P1	GGCCAGT	LOC115217906	LOC106869500	NC_042997.1:83504735:83504737:+.aln	4169	4175	FBgn0050495	ENSG00000240857	EVMG006307.1	RDH14	CG30495
Ovu-Mir-8	CAGTATT	LOC115229640	LOC106874332	NC_042998.1:109520759:109520761:-.aln	241	247	NA	ENSG00000133858	NA	ZFC3H1	NA
Ovu-Novel-51	GGCAGGG	LOC115213787	LOC106882371	NC_043003.1:38493027:38493029:-.aln	3034	3040	FBgn0086687	ENSG00000145284	EVMG001745.1	SCD5	Desat1
Ovu-Mir-22-P2	GGCAGCT	LOC115214127	LOC106868838	NC_043003.1:47355970:47355972:+.aln	738	744	FBgn0034422	ENSG00000132275	EVMG002825.1	RRP8	CG7137
Ovu-Novel-22	ACAGAAA	LOC115210323	LOC106876711	NC_043000.1:90190474:90190476:+.aln	3275	3281	FBgn0038934	ENSG00000164329	EVMG003436.1	TENT2	Gld2
Ovu-Novel-8	ATGTTCC	LOC115215018	LOC106868291	NC_042997.1:80089700:80089702:+.aln	1359	1365	NA	ENSG00000007402	EVMG004888.1	CACNA2D2	NA
Ovu-Mir-216-P2j	TGAGATT	LOC115212899	LOC106882192	NC_043002.1:9412634:9412636:+.aln	296	302	FBgn0014879	ENSG00000119335	EVMG000927.1	SET	Set
Ovu-Novel-22	ACAGAAA	LOC115223450	LOC106875944	NC_042998.1:90477776:90477778:+.aln	401	408	NA	NA	NA	NA	NA
Ovu-Mir-2-o20-v1	GGCTGTG	LOC115219442	LOC106870082	NC_043010.1:62144067:62144069:-.aln	979	985	NA	NA	NA	NA	NA
Ovu-Novel-38-v1	ATGATGA	LOC115219411	LOC106871676	NC_042997.1:188395514:188395516:-.aln	352	358	NA	NA	NA	NA	NA
Ovu-Novel-23	ATCAAGG	LOC115212826	LOC106870444	NC_043002.1:56268108:56268110:+.aln	241	247	FBgn0034814	ENSG00000198839	EVMG001848.1	ZNF277	CG9890
Ovu-Novel-38-v1	ATGATGA	LOC115231435	LOC106877814	NW_021835887.1:19305:19307:-.aln	174	180	FBgn0000964	NA	EVMG007111.1	NA	tj
Ovu-Novel-38-v1	ATGATGA	LOC115222346	LOC106879266	NC_043015.1:18249596:18249598:-.aln	126	132	NA	NA	EVMG003810.1	NA	NA
Ovu-Mir-219	GACAATC	LOC115210674	LOC106880495	NC_043000.1:85824728:85824730:+.aln	1774	1780	FBgn0038129	ENSG00000131374	EVMG002258.1.1.5a4b93d5	TBC1D5	TBC1D5
Ovu-Novel-57	TGAGTTT	LOC115215513	LOC106880774	NC_043005.1:3740732:3740734:+.aln	317	323	FBgn0261609	ENSG00000134001	EVMG004260.1	EIF2S1	eIF2alpha
Ovu-Novel-73	AATTATA	LOC115210353	LOC106884507	NC_043000.1:156345801:156345803:+.aln	151	157	FBgn0033062	ENSG00000087087	EVMG000112.1	SRRT	Ars2
Ovu-Mir-1993	GCATAAT	LOC115213036	LOC106867446	NC_043002.1:88260929:88260931:-.aln	4717	4723	FBgn0067102	ENSG00000148154	EVMG006475.1	UGCG	GlcT
Ovu-Novel-7	ATAGCAA	LOC115219731	LOC106874273	NC_043011.1:8979486:8979488:-.aln	180	186	FBgn0003514	ENSG00000101335	EVMG001241.1	MYL9	sqh
Ovu-Mir-1	ACATTCC	LOC115211963	LOC106871940	NC_043001.1:107112003:107112005:+.aln	553	559	NA	ENSG00000176920	EVMG013531.1	FUT2	NA
Ovu-Novel-2	CGGGTGT	LOC115222089	LOC106873103	NC_043015.1:14558354:14558356:+.aln	1133	1139	FBgn0032880	ENSG00000125304	EVMG004204.1	TM9SF2	TM9SF2
Ovu-Mir-9	ACCAAAG	LOC115209324	LOC106881143	NC_042999.1:109651870:109651872:-.aln	5675	5681	NA	NA	EVMG006292.1	NA	NA
Ovu-Novel-73	AATTATA	LOC115211920	LOC106875724	NC_043001.1:74173850:74173852:+.aln	273	279	FBgn0011818	ENSG00000184232	EVMG004731.1	OAF	oaf
Ovu-Novel-33	TCTCTTC	LOC115218471	LOC106872062	NC_043009.1:36609732:36609734:+.aln	1785	1791	NA	NA	NA	NA	NA
Ovu-Novel-68	TGACCGA	LOC115220694	LOC106878394	NC_043013.1:287836:287838:-.aln	1059	1065	FBgn0264492	ENSG00000101266	EVMG000335.1	CSNK2A1	CkIIalpha
Ovu-Novel-38-v1	ATGATGA	LOC115214323	LOC106883658	NC_043003.1:79287849:79287851:-.aln	163	169	NA	NA	NA	NA	NA
Ovu-Novel-33	TCTCTTC	LOC115222887	LOC106877794	NC_043017.1:9901278:9901280:+.aln	969	975	FBgn0004915	ENSG00000137947	EVMG001024.1	GTF2B	TfIIB
Ovu-Mir-34	CACTGCC	LOC115225400	LOC106879508	NC_043023.1:7582999:7583001:-.aln	394	400	FBgn0026061	ENSG00000107789	EVMG010050.1	MINPP1	Mipp1
Ovu-Mir-2-o24	TTTGATG	LOC115221711	LOC106879872	NC_043014.1:372451:372453:-.aln	3659	3665	NA	ENSG00000125826	EVMG015283.1	RBCK1	NA
Ovu-Novel-73	AATTATA	LOC115221395	LOC106879451	NC_043014.1:28053035:28053037:-.aln	1519	1525	NA	NA	NA	NA	NA
Ovu-Novel-87-v1	TGCTCAG	LOC115232439	LOC106882970	NC_042998.1:93899972:93899974:-.aln	3699	3705	NA	NA	EVMG006290.1	NA	NA
Ovu-Mir-1992	ACTGCTG	LOC115211130	LOC106884171	NC_042997.1:131921169:131921171:-.aln	268	274	FBgn0037315	ENSG00000100422	EVMG006072.1	CERK	Cerk
Ovu-Mir-33	CAATGCA	LOC115214146	LOC106875689	NC_043003.1:107636790:107636792:-.aln	732	738	NA	NA	EVMG004716.1	NA	NA
Ovu-Novel-64-v1	CAAGTAG	LOC115222637	LOC106870748	NC_042998.1:39618161:39618163:+.aln	1678	1684	NA	NA	NA	NA	NA
Ovu-Mir-315	AATCAAA	LOC115218790	LOC106884036	NC_043010.1:42877100:42877102:+.aln	1164	1170	NA	NA	NA	NA	NA
Ovu-Mir-281	GCTCCCT	LOC115213920	LOC106877289	NC_043003.1:12636491:12636493:+.aln	1653	1659	NA	NA	EVMG006848.1.2.5a4b96a7	NA	NA
Ovu-Novel-58	CTTAAAT	LOC115212987	LOC106871113	NC_042997.1:114967854:114967856:+.aln	1549	1555	FBgn0029911	ENSG00000180233	EVMG006368.1	ZNRF2	CG14435
Ovu-Novel-8	ATGTTCC	LOC115218132	LOC106871225	NC_043008.1:67614046:67614048:+.aln	197	203	NA	NA	EVMG010910.1	NA	NA
Ovu-Mir-277	TGCATTT	LOC115219629	LOC106873296	NC_043011.1:26670042:26670044:+.aln	1374	1380	NA	NA	NA	NA	NA
Ovu-Mir-76	ACAACGA	LOC115210738	LOC106871831	NC_043000.1:64236778:64236780:-.aln	4980	4986	FBgn0019949	ENSG00000136807	EVMG006978.1	CDK9	Cdk9
Ovu-Novel-74	GATCATG	LOC115215000	LOC106876543	NC_043004.1:50255400:50255402:+.aln	244	250	NA	ENSG00000131115	EVMG007793.1	ZNF227	NA
Ovu-Mir-137-v1	AGCAATA	LOC115211936	LOC106876906	NC_043001.1:83508930:83508932:-.aln	1087	1093	FBgn0030752	ENSG00000112697	EVMG002119.1	TMEM30A	CDC50
Ovu-Mir-96-P2	GTGCCAA	LOC115214951	LOC106875483	NC_043004.1:6098060:6098062:+.aln	4186	4192	FBgn0263603	ENSG00000056097	EVMG005504.1.3.5a4b9701	ZFR	Zn72D
Ovu-Mir-317	TGTGTTC	LOC115211835	LOC106867856	NC_043001.1:44048037:44048039:-.aln	4660	4666	NA	ENSG00000197429	EVMG000867.1	IPP	NA
Ovu-Mir-29-P1	TGGTGCT	LOC115223113	LOC106884310	NC_042998.1:189269717:189269719:-.aln	355	361	NA	NA	NA	NA	NA
Ovu-Mir-12	AATACTC	LOC115224746	LOC106874851	NC_043022.1:11803270:11803272:-.aln	103	109	NA	NA	NA	NA	NA
Ovu-Mir-277	TGCATTT	LOC115223835	LOC106869828	NC_043020.1:20208341:20208343:-.aln	102	108	NA	NA	NA	NA	NA
Ovu-Novel-51	GGCAGGG	LOC115230501	LOC106870648	NC_042998.1:171728780:171728782:-.aln	106	112	FBgn0050418	ENSG00000173376	EVMG012360.1	NDNF	nord
Ovu-Mir-2-o24	TTTGATG	LOC115220010	LOC106877447	NC_043011.1:52638614:52638616:-.aln	228	234	FBgn0035244	ENSG00000131269	EVMG007862.1	ABCB7	ABCB7
Ovu-Novel-3-v1	GCCGACA	LOC115221431	LOC106873257	NC_043014.1:53374397:53374399:+.aln	55	61	FBgn0038862	ENSG00000138592	EVMG008888.1	USP8	Usp8
Ovu-Let-7	CTACCTC	LOC115213819	LOC106879084	NC_043003.1:53736192:53736194:+.aln	1282	1288	FBgn0001404	NA	EVMG001354.1	NA	egh
Ovu-Mir-219	GACAATC	LOC115213805	LOC106872911	NC_043003.1:92578609:92578611:-.aln	288	294	FBgn0025885	ENSG00000105655	EVMG004613.1	ISYNA1	Inos
Ovu-Mir-315	AATCAAA	LOC115215653	LOC106875012	NC_043005.1:75276955:75276957:-.aln	133	139	NA	NA	EVMG002110.1	NA	NA
Ovu-Novel-87-v1	TGCTCAG	LOC115210846	LOC106881578	NC_043000.1:128082762:128082764:+.aln	269	275	NA	NA	NA	NA	NA
Ovu-Novel-58	CTTAAAT	LOC115211137	LOC106869369	NC_043000.1:97719184:97719186:-.aln	1012	1018	NA	ENSG00000139154	NA	AEBP2	NA
Ovu-Novel-7	ATAGCAA	LOC115212784	LOC106873653	NC_043002.1:117422118:117422120:+.aln	1077	1083	FBgn0267975	ENSG00000174238	EVMG004874.1	PITPNA	vib
Ovu-Mir-2-o20-v1	GGCTGTG	LOC115215665	LOC106869966	NC_043005.1:52949132:52949134:+.aln	2124	2130	NA	NA	NA	NA	NA
Ovu-Mir-33	CAATGCA	LOC115210804	LOC106881780	NC_043000.1:151934961:151934963:-.aln	1056	1062	FBgn0264493	ENSG00000121067	EVMG000266.1	SPOP	rdx
Ovu-Novel-19	CACAGAC	LOC115219369	LOC106873244	NC_043010.1:57796638:57796640:-.aln	250	256	FBgn0284247	ENSG00000253873	NA	PCDHGA11	ds
Ovu-Mir-1994-P1	CTGTCTC	LOC115219627	LOC106878267	NC_042997.1:92135618:92135620:-.aln	2641	2647	FBgn0004657	ENSG00000150093	EVMG000625.1.1.5a4b9303	ITGB1	mys
Ovu-Novel-57	TGAGTTT	LOC115232606	LOC106879521	NC_042998.1:137932075:137932077:+.aln	281	297	NA	ENSG00000186638	NA	KIF24	NA
Ovu-Novel-43	TCTTGAT	LOC115221527	LOC106882982	NC_043014.1:44346351:44346353:+.aln	9	15	NA	NA	EVMG005369.1	NA	NA
Ovu-Novel-33	TCTCTTC	LOC115209179	LOC106867394	NC_042999.1:129014896:129014898:-.aln	78	84	NA	ENSG00000061938	EVMG000983.1_EVMG009870.1	TNK2	NA
Ovu-Mir-315	AATCAAA	LOC115216973	LOC106877761	NC_043007.1:43488264:43488266:+.aln	1373	1379	FBgn0020497	ENSG00000082898	EVMG000032.1	XPO1	emb
Ovu-Mir-277	TGCATTT	LOC115229718	LOC106884359	NC_042998.1:40134636:40134638:+.aln	373	379	NA	ENSG00000116668	NA	SWT1	NA
Ovu-Mir-315	AATCAAA	LOC115215092	LOC106869058	NC_043004.1:90107235:90107237:-.aln	353	359	FBgn0015320	ENSG00000170142	EVMG005613.1	UBE2E1	Ubc2
Ovu-Novel-25-v1	GTCTTAA	LOC115230893	LOC106870632	NC_042998.1:56578309:56578311:-.aln	1062	1068	FBgn0038916	ENSG00000138175	EVMG008404.1	ARL3	dnd
Ovu-Mir-1992	ACTGCTG	LOC115229849	LOC106879517	NC_042998.1:137829626:137829628:+.aln	445	451	FBgn0034876	ENSG00000023734	EVMG006176.1	STRAP	wmd
Ovu-Novel-38-v1	ATGATGA	LOC115223002	LOC106884103	NC_043017.1:6814418:6814420:+.aln	68	74	FBgn0085736	ENSG00000090266	NA	NDUFB2	CG40472
Ovu-Novel-46	GTTGGAG	LOC115222089	LOC106873103	NC_043015.1:14558354:14558356:+.aln	816	822	FBgn0032880	ENSG00000125304	EVMG004204.1	TM9SF2	TM9SF2
Ovu-Mir-1992	ACTGCTG	LOC115219752	LOC106871381	NC_043011.1:42408947:42408949:-.aln	2039	2045	FBgn0026376	NA	EVMG003827.1.1.5a4b96e4	NA	Rgl
Ovu-Mir-2-o24	TTTGATG	LOC115217306	LOC106877168	NC_043007.1:31893468:31893470:-.aln	137	143	FBgn0010247	ENSG00000143799	EVMG006231.1	PARP1	Parp
Ovu-Mir-1	ACATTCC	LOC115213953	LOC106881368	NC_043003.1:25772034:25772036:-.aln	1600	1606	FBgn0031229	NA	NA	NA	CG3436
Ovu-Mir-1992	ACTGCTG	LOC115211602	LOC106881289	NC_043001.1:134838334:134838336:-.aln	735	741	FBgn0264975	ENSG00000091129	EVMG005522.1	NRCAM	Nrg
Ovu-Novel-26	TGTTCTC	LOC115232555	LOC106877275	NC_042998.1:51510747:51510749:+.aln	1014	1020	FBgn0031815	ENSG00000278519	EVMG004231.1	MBOAT7	frj
Ovu-Novel-43	TCTTGAT	LOC115211732	LOC106874395	NC_043001.1:29339151:29339153:+.aln	2587	2593	FBgn0010352	ENSG00000197444	EVMG005247.1	OGDHL	Nc73EF
Ovu-Mir-315	AATCAAA	LOC115213260	LOC106871417	NC_042997.1:166063934:166063936:+.aln	16	22	FBgn0041182	ENSG00000156535	EVMG008575.1	CD109	Tep2
Ovu-Novel-55	GAATTTT	LOC115221991	LOC106871255	NC_043015.1:18169780:18169782:+.aln	1330	1336	FBgn0010213	ENSG00000285441	NA	SOD2	Sod2
Ovu-Mir-76	ACAACGA	LOC115223629	LOC106869008	NC_043019.1:18691536:18691538:+.aln	339	345	NA	NA	EVMG010348.1	NA	NA
Ovu-Mir-277	TGCATTT	LOC115215375	LOC106867106	NC_043005.1:57447862:57447864:+.aln	3502	3508	NA	NA	EVMG001640.1	NA	NA
Ovu-Novel-22	ACAGAAA	LOC115211886	LOC106869162	NC_043001.1:62722594:62722596:-.aln	67	73	FBgn0024811	ENSG00000099942	EVMG002725.1	CRKL	Crk
Ovu-Novel-38-v1	ATGATGA	LOC115215653	LOC106875012	NC_043005.1:75276955:75276957:-.aln	1470	1476	NA	NA	EVMG002110.1	NA	NA
Ovu-Mir-137-v1	AGCAATA	LOC115219725	LOC106882507	NC_043011.1:11528665:11528667:-.aln	2448	2454	FBgn0037231	ENSG00000115561	EVMG004806.1	CHMP3	Vps24
Ovu-Novel-56	TGCTAGC	LOC115231475	LOC106869688	NC_042998.1:146026396:146026398:-.aln	716	722	FBgn0005655	ENSG00000132646	EVMG004341.1	PCNA	PCNA
Ovu-Novel-26	TGTTCTC	LOC115230234	LOC106878754	NW_021833473.1:75638:75640:-.aln	466	472	FBgn0037632	ENSG00000135624	EVMG005592.1	CCT7	CCT7
Ovu-Novel-6	ATGGTTC	LOC115223433	LOC106884314	NC_042998.1:189519482:189519484:+.aln	734	740	FBgn0035944	ENSG00000166676	EVMG007167.1	TVP23A	CG5021
Ovu-Mir-277	TGCATTT	LOC115231421	LOC106869795	NC_042998.1:121686346:121686348:+.aln	1447	1453	FBgn0011745	ENSG00000138107	EVMG000487.1	ACTR1A	Arp1
Ovu-Mir-279	TCTAGTC	LOC115216791	LOC106871629	NC_043006.1:94098627:94098629:-.aln	258	264	FBgn0010389	ENSG00000077782	EVMG000918.1.1.5a4b9550	FGFR1	htl
Ovu-Mir-1992	ACTGCTG	LOC115211116	LOC106881370	NC_043000.1:126114976:126114978:+.aln	2934	2940	FBgn0019968	ENSG00000137177	EVMG006384.1	KIF13A	Khc-73
Ovu-Novel-26	TGTTCTC	LOC115217085	LOC106879364	NC_043007.1:16899945:16899947:+.aln	199	205	FBgn0010348	ENSG00000134287	EVMG006606.1	ARF3	Arf79F
Ovu-Mir-277	TGCATTT	LOC115225481	LOC106879416	NC_043023.1:3901964:3901966:+.aln	642	648	FBgn0036337	ENSG00000156110	EVMG005453.1	ADK	AdenoK
Ovu-Novel-40	GGGTTTA	LOC115215371	LOC106872761	NC_043005.1:32771942:32771944:+.aln	3570	3576	NA	NA	NA	NA	NA
Ovu-Novel-64-v1	CAAGTAG	LOC115228066	LOC106883106	NC_042998.1:134687601:134687603:+.aln	1625	1631	FBgn0025335	NA	EVMG000836.1.1.5a4b9494	NA	Cpes
Ovu-Mir-1	ACATTCC	LOC115226965	LOC106870387	NC_042998.1:184265492:184265494:+.aln	1144	1150	FBgn0040334	ENSG00000048140	EVMG015411.1	TSPAN17	Tsp3A
Ovu-Novel-1	CATCCCC	LOC115216341	LOC106869835	NC_043006.1:65774851:65774853:+.aln	3698	3704	FBgn0283657	ENSG00000198586	EVMG006362.1	TLK1	Tlk
Ovu-Mir-315	AATCAAA	LOC115232497	LOC106875784	NC_042998.1:42710184:42710186:+.aln	1557	1563	FBgn0031498	NA	EVMG005718.1	NA	CG17260
Ovu-Novel-7	ATAGCAA	LOC115218235	LOC106877728	NC_043009.1:56262249:56262251:+.aln	2963	2969	NA	ENSG00000102755	NA	FLT1	NA
Ovu-Mir-277	TGCATTT	LOC115209775	LOC106872082	NC_042999.1:97642569:97642571:-.aln	632	638	FBgn0259991	ENSG00000244187	EVMG002484.1	TMEM141	CG42488
Ovu-Mir-34	CACTGCC	LOC115223875	LOC106884288	NC_043020.1:6983506:6983508:-.aln	373	379	FBgn0038744	ENSG00000073711	EVMG003534.1_EVMG006193.1	PPP2R3A	CG4733
Ovu-Novel-38-v1	ATGATGA	LOC115212831	LOC106880271	NC_043002.1:96146248:96146250:+.aln	3987	3993	NA	ENSG00000154359	NA	LONRF1	NA
Ovu-Novel-55	GAATTTT	LOC115216617	LOC106877132	NC_043006.1:27618948:27618950:-.aln	6001	6007	FBgn0028671	ENSG00000033627	NA	ATP6V0A1	Vha100-1
Ovu-Mir-137-v1	AGCAATA	LOC115218408	LOC106872669	NC_043009.1:56344138:56344140:+.aln	3629	3635	FBgn0034650	ENSG00000175550	EVMG002947.1	DRAP1	NC2alpha
Ovu-Mir-317	TGTGTTC	LOC115216665	LOC106872556	NC_043006.1:20275958:20275960:+.aln	4286	4292	NA	ENSG00000119318	NA	RAD23B	NA
Ovu-Novel-22	ACAGAAA	LOC115213543	LOC106881458	NC_043002.1:89178555:89178557:+.aln	3588	3594	NA	NA	NA	NA	NA
Ovu-Let-7	CTACCTC	LOC115215023	LOC106877920	NC_043004.1:77686908:77686910:-.aln	343	349	NA	NA	EVMG006007.1	NA	NA
Ovu-Novel-73	AATTATA	LOC115209207	LOC106869100	NC_042999.1:73614768:73614770:+.aln	3656	3662	FBgn0038950	ENSG00000162300	EVMG001864.1	ZFPL1	CG5382
Ovu-Mir-9	ACCAAAG	LOC115210193	LOC106877350	NC_043000.1:58759582:58759584:-.aln	760	766	FBgn0026401	ENSG00000164190	EVMG004830.1	NIPBL	Nipped-B
Ovu-Novel-73	AATTATA	LOC115213352	LOC106875708	NC_043002.1:66209347:66209349:-.aln	271	277	NA	ENSG00000278619	EVMG017023.1	MRM1	NA
Ovu-Mir-96-P2	GTGCCAA	LOC115215076	LOC106876133	NC_043004.1:69783645:69783647:-.aln	1909	1915	NA	NA	EVMG002327.1	NA	NA
Ovu-Novel-68	TGACCGA	LOC115209188	LOC106879891	NC_042999.1:124932128:124932130:+.aln	140	146	FBgn0022153	NA	EVMG003040.1	NA	l(2)k05819
Ovu-Novel-24-v1	GCACTAA	LOC115218812	LOC106876378	NC_043010.1:35581726:35581728:+.aln	3044	3050	FBgn0040777	ENSG00000068697	EVMG005910.1	LAPTM4A	CG14767
Ovu-Novel-22	ACAGAAA	LOC115212055	LOC106872502	NC_043001.1:67730169:67730171:-.aln	630	636	NA	ENSG00000275993	NA	SIK1B	NA
Ovu-Novel-87-v1	TGCTCAG	LOC115216746	LOC106868089	NC_043006.1:53652792:53652794:+.aln	4764	4770	NA	ENSG00000187650	EVMG016495.1	VMAC	NA
Ovu-Novel-55	GAATTTT	LOC115223816	LOC106880221	NC_043020.1:3415410:3415412:+.aln	130	136	NA	ENSG00000103353	EVMG003072.1	UBFD1	NA
Ovu-Novel-55	GAATTTT	LOC115220684	LOC106872489	NC_043013.1:24058836:24058838:+.aln	536	542	NA	NA	EVMG003843.1	NA	NA
Ovu-Mir-190	ACATATC	LOC115217144	LOC106879839	NC_043007.1:63701066:63701068:+.aln	23	29	FBgn0051957	ENSG00000175376	EVMG005669.1	EIF1AD	CG31957
Ovu-Novel-45	TTCCAGC	LOC115211666	LOC106881100	NC_043001.1:89501131:89501133:-.aln	771	777	FBgn0260862	ENSG00000151532	EVMG005493.1	VTI1A	Vti1a
Ovu-Mir-2-o24	TTTGATG	LOC115213980	LOC106880102	NC_042997.1:113762222:113762224:+.aln	2721	2727	NA	ENSG00000196482	EVMG002583.1	ESRRG	NA
Ovu-Novel-42	TGCACAG	LOC115217074	LOC106881158	NC_043007.1:62669727:62669729:+.aln	1462	1468	FBgn0039450	ENSG00000167645	EVMG004268.1	YIF1B	Yif1
Ovu-Mir-33	CAATGCA	LOC115209963	LOC106870932	NC_042999.1:142855528:142855530:+.aln	3719	3725	FBgn0037010	ENSG00000156471	NA	PTDSS1	CG4825
Ovu-Mir-12	AATACTC	LOC115210757	LOC106868191	NC_043000.1:85384489:85384491:-.aln	695	701	NA	NA	EVMG000683.1	NA	NA
Ovu-Novel-9-v1	AGATCCT	LOC115218863	LOC106872318	NC_043010.1:28360188:28360190:+.aln	3061	3067	FBgn0013770	ENSG00000136943	EVMG006826.1	CTSV	Cp1
Ovu-Novel-73	AATTATA	LOC115218369	LOC106871926	NC_043009.1:17528988:17528990:-.aln	1055	1061	NA	NA	EVMG008599.1	NA	NA
Ovu-Novel-1	CATCCCC	LOC115218841	LOC106870100	NC_043010.1:61238734:61238736:+.aln	2112	2118	NA	NA	NA	NA	NA
Ovu-Mir-1993	GCATAAT	LOC115210781	LOC106881378	NC_042997.1:137077334:137077336:+.aln	2255	2261	FBgn0030693	ENSG00000138942	EVMG005700.1	RNF185	CG8974
Ovu-Novel-19	CACAGAC	LOC115224205	LOC106874420	NC_043021.1:5568516:5568518:+.aln	2568	2574	NA	NA	NA	NA	NA
Ovu-Novel-22	ACAGAAA	LOC115212844	LOC106873753	NC_043002.1:54333221:54333223:-.aln	1259	1265	FBgn0000319	ENSG00000141367	EVMG002368.1	CLTC	Chc
Ovu-Mir-71	GTCTTTC	LOC115210229	LOC106883884	NC_042997.1:54422730:54422732:+.aln	4757	4763	FBgn0031194	ENSG00000111110	EVMG015484.1	PPM1H	CG17598
Ovu-Novel-22	ACAGAAA	LOC115211137	LOC106869369	NC_043000.1:97719184:97719186:-.aln	705	711	NA	ENSG00000139154	NA	AEBP2	NA
Ovu-Novel-7	ATAGCAA	LOC115214750	LOC106879191	NC_043004.1:87657965:87657967:+.aln	6340	6346	FBgn0030756	ENSG00000145283	EVMG004709.1	SLC10A6	CG9903
Ovu-Mir-7	GTCTTCC	LOC115212899	LOC106882192	NC_043002.1:9412634:9412636:+.aln	5692	5698	FBgn0014879	ENSG00000119335	EVMG000927.1	SET	Set
Ovu-Mir-9	ACCAAAG	LOC115226124	LOC106876313	NC_043025.1:11731912:11731914:+.aln	75	81	FBgn0259204	ENSG00000204954	EVMG016143.1	C12orf73	CG42308
Ovu-Mir-1993	GCATAAT	LOC115215250	LOC106871893	NC_043004.1:31105245:31105247:-.aln	1135	1141	NA	NA	EVMG008373.1.1.5a4b94d4	NA	NA
Ovu-Mir-1994-P1	CTGTCTC	LOC115212467	LOC106867662	NC_042997.1:183458193:183458195:-.aln	194	200	FBgn0032249	ENSG00000167291	EVMG001702.1	TBC1D16	TBC1D16
Ovu-Mir-96-P2	GTGCCAA	LOC115212735	LOC106881942	NC_043002.1:24354871:24354873:-.aln	1774	1780	NA	NA	NA	NA	NA
Ovu-Novel-57	TGAGTTT	LOC115220838	LOC106870720	NC_043013.1:45680737:45680739:+.aln	138	144	NA	ENSG00000164916	EVMG004889.1	FOXK1	NA
Ovu-Mir-315	AATCAAA	LOC115220933	LOC106878380	NC_043013.1:1050987:1050989:-.aln	2250	2256	NA	ENSG00000074054	NA	CLASP1	NA
Ovu-Mir-210-P15-v1	CGCACAA	LOC115229619	LOC106870559	NW_021832864.1:47265:47267:+.aln	1134	1140	NA	NA	NA	NA	NA
Ovu-Mir-2-o24	TTTGATG	LOC115222108	LOC106869427	NC_043015.1:40832497:40832499:-.aln	673	679	NA	ENSG00000157778	EVMG005170.1	PSMG3	NA
Ovu-Mir-137-v1	AGCAATA	LOC115210725	LOC106879721	NC_043000.1:96647800:96647802:-.aln	351	357	FBgn0028481	ENSG00000179104	NA	TMTC2	CG4341
Ovu-Novel-38-v1	ATGATGA	LOC115213916	LOC106872834	NC_043003.1:31005340:31005342:+.aln	462	468	FBgn0035425	ENSG00000100614	EVMG005009.1	PPM1A	CG17746
Ovu-Mir-315	AATCAAA	LOC115212903	LOC106883192	NC_043002.1:69208039:69208041:+.aln	82	88	FBgn0003557	ENSG00000198373	EVMG004776.1.1.5a4b92f6	WWP2	Su(dx)
Ovu-Novel-38-v1	ATGATGA	LOC115224262	LOC106876357	NC_043021.1:21079903:21079905:+.aln	75	81	FBgn0027580	ENSG00000173599	EVMG006735.1	PC	PCB
Ovu-Mir-96-P2	GTGCCAA	LOC115209403	LOC106880075	NC_042999.1:162983234:162983236:-.aln	1401	1407	NA	NA	NA	NA	NA
Ovu-Novel-22	ACAGAAA	LOC115222493	LOC106880631	NC_043016.1:22250307:22250309:+.aln	602	608	NA	NA	NA	NA	NA
Ovu-Novel-22	ACAGAAA	LOC115212985	LOC106883150	NC_043002.1:11266957:11266959:-.aln	145	151	NA	NA	NA	NA	NA
Ovu-Novel-1	CATCCCC	LOC115216731	LOC106868354	NC_043006.1:102380723:102380725:+.aln	560	566	NA	ENSG00000285516	EVMG004312.1	NAALAD2	NA
Ovu-Mir-1993	GCATAAT	LOC115209059	LOC106875713	NC_042999.1:131087712:131087714:-.aln	2310	2316	FBgn0015024	ENSG00000180138	EVMG007088.1	CSNK1A1L	CkIalpha
Ovu-Mir-315	AATCAAA	LOC115215091	LOC106867363	NC_043004.1:5245258:5245260:+.aln	188	194	NA	NA	EVMG005947.1	NA	NA
Ovu-Mir-1	ACATTCC	LOC115226570	LOC106873792	NC_043026.1:4079318:4079320:+.aln	453	459	NA	NA	EVMG001946.1.2.5a4b962d	NA	NA
Ovu-Novel-7	ATAGCAA	LOC115221390	LOC106879531	NC_043014.1:11598290:11598292:+.aln	466	472	FBgn0266918	ENSG00000187954	EVMG003390.1	CYHR1	CG32486
Ovu-Novel-36	CTGGGCT	LOC115217003	LOC106880919	NC_043007.1:24025265:24025267:+.aln	141	147	FBgn0283680	ENSG00000143772	EVMG002102.1	ITPKB	IP3K2
Ovu-Mir-277	TGCATTT	LOC115217706	LOC106880238	NC_043007.1:59230805:59230807:+.aln	3148	3154	FBgn0034657	ENSG00000149809	EVMG002115.1	TM7SF2	LBR
Ovu-Novel-73	AATTATA	LOC115222459	LOC106876257	NC_043016.1:21645332:21645334:-.aln	933	939	NA	NA	EVMG006319.1	NA	NA
Ovu-Novel-58	CTTAAAT	LOC115223771	LOC106869827	NC_043020.1:19958755:19958757:-.aln	1077	1083	FBgn0029840	ENSG00000141564	EVMG001547.1.1.5a4b94b8	RPTOR	raptor
Ovu-Mir-317	TGTGTTC	LOC115215510	LOC106879758	NC_043005.1:40626955:40626957:-.aln	1921	1927	NA	NA	EVMG002082.1_EVMG005445.1	NA	NA
Ovu-Novel-37	ATCGCGG	LOC115229957	LOC106873279	NW_021833065.1:76878:76880:+.aln	337	343	NA	NA	NA	NA	NA
Ovu-Mir-1993	GCATAAT	LOC115232485	LOC106869452	NC_042998.1:83390496:83390498:-.aln	477	483	FBgn0052418	ENSG00000100101	EVMG016968.1	Z83844.1	vito
Ovu-Mir-1994-P1	CTGTCTC	LOC115212845	LOC106881137	NC_043002.1:84602262:84602264:+.aln	860	866	FBgn0030053	ENSG00000124702	EVMG001485.1	KLHDC3	CG12081
Ovu-Novel-55	GAATTTT	LOC115219091	LOC106875542	NC_043010.1:17930115:17930117:+.aln	137	143	FBgn0001941	ENSG00000168350	EVMG005942.1.2.5a4b945e	DEGS2	ifc
Ovu-Mir-96-P2	GTGCCAA	LOC115212815	LOC106871483	NC_043002.1:93211972:93211974:+.aln	146	152	FBgn0039260	ENSG00000070366	EVMG007268.1	SMG6	Smg6
Ovu-Novel-33	TCTCTTC	LOC115217961	LOC106881028	NC_043008.1:50738017:50738019:+.aln	597	603	FBgn0032467	ENSG00000130939	NA	UBE4B	CG9934
Ovu-Novel-58	CTTAAAT	LOC115211768	LOC106878230	NC_042997.1:101635698:101635700:+.aln	115	121	FBgn0000546	ENSG00000012504	EVMG002559.1	NR1H4	EcR
Ovu-Mir-190	ACATATC	LOC115218666	LOC106871924	NC_043009.1:12626191:12626193:+.aln	3214	3220	FBgn0010772	ENSG00000197976	EVMG004735.1	AKAP17A	Xe7
Ovu-Novel-22	ACAGAAA	LOC115209398	LOC106874910	NC_042999.1:145164901:145164903:+.aln	331	337	NA	ENSG00000274958	EVMG002920.1	ITPK1	NA
Ovu-Novel-22	ACAGAAA	LOC115219079	LOC106867703	NC_043010.1:25519472:25519474:-.aln	426	432	FBgn0087005	ENSG00000171160	EVMG004518.1.2.5a4b9158	MORN4	rtp
Ovu-Novel-69-P1	AAATCAC	LOC115231769	LOC106880130	NC_042998.1:85630481:85630483:-.aln	3268	3274	FBgn0286818	ENSG00000185624	EVMG006952.1	P4HB	Pdi
Ovu-Mir-33	CAATGCA	LOC115209116	LOC106872300	NC_042999.1:83291810:83291812:+.aln	4512	4518	FBgn0011259	ENSG00000167680	EVMG000726.1	SEMA6B	Sema1a
Ovu-Novel-33	TCTCTTC	LOC115222398	LOC106878180	NC_043015.1:28942899:28942901:+.aln	2341	2347	NA	NA	NA	NA	NA
Ovu-Mir-31	TCTTGCC	LOC115217426	LOC106877178	NC_043007.1:32863427:32863429:+.aln	363	369	FBgn0011586	ENSG00000100632	EVMG005204.1	ERH	e(r)
Ovu-Novel-8	ATGTTCC	LOC115217458	LOC106876983	NC_043007.1:54812257:54812259:+.aln	354	360	FBgn0036999	ENSG00000011478	EVMG001211.1	QPCTL	isoQC
Ovu-Mir-2-o24	TTTGATG	LOC115209904	LOC106877745	NC_042999.1:139710188:139710190:-.aln	364	370	NA	NA	NA	NA	NA
Ovu-Mir-133	GGGACCA	LOC115209141	LOC106876010	NC_042999.1:108875543:108875545:+.aln	3283	3289	FBgn0041096	ENSG00000115183	EVMG004671.1_EVMG007778.1	TANC1	rols
Ovu-Novel-73	AATTATA	LOC115221307	LOC106873873	NC_043014.1:12850037:12850039:-.aln	502	508	FBgn0005648	ENSG00000258643	EVMG004132.1.1.5a4b93bc	BCL2L2-PABPN1	Pabp2
Ovu-Novel-73	AATTATA	LOC115210301	LOC106867540	NC_043000.1:4113970:4113972:+.aln	1033	1039	NA	ENSG00000102003	EVMG007649.1	SYP	NA
Ovu-Novel-38-v1	ATGATGA	LOC115219277	LOC106868623	NC_043010.1:22740257:22740259:+.aln	2167	2173	NA	NA	EVMG004512.1	NA	NA
Ovu-Novel-1	CATCCCC	LOC115217511	LOC106870835	NC_043007.1:67557294:67557296:-.aln	5331	5337	NA	ENSG00000175985	NA	PLEKHD1	NA
Ovu-Mir-7	GTCTTCC	LOC115223941	LOC106883138	NC_043020.1:12696558:12696560:+.aln	1212	1218	NA	ENSG00000196372	EVMG008289.1	ASB13	NA
Ovu-Novel-22	ACAGAAA	LOC115210629	LOC106881803	NC_043000.1:152108182:152108184:+.aln	607	613	NA	ENSG00000091527	EVMG008072.1	CDV3	NA
Ovu-Mir-216-P2j	TGAGATT	LOC115224445	LOC106869084	NC_043021.1:742181:742183:+.aln	5483	5489	NA	NA	EVMG015546.1	NA	NA
Ovu-Novel-70	GCATTTA	LOC115223363	LOC106871158	NC_042998.1:95526384:95526386:+.aln	540	546	FBgn0027108	NA	EVMG007070.1.1.5a4b97ad	NA	Inx2
Ovu-Novel-73	AATTATA	LOC115217564	LOC106879836	NC_043007.1:63787666:63787668:-.aln	1601	1607	FBgn0027505	ENSG00000118873	EVMG005757.1	RAB3GAP2	Rab3-GAP
Ovu-Mir-216-P2j	TGAGATT	LOC115232611	LOC106869811	NC_042998.1:121514915:121514917:+.aln	82	88	NA	ENSG00000169925	NA	BRD3	NA
Ovu-Mir-2-o20-v1	GGCTGTG	LOC115210350	LOC106871167	NC_043000.1:2662871:2662873:-.aln	2090	2096	NA	NA	NA	NA	NA
Ovu-Novel-73	AATTATA	LOC115224775	LOC106868374	NC_043022.1:20830418:20830420:-.aln	11	17	NA	NA	NA	NA	NA
Ovu-Novel-8	ATGTTCC	LOC115218026	LOC106877410	NC_043008.1:49566248:49566250:+.aln	734	740	FBgn0034346	NA	NA	NA	PIG-O
Ovu-Novel-33	TCTCTTC	LOC115213239	LOC106880526	NC_043002.1:56858223:56858225:+.aln	6841	6847	NA	NA	EVMG007713.1	NA	NA
Ovu-Mir-1	ACATTCC	LOC115219091	LOC106875542	NC_043010.1:17930115:17930117:+.aln	1136	1142	FBgn0001941	ENSG00000168350	EVMG005942.1.2.5a4b945e	DEGS2	ifc
Ovu-Mir-31	TCTTGCC	LOC115211679	LOC106867874	NC_043001.1:43093166:43093168:+.aln	1240	1246	NA	ENSG00000131871	NA	SELENOS	NA
Ovu-Mir-124	GTGCCTT	LOC115219032	LOC106883372	NC_043010.1:47796653:47796655:+.aln	1349	1355	FBgn0032513	ENSG00000084090	EVMG002781.1	STARD7	CG6565
Ovu-Novel-24-v1	GCACTAA	LOC115210376	LOC106880160	NC_043000.1:16313836:16313838:+.aln	1266	1272	FBgn0004907	ENSG00000164924	EVMG002568.1	YWHAZ	14-3-3zeta
Ovu-Novel-79	GAGGCAC	LOC115220788	LOC106880481	NC_043013.1:26486985:26486987:-.aln	1544	1550	FBgn0001128	ENSG00000167588	EVMG005890.1	GPD1	Gpdh1
Ovu-Mir-190	ACATATC	LOC115215603	LOC106868908	NC_043005.1:92131554:92131556:+.aln	180	186	FBgn0019952	ENSG00000172940	EVMG005656.1	SLC22A13	Orct
Ovu-Novel-73	AATTATA	LOC115209547	LOC106872006	NC_042999.1:141878926:141878928:+.aln	478	484	NA	NA	NA	NA	NA
Ovu-Novel-39	GCAAGGC	LOC115223596	LOC106876962	NC_043019.1:28154852:28154854:+.aln	966	972	FBgn0020309	ENSG00000161551	EVMG007579.1	ZNF577	crol
Ovu-Novel-33	TCTCTTC	LOC115229530	LOC106877346	NC_042998.1:62335230:62335232:+.aln	910	916	NA	NA	EVMG009560.1	NA	NA
Ovu-Mir-96-P2	GTGCCAA	LOC115215089	LOC106874988	NC_043004.1:86674061:86674063:-.aln	1812	1818	NA	NA	NA	NA	NA
Ovu-Novel-73	AATTATA	LOC115222462	LOC106870458	NC_043016.1:14221900:14221902:-.aln	945	951	FBgn0040230	ENSG00000198642	EVMG006824.1	KLHL9	dbo
Ovu-Novel-22	ACAGAAA	LOC115224304	LOC106872135	NC_042998.1:107400999:107401001:-.aln	478	484	FBgn0029959	ENSG00000155961	EVMG000246.1.1.5a4b95ce	RAB39B	Rab39
Ovu-Mir-193-P1	GGCCAGT	LOC115210910	LOC106876922	NC_043000.1:7415558:7415560:+.aln	12423	12429	FBgn0001222	ENSG00000102878	NA	HSF4	Hsf
Ovu-Mir-277	TGCATTT	LOC115210926	LOC106881213	NC_043000.1:73654040:73654042:-.aln	1434	1440	FBgn0051802	ENSG00000162517	EVMG014939.1	PEF1	CG31802
Ovu-Mir-317	TGTGTTC	LOC115210910	LOC106876922	NC_043000.1:7415558:7415560:+.aln	4368	4374	FBgn0001222	ENSG00000102878	NA	HSF4	Hsf
Ovu-Novel-22	ACAGAAA	LOC115213900	LOC106870575	NC_043003.1:105289677:105289679:-.aln	883	889	FBgn0031267	ENSG00000151151	EVMG013098.1	IPMK	Ipk2
Ovu-Novel-58	CTTAAAT	LOC115209674	LOC106883937	NC_042999.1:85863046:85863048:-.aln	2303	2309	FBgn0035166	NA	EVMG007667.1	NA	JMJD5
Ovu-Mir-190	ACATATC	LOC115228511	LOC106871403	NC_042997.1:165842093:165842095:+.aln	451	457	NA	ENSG00000135205	EVMG011519.1	CCDC146	NA
Ovu-Mir-96-P2	GTGCCAA	LOC115229479	LOC106871704	NC_042998.1:76054199:76054201:+.aln	1609	1615	FBgn0030263	ENSG00000165678	EVMG005940.1	GHITM	CG2076
Ovu-Novel-74	GATCATG	LOC115224445	LOC106869084	NC_043021.1:742181:742183:+.aln	5238	5244	NA	NA	EVMG015546.1	NA	NA
Ovu-Novel-4	ATGACCG	LOC115217477	LOC106876994	NC_043007.1:76823554:76823556:+.aln	1745	1751	NA	NA	EVMG007179.1.1.5a4b9193	NA	NA
Ovu-Mir-190	ACATATC	LOC115218666	LOC106871924	NC_043009.1:12626191:12626193:+.aln	2493	2499	FBgn0010772	ENSG00000197976	EVMG004735.1	AKAP17A	Xe7
Ovu-Mir-1992	ACTGCTG	LOC115214927	LOC106874671	NC_042997.1:139725175:139725177:-.aln	363	369	NA	NA	EVMG016947.1	NA	NA
Ovu-Mir-22-P2	GGCAGCT	LOC115209273	LOC106870265	NC_042999.1:101970774:101970776:+.aln	1261	1267	FBgn0033624	NA	EVMG003099.1	NA	CG12384
Ovu-Mir-750	AGATCTG	LOC115221329	LOC106869839	NC_043014.1:47012423:47012425:+.aln	1338	1344	NA	NA	NA	NA	NA
Ovu-Novel-33	TCTCTTC	LOC115213696	LOC106873356	NC_042997.1:117719296:117719298:-.aln	4089	4095	FBgn0265630	NA	NA	NA	sno
Ovu-Mir-2-o24	TTTGATG	LOC115213266	LOC106874042	NC_043002.1:44458300:44458302:-.aln	152	158	FBgn0029768	ENSG00000174417	EVMG007153.1	TRHR	SPR
Ovu-Mir-71	GTCTTTC	LOC115220784	LOC106879624	NC_043013.1:17674130:17674132:+.aln	61	67	FBgn0025455	ENSG00000129315	EVMG005065.1	CCNT1	CycT
Ovu-Mir-137-v1	AGCAATA	LOC115209644	LOC106872087	NC_042999.1:97188649:97188651:-.aln	285	291	FBgn0026722	ENSG00000113360	EVMG003167.1	DROSHA	drosha
Ovu-Mir-2-o24	TTTGATG	LOC115224033	LOC106875946	NC_042998.1:90383949:90383951:+.aln	983	989	FBgn0004380	ENSG00000131437	EVMG007298.1	KIF3A	Klp64D
Ovu-Novel-70	GCATTTA	LOC115209265	LOC106869133	NC_042999.1:115212154:115212156:-.aln	5	11	FBgn0035497	ENSG00000160226	EVMG002747.1	CFAP410	CG14995
Ovu-Mir-8	CAGTATT	LOC115211808	LOC106867872	NC_043001.1:43269187:43269189:+.aln	3702	3708	NA	NA	EVMG003428.1	NA	NA
Ovu-Mir-315	AATCAAA	LOC115220497	LOC106871719	NC_043012.1:11455643:11455645:-.aln	120	126	FBgn0250903	NA	EVMG006229.1	NA	lmgA
Ovu-Mir-10-P3	CTCAGGG	LOC115224103	LOC106874639	NC_042997.1:30615030:30615032:+.aln	1036	1042	NA	ENSG00000145536	NA	ADAMTS16	NA
Ovu-Mir-2-o24	TTTGATG	LOC115228556	LOC106879519	NC_042998.1:137856866:137856868:-.aln	316	322	FBgn0004856	ENSG00000100603	EVMG007028.1	SNW1	Bx42
Ovu-Mir-1994-P1	CTGTCTC	LOC115213128	LOC106871481	NC_043002.1:24175752:24175754:-.aln	594	600	FBgn0003346	ENSG00000100401	EVMG000659.1	RANGAP1	RanGAP
Ovu-Novel-38-v1	ATGATGA	LOC115216620	LOC106873317	NC_043006.1:25470330:25470332:-.aln	54	60	FBgn0037370	ENSG00000137106	EVMG005245.1	GRHPR	CG1236
Ovu-Novel-57	TGAGTTT	LOC118766466	LOC106870804	NC_043012.1:1931650:1931652:+.aln	139	145	NA	NA	NA	NA	NA
Ovu-Novel-43	TCTTGAT	LOC115211058	LOC106878597	NC_043000.1:10757517:10757519:+.aln	1141	1147	FBgn0040087	ENSG00000138768	EVMG000889.1	USO1	p115
Ovu-Novel-45	TTCCAGC	LOC115211599	LOC106871065	NC_043001.1:87408053:87408055:+.aln	238	244	FBgn0010225	ENSG00000006747	EVMG006518.1	SCIN	Gel
Ovu-Novel-81-v1	AGCTCCT	LOC115210198	LOC106880304	NC_043000.1:18121285:18121287:+.aln	1512	1518	FBgn0283438	ENSG00000170638	EVMG004819.1	TRABD	CG46280
Ovu-Novel-87-v1	TGCTCAG	LOC115228680	LOC106870386	NC_042998.1:184011529:184011531:-.aln	98	104	FBgn0038519	ENSG00000167815	EVMG000703.1	PRDX2	Prx3
Ovu-Mir-317	TGTGTTC	LOC115213953	LOC106881368	NC_043003.1:25772034:25772036:-.aln	1070	1076	FBgn0031229	NA	NA	NA	CG3436
Ovu-Mir-1992	ACTGCTG	LOC115210296	LOC106878826	NC_043000.1:98274933:98274935:+.aln	2931	2937	NA	ENSG00000009307	NA	CSDE1	NA
Ovu-Mir-137-v1	AGCAATA	LOC115211611	LOC106867886	NC_043001.1:42225986:42225988:+.aln	3281	3287	FBgn0032407	NA	EVMG006275.1	NA	Pex19
Ovu-Mir-2-o24	TTTGATG	LOC115213481	LOC106867721	NC_042997.1:138167701:138167703:+.aln	358	364	FBgn0032258	ENSG00000103051	NA	COG4	CG7456
Ovu-Novel-40	GGGTTTA	LOC115229694	LOC106869318	NC_042997.1:175569525:175569527:-.aln	482	488	NA	NA	NA	NA	NA
Ovu-Novel-13	ACAGCTA	LOC115220246	LOC106870815	NC_043012.1:4379427:4379429:+.aln	969	975	NA	ENSG00000172270	EVMG007405.1	BSG	NA
Ovu-Mir-10-P3	CTCAGGG	LOC115211808	LOC106867872	NC_043001.1:43269187:43269189:+.aln	2143	2149	NA	NA	EVMG003428.1	NA	NA
Ovu-Mir-2-o24	TTTGATG	LOC115215711	LOC106876575	NC_043005.1:30079228:30079230:-.aln	2485	2491	FBgn0027872	ENSG00000154217	EVMG002687.1.1.5a4b976d	PITPNC1	rdgBbeta
Ovu-Mir-71	GTCTTTC	LOC115219630	LOC106870643	NC_043011.1:26257628:26257630:+.aln	592	598	FBgn0033260	ENSG00000158290	EVMG003307.1	CUL4B	Cul4
Ovu-Mir-8	CAGTATT	LOC115222136	LOC106877014	NC_043015.1:47599175:47599177:-.aln	66	72	FBgn0003008	ENSG00000177879	EVMG002019.1	AP3S1	or
Ovu-Mir-216-P2j	TGAGATT	LOC115216595	LOC106869147	NC_043006.1:33448256:33448258:-.aln	106	112	FBgn0264357	ENSG00000181929	EVMG005159.1_EVMG011086.1	PRKAG1	SNF4Agamma
Ovu-Novel-73	AATTATA	LOC115211885	LOC106876142	NC_043001.1:122146837:122146839:-.aln	517	523	NA	ENSG00000178927	EVMG001740.1.4.5a4b921c	CYBC1	NA
Ovu-Novel-69-P1	AAATCAC	LOC115212893	LOC106882966	NC_043002.1:82839897:82839899:+.aln	2476	2482	FBgn0038195	ENSG00000148719	EVMG000425.1	DNAJB12	CG3061
Ovu-Novel-22	ACAGAAA	LOC115214989	LOC106875482	NC_043004.1:6132237:6132239:-.aln	6064	6070	FBgn0262872	ENSG00000182606	EVMG005833.1	TRAK1	milt
Ovu-Novel-56	TGCTAGC	LOC115230269	LOC106875263	NC_042998.1:121024139:121024141:-.aln	161	167	FBgn0035879	ENSG00000011454	NA	RABGAP1	GAPcenA
Ovu-Novel-55	GAATTTT	LOC115220808	LOC106870688	NC_043013.1:24968522:24968524:-.aln	2018	2024	FBgn0000543	ENSG00000122882	EVMG001662.1	ECD	ecd
Ovu-Mir-1	ACATTCC	LOC115219030	LOC106876138	NC_043010.1:44592205:44592207:+.aln	3001	3007	NA	NA	NA	NA	NA
Ovu-Bantam	TGATCTC	LOC115212831	LOC106880271	NC_043002.1:96146248:96146250:+.aln	3038	3044	NA	ENSG00000154359	NA	LONRF1	NA
Ovu-Novel-22	ACAGAAA	LOC115222481	LOC106882987	NC_043016.1:28109468:28109470:-.aln	4320	4326	FBgn0033474	ENSG00000104219	EVMG001012.1	ZDHHC2	CG1407
Ovu-Novel-64-v1	CAAGTAG	LOC115211679	LOC106867874	NC_043001.1:43093166:43093168:+.aln	1722	1728	NA	ENSG00000131871	NA	SELENOS	NA
Ovu-Novel-7	ATAGCAA	LOC115220700	LOC106872650	NC_043013.1:15713861:15713863:-.aln	1263	1269	NA	NA	NA	NA	NA
Ovu-Mir-29-P1	TGGTGCT	LOC115210848	LOC106878700	NC_043000.1:148194982:148194984:+.aln	1161	1167	NA	NA	EVMG012012.1.2.5a4b93ac	NA	NA
Ovu-Mir-12	AATACTC	LOC115213797	LOC106882391	NC_043003.1:13525036:13525038:-.aln	1753	1759	NA	NA	NA	NA	NA
Ovu-Mir-22-P2	GGCAGCT	LOC115217850	LOC106880181	NC_043008.1:33252801:33252803:-.aln	39	45	FBgn0037138	ENSG00000159423	EVMG002784.1	ALDH4A1	P5CDh1
Ovu-Novel-67	CTCACCC	LOC115220371	LOC106880847	NC_043012.1:7795986:7795988:+.aln	1206	1212	FBgn0000018	ENSG00000173867	EVMG007382.1	AC013489.1	abo
Ovu-Mir-1992	ACTGCTG	LOC115215702	LOC106879764	NC_043005.1:40762684:40762686:-.aln	453	459	NA	ENSG00000135823	EVMG003878.1	STX6	NA
Ovu-Mir-31	TCTTGCC	LOC115215217	LOC106879196	NC_043004.1:87260326:87260328:+.aln	670	676	FBgn0005586	ENSG00000152932	EVMG002315.1	RAB3C	Rab3
Ovu-Novel-40	GGGTTTA	LOC115217466	LOC106873114	NC_043007.1:36803516:36803518:+.aln	69	75	FBgn0029088	ENSG00000154309	EVMG002885.1	DISP1	disp
Ovu-Novel-30	TGGTTCC	LOC115225199	LOC106867961	NC_042998.1:88536031:88536033:+.aln	761	767	FBgn0051660	ENSG00000276469	EVMG004123.1	GPR179	smog
Ovu-Novel-42	TGCACAG	LOC115217413	LOC106868579	NC_043007.1:8298913:8298915:-.aln	333	339	NA	ENSG00000013523	EVMG017478.1	ANGEL1	NA
Ovu-Mir-315	AATCAAA	LOC115232061	LOC106884306	NC_042998.1:189265199:189265201:+.aln	164	170	NA	ENSG00000241935	EVMG003003.1	HOGA1	NA
Ovu-Mir-315	AATCAAA	LOC115209788	LOC106879213	NC_042999.1:125572122:125572124:-.aln	2076	2082	FBgn0030089	ENSG00000166747	EVMG001486.1	AP1G1	AP-1gamma
Ovu-Novel-46	GTTGGAG	LOC115215827	LOC106875100	NC_043005.1:93811923:93811925:-.aln	5822	5828	FBgn0023508	ENSG00000122126	EVMG001153.1	OCRL	Ocrl
Ovu-Mir-216-P2j	TGAGATT	LOC115211947	LOC106876426	NC_043001.1:92554960:92554962:-.aln	2422	2428	FBgn0010473	ENSG00000080854	NA	IGSF9B	tutl
Ovu-Novel-45	TTCCAGC	LOC115214926	LOC106871743	NC_043004.1:93132620:93132622:+.aln	465	471	NA	ENSG00000066777	EVMG001701.1.1.5a4b92c2	ARFGEF1	NA
Ovu-Mir-277	TGCATTT	LOC115213809	LOC106870570	NC_043003.1:104974666:104974668:-.aln	394	400	FBgn0038039	ENSG00000023041	EVMG001682.1	ZDHHC6	CG5196
Ovu-Mir-8	CAGTATT	LOC115210320	LOC106870284	NC_043000.1:90092941:90092943:-.aln	2921	2927	FBgn0030354	ENSG00000005007	EVMG005014.1	UPF1	Upf1
Ovu-Mir-190	ACATATC	LOC115224350	LOC106883316	NC_043021.1:20573071:20573073:+.aln	1457	1463	NA	ENSG00000116005	EVMG007835.1	PCYOX1	NA
Ovu-Mir-219	GACAATC	LOC115222089	LOC106873103	NC_043015.1:14558354:14558356:+.aln	910	916	FBgn0032880	ENSG00000125304	EVMG004204.1	TM9SF2	TM9SF2
Ovu-Mir-1993	GCATAAT	LOC115215248	LOC106880872	NC_043004.1:6613722:6613724:-.aln	190	196	NA	ENSG00000137075	EVMG000722.1	RNF38	NA
Ovu-Mir-76	ACAACGA	LOC115210350	LOC106871167	NC_043000.1:2662871:2662873:-.aln	202	208	NA	NA	NA	NA	NA
Ovu-Novel-38-v1	ATGATGA	LOC115216157	LOC106871308	NC_043006.1:31042162:31042164:+.aln	4878	4884	NA	ENSG00000015171	NA	ZMYND11	NA
Ovu-Novel-55	GAATTTT	LOC115215661	LOC106882660	NC_043005.1:32220126:32220128:+.aln	25	31	FBgn0016120	ENSG00000167863	EVMG001941.1	ATP5PD	ATPsynD
Ovu-Mir-190	ACATATC	LOC115218353	LOC106883781	NC_043009.1:16563913:16563915:+.aln	318	324	NA	NA	EVMG010347.1	NA	NA
Ovu-Mir-317	TGTGTTC	LOC115219007	LOC106876129	NC_043010.1:44090631:44090633:-.aln	461	467	FBgn0023536	ENSG00000135776	EVMG001188.1	ABCB10	CG3156
Ovu-Novel-33	TCTCTTC	LOC115223079	LOC106879136	NC_043018.1:12464040:12464042:-.aln	68	74	FBgn0023528	ENSG00000140367	EVMG000363.1.1.5a4b9162	UBE2Q2	CG2924
Ovu-Novel-25-v1	GTCTTAA	LOC115209106	LOC106884383	NC_042999.1:63846282:63846284:-.aln	1863	1869	FBgn0037551	ENSG00000134108	EVMG007161.1	ARL8B	Arl8
Ovu-Novel-7	ATAGCAA	LOC115214113	LOC106880534	NC_043003.1:39120846:39120848:+.aln	415	421	FBgn0027611	ENSG00000104774	NA	MAN2B1	LManII
Ovu-Novel-57	TGAGTTT	LOC115210684	LOC106870217	NC_043000.1:66063329:66063331:+.aln	217	223	FBgn0031663	ENSG00000125877	EVMG000630.1	ITPA	CG8891
Ovu-Mir-153	CTATGCA	LOC115214752	LOC106879194	NC_043004.1:87427227:87427229:+.aln	279	285	NA	ENSG00000197860	EVMG005660.1.1.5a4b96cb	SGTB	NA
Ovu-Novel-40	GGGTTTA	LOC115213813	LOC106870577	NC_043003.1:105383353:105383355:+.aln	1318	1324	FBgn0003360	ENSG00000005022	EVMG004658.1	SLC25A5	sesB
Ovu-Novel-40	GGGTTTA	LOC118765329	LOC106869306	NC_042997.1:176570268:176570270:+.aln	3425	3431	FBgn0260655	ENSG00000153339	EVMG000485.1	TRAPPC8	l(3)76BDm
Ovu-Mir-153	CTATGCA	LOC115217012	LOC106870506	NC_042997.1:162968373:162968375:-.aln	5863	5869	FBgn0034158	ENSG00000136828	EVMG000073.1.3.5a4b9183	RALGPS1	CG5522
Ovu-Mir-216-P2j	TGAGATT	LOC115228208	LOC106869519	NW_021831987.1:67558:67560:-.aln	573	579	NA	NA	EVMG003779.1	NA	NA
Ovu-Mir-2-o24	TTTGATG	LOC115230713	LOC106867724	NW_021834197.1:36239:36241:+.aln	216	222	NA	ENSG00000143507	EVMG001639.1	DUSP10	NA
Ovu-Mir-124	GTGCCTT	LOC115223883	LOC106873720	NC_043020.1:22429335:22429337:+.aln	2423	2429	NA	NA	EVMG011578.1	NA	NA
Ovu-Mir-137-v1	AGCAATA	LOC115210889	LOC106872160	NC_043000.1:79348035:79348037:-.aln	89	95	FBgn0261931	ENSG00000138411	EVMG001942.1	HECW2	CG42797
Ovu-Mir-277	TGCATTT	LOC115223220	LOC106873504	NC_043018.1:16186554:16186556:-.aln	444	450	NA	NA	NA	NA	NA
Ovu-Novel-73	AATTATA	LOC115221369	LOC106879452	NC_043014.1:27548930:27548932:+.aln	2922	2928	NA	NA	NA	NA	NA
Ovu-Novel-36	CTGGGCT	LOC115223381	LOC106869461	NC_042998.1:83323750:83323752:-.aln	182	188	FBgn0036460	ENSG00000127837	NA	AAMP	CG5114
Ovu-Mir-12	AATACTC	LOC115227619	LOC106879516	NC_042998.1:137527058:137527060:+.aln	2404	2410	NA	ENSG00000181458	EVMG003049.1	TMEM45A	NA
Ovu-Mir-317	TGTGTTC	LOC115211585	LOC106875993	NC_042997.1:110885658:110885660:+.aln	80	86	FBgn0024994	ENSG00000102100	EVMG002695.1.3.5a4b9303	SLC35A2	Ugalt
Ovu-Novel-58	CTTAAAT	LOC115211617	LOC106875752	NC_043001.1:98702726:98702728:+.aln	1859	1865	NA	NA	EVMG003662.1.2.5a4b9477	NA	NA
Ovu-Mir-12	AATACTC	LOC115217963	LOC106884484	NC_043008.1:48272198:48272200:-.aln	2404	2410	FBgn0263998	NA	EVMG007385.1	NA	Ack-like
Ovu-Novel-38-v1	ATGATGA	LOC115223309	LOC106881185	NC_043018.1:8127516:8127518:-.aln	172	178	FBgn0261067	ENSG00000175324	EVMG007036.1	LSM1	LSm1
Ovu-Mir-1992	ACTGCTG	LOC115216411	LOC106882189	NC_042997.1:129725691:129725693:-.aln	6256	6262	FBgn0001122	ENSG00000087258	EVMG003294.1	GNAO1	Galphao
Ovu-Mir-216-P2j	TGAGATT	LOC115219007	LOC106876129	NC_043010.1:44090631:44090633:-.aln	581	587	FBgn0023536	ENSG00000135776	EVMG001188.1	ABCB10	CG3156
Ovu-Mir-2-o24	TTTGATG	LOC115217034	LOC106877166	NC_043007.1:20003856:20003858:-.aln	385	391	NA	NA	NA	NA	NA
Ovu-Mir-277	TGCATTT	LOC115211133	LOC106880499	NC_043000.1:85685448:85685450:+.aln	1840	1846	NA	ENSG00000165458	EVMG004422.1	INPPL1	NA
Ovu-Mir-8	CAGTATT	LOC115215662	LOC106867250	NC_043005.1:101489248:101489250:-.aln	347	353	FBgn0086675	ENSG00000162374	EVMG006105.1.1.5a4b9182	ELAVL4	fne
Ovu-Novel-38-v1	ATGATGA	LOC115218499	LOC106876647	NC_043009.1:21849827:21849829:+.aln	362	368	FBgn0038167	ENSG00000118046	EVMG000213.1	STK11	Lkb1
Ovu-Novel-11	CAAAACC	LOC115212982	LOC106869820	NC_043002.1:19590738:19590740:+.aln	1316	1322	NA	NA	NA	NA	NA
Ovu-Novel-36	CTGGGCT	LOC115232555	LOC106877275	NC_042998.1:51510747:51510749:+.aln	2329	2335	FBgn0031815	ENSG00000278519	EVMG004231.1	MBOAT7	frj
Ovu-Novel-67	CTCACCC	LOC115215371	LOC106872761	NC_043005.1:32771942:32771944:+.aln	4617	4623	NA	NA	NA	NA	NA
Ovu-Mir-279	TCTAGTC	LOC115214072	LOC106881369	NC_043003.1:25766557:25766559:+.aln	112	118	FBgn0050338	ENSG00000156253	EVMG000716.1	RWDD2B	CG30338
Ovu-Mir-8	CAGTATT	LOC115220262	LOC106867638	NC_043012.1:34251285:34251287:+.aln	2188	2194	FBgn0016054	ENSG00000008405	EVMG005770.1	CRY1	phr6-4
Ovu-Novel-6	ATGGTTC	LOC115216814	LOC106868310	NC_043006.1:23552480:23552482:+.aln	243	249	NA	NA	EVMG010929.1	NA	NA
Ovu-Novel-25-v1	GTCTTAA	LOC115230416	LOC106881529	NC_042998.1:125368110:125368112:-.aln	38	44	FBgn0038428	ENSG00000113312	EVMG007002.1	TTC1	CG14894
Ovu-Novel-51	GGCAGGG	LOC115230615	LOC106876771	NW_021833999.1:14193:14195:+.aln	6186	6192	FBgn0283477	ENSG00000136450	EVMG000483.1	SRSF1	SF2
Ovu-Novel-19	CACAGAC	LOC115217964	LOC106867898	NC_043008.1:16398627:16398629:-.aln	723	729	FBgn0052791	ENSG00000183715	EVMG001210.1	OPCML	DIP-alpha
Ovu-Novel-13	ACAGCTA	LOC115221665	LOC106881607	NC_043014.1:40235816:40235818:-.aln	64	70	NA	NA	EVMG013733.1	NA	NA
Ovu-Mir-190	ACATATC	LOC115209812	LOC106882874	NC_042997.1:168192175:168192177:+.aln	2165	2171	FBgn0035435	ENSG00000135845	EVMG002791.1	PIGC	PIG-C
Ovu-Novel-55	GAATTTT	LOC115212984	LOC106875696	NC_043002.1:50298989:50298991:+.aln	1312	1318	NA	NA	EVMG007571.1	NA	NA
Ovu-Novel-55	GAATTTT	LOC115230775	LOC106875875	NC_042998.1:60445482:60445484:+.aln	1553	1559	NA	ENSG00000131781	EVMG001004.1	FMO5	NA
Ovu-Novel-45	TTCCAGC	LOC115218388	LOC106884192	NC_043009.1:22964983:22964985:-.aln	155	161	FBgn0011604	ENSG00000153147	EVMG002874.1	SMARCA5	Iswi
Ovu-Mir-133	GGGACCA	LOC115217511	LOC106870835	NC_043007.1:67557294:67557296:-.aln	5056	5062	NA	ENSG00000175985	NA	PLEKHD1	NA
Ovu-Novel-55	GAATTTT	LOC115211792	LOC106867879	NC_043001.1:42784460:42784462:-.aln	621	627	FBgn0016041	ENSG00000130204	EVMG004272.1	TOMM40	Tom40
Ovu-Novel-38-v1	ATGATGA	LOC115232634	LOC106880543	NC_042998.1:46258776:46258778:-.aln	299	305	FBgn0037374	ENSG00000171135	EVMG005324.1	JAGN1	jagn
Ovu-Novel-25-v1	GTCTTAA	LOC115209081	LOC106869250	NC_042999.1:58050709:58050711:+.aln	11	17	NA	NA	NA	NA	NA
Ovu-Mir-315	AATCAAA	LOC115210307	LOC106881496	NC_043000.1:26039665:26039667:+.aln	785	791	NA	NA	EVMG005683.1	NA	NA
Ovu-Mir-317	TGTGTTC	LOC115211138	LOC106880463	NC_043000.1:150345026:150345028:-.aln	1881	1887	FBgn0011656	NA	EVMG005981.1	NA	Mef2
Ovu-Mir-96-P2	GTGCCAA	LOC115210721	LOC106869442	NC_043000.1:68238286:68238288:-.aln	613	619	NA	ENSG00000157214	EVMG007644.1	STEAP2	NA
Ovu-Mir-9	ACCAAAG	LOC115216687	LOC106876198	NC_043006.1:54866395:54866397:-.aln	634	640	FBgn0027497	ENSG00000115216	EVMG002305.1	NRBP1	Madm
Ovu-Mir-153	CTATGCA	LOC115210661	LOC106870290	NC_042997.1:140880227:140880229:+.aln	1112	1118	NA	ENSG00000107719	EVMG012134.1	PALD1	NA
Ovu-Mir-750	AGATCTG	LOC115218280	LOC106877995	NC_043009.1:37315152:37315154:-.aln	1453	1459	FBgn0024963	ENSG00000101958	EVMG001502.1	GLRA2	GluClalpha
Ovu-Mir-33	CAATGCA	LOC115218613	LOC106882700	NC_043009.1:67379387:67379389:+.aln	97	103	FBgn0034488	ENSG00000105135	EVMG000249.1	ILVBL	Hacl
Ovu-Novel-8	ATGTTCC	LOC115217290	LOC106876552	NC_043007.1:30939437:30939439:+.aln	52	58	FBgn0025640	ENSG00000171174	EVMG005046.1	RBKS	CG13369
Ovu-Mir-71	GTCTTTC	LOC115219707	LOC106880797	NC_043011.1:32056996:32056998:+.aln	905	911	NA	NA	EVMG013236.1	NA	NA
Ovu-Novel-22	ACAGAAA	LOC115216527	LOC106880501	NC_043006.1:20310523:20310525:-.aln	1313	1319	NA	NA	NA	NA	NA
Ovu-Mir-22-P2	GGCAGCT	LOC115211886	LOC106869162	NC_043001.1:62722594:62722596:-.aln	1023	1029	FBgn0024811	ENSG00000099942	EVMG002725.1	CRKL	Crk
Ovu-Mir-1992	ACTGCTG	LOC115227577	LOC106872731	NC_042998.1:9578012:9578014:-.aln	25	31	FBgn0031003	NA	EVMG003624.1	NA	CG7889
Ovu-Mir-190	ACATATC	LOC115210784	LOC106875370	NC_043000.1:14549257:14549259:-.aln	588	594	NA	ENSG00000115970	NA	THADA	NA
Ovu-Mir-315	AATCAAA	LOC115212899	LOC106882192	NC_043002.1:9412634:9412636:+.aln	225	231	FBgn0014879	ENSG00000119335	EVMG000927.1	SET	Set
Ovu-Novel-64-v1	CAAGTAG	LOC115215916	LOC106871870	NC_043005.1:56385326:56385328:-.aln	302	308	FBgn0085342	ENSG00000161981	EVMG002295.1	SNRNP25	CG34313
Ovu-Mir-8	CAGTATT	LOC115218342	LOC106872061	NC_043009.1:36687251:36687253:+.aln	2821	2827	FBgn0022029	ENSG00000198276	EVMG005563.1	UCKL1	l(2)k01209
Ovu-Mir-1	ACATTCC	LOC115215866	LOC106869417	NC_043005.1:24601618:24601620:-.aln	506	512	FBgn0085377	ENSG00000167904	EVMG002694.1	TMEM68	CG34348
Ovu-Novel-69-P1	AAATCAC	LOC115218127	LOC106870424	NC_043008.1:5073528:5073530:+.aln	149	155	FBgn0021796	ENSG00000198793	EVMG005246.1	MTOR	Tor
Ovu-Mir-1993	GCATAAT	LOC115209226	LOC106875161	NC_042999.1:36368365:36368367:+.aln	228	234	FBgn0002069	ENSG00000115866	EVMG005579.1	DARS1	AspRS
Ovu-Mir-2-o24	TTTGATG	LOC115211776	LOC106872169	NC_043001.1:62288095:62288097:+.aln	391	397	NA	NA	EVMG010734.1	NA	NA
Ovu-Mir-277	TGCATTT	LOC115232467	LOC106871015	NC_042998.1:96781303:96781305:-.aln	2044	2050	FBgn0011747	ENSG00000029534	EVMG000511.1	ANK1	Ank
Ovu-Mir-2-o24	TTTGATG	LOC115215926	LOC106878071	NC_042997.1:57824157:57824159:+.aln	596	602	NA	NA	EVMG007495.1	NA	NA
Ovu-Novel-25-v1	GTCTTAA	LOC115217963	LOC106884484	NC_043008.1:48272198:48272200:-.aln	3239	3245	FBgn0263998	NA	EVMG007385.1	NA	Ack-like
Ovu-Bantam	TGATCTC	LOC115211137	LOC106869369	NC_043000.1:97719184:97719186:-.aln	268	274	NA	ENSG00000139154	NA	AEBP2	NA
Ovu-Novel-39	GCAAGGC	LOC115210368	LOC106867327	NC_043000.1:81631343:81631345:+.aln	918	924	FBgn0085421	ENSG00000091428	NA	RAPGEF4	Epac
Ovu-Novel-22	ACAGAAA	LOC115222239	LOC106874532	NC_043015.1:15371042:15371044:-.aln	642	648	FBgn0015777	ENSG00000143153	EVMG015559.1	ATP1B1	nrv2
Ovu-Mir-1992	ACTGCTG	LOC115215662	LOC106867250	NC_043005.1:101489248:101489250:-.aln	10446	10452	FBgn0086675	ENSG00000162374	EVMG006105.1.1.5a4b9182	ELAVL4	fne
Ovu-Novel-45	TTCCAGC	LOC115209706	LOC106868948	NC_042999.1:139357389:139357391:+.aln	9	15	FBgn0030323	ENSG00000145781	EVMG006938.1	COMMD10	Vlet
Ovu-Mir-2-o24	TTTGATG	LOC115209663	LOC106878287	NC_042999.1:70842914:70842916:+.aln	774	780	FBgn0033391	ENSG00000164933	EVMG001637.1	SLC25A32	CG8026
Ovu-Mir-317	TGTGTTC	LOC115214070	LOC106872515	NC_043003.1:26928067:26928069:-.aln	114	120	NA	NA	NA	NA	NA
Ovu-Novel-30	TGGTTCC	LOC115218687	LOC106871443	NC_043009.1:20122486:20122488:-.aln	87	93	FBgn0042641	ENSG00000285269	EVMG004961.1	AL160269.1	frc
Ovu-Novel-55	GAATTTT	LOC115213436	LOC106881009	NC_043002.1:40387221:40387223:-.aln	610	616	NA	NA	NA	NA	NA
Ovu-Novel-43	TCTTGAT	LOC115222375	LOC106875389	NC_043015.1:29754956:29754958:-.aln	200	206	NA	NA	EVMG005695.1	NA	NA
Ovu-Mir-1984-P1	ATAGGGC	LOC115223533	LOC106876091	NC_043019.1:16682685:16682687:+.aln	1413	1419	FBgn0025684	ENSG00000101194	EVMG006652.1	SLC17A9	MFS18
Ovu-Novel-43	TCTTGAT	LOC115210286	LOC106870731	NC_043000.1:106501192:106501194:+.aln	979	985	FBgn0034438	ENSG00000099219	EVMG001573.1.1.5a4b933e	ERMP1	CG9416
Ovu-Novel-48	CCTTTGC	LOC115223700	LOC106884232	NC_042998.1:45755798:45755800:-.aln	610	616	NA	NA	EVMG004967.1.1.5a4b954d	NA	NA
Ovu-Mir-315	AATCAAA	LOC115227619	LOC106879516	NC_042998.1:137527058:137527060:+.aln	3519	3525	NA	ENSG00000181458	EVMG003049.1	TMEM45A	NA
Ovu-Mir-315	AATCAAA	LOC115221966	LOC106868362	NC_043015.1:48377027:48377029:-.aln	5787	5793	FBgn0027338	ENSG00000102753	EVMG004223.1	KPNA3	Kap-alpha3
Ovu-Mir-216-P2j	TGAGATT	LOC115219127	LOC106874054	NC_043010.1:31031574:31031576:-.aln	1172	1178	NA	ENSG00000167232	NA	ZNF91	NA
Ovu-Novel-25-v1	GTCTTAA	LOC115224243	LOC106877624	NC_043021.1:10103770:10103772:+.aln	1529	1535	FBgn0015575	NA	NA	NA	alpha-Est7
Ovu-Mir-2-o24	TTTGATG	LOC115217294	LOC106880942	NC_043007.1:72629955:72629957:+.aln	536	542	FBgn0263395	ENSG00000011566	EVMG007282.1	MAP4K3	hppy
Ovu-Mir-750	AGATCTG	LOC115221327	LOC106883420	NC_043014.1:34204521:34204523:-.aln	1345	1351	FBgn0052479	ENSG00000103194	NA	USP10	Usp10
Ovu-Mir-279	TCTAGTC	LOC115220262	LOC106867638	NC_043012.1:34251285:34251287:+.aln	948	954	FBgn0016054	ENSG00000008405	EVMG005770.1	CRY1	phr6-4
Ovu-Mir-1992	ACTGCTG	LOC115210337	LOC106877930	NC_043000.1:115204072:115204074:-.aln	147	153	FBgn0262739	ENSG00000123908	EVMG007105.1	AGO2	AGO1
Ovu-Mir-277	TGCATTT	LOC115209236	LOC106877319	NC_042999.1:148495645:148495647:-.aln	658	664	FBgn0262081	ENSG00000103653	EVMG001407.1	CSK	Csk
Ovu-Novel-88	TCAGCAG	LOC115215689	LOC106877321	NC_043005.1:90634831:90634833:+.aln	289	295	FBgn0035251	ENSG00000009844	EVMG004020.1	VTA1	Vta1
Ovu-Novel-57	TGAGTTT	LOC115209450	LOC106874199	NC_042997.1:107738655:107738657:+.aln	1179	1185	FBgn0034708	ENSG00000069329	EVMG002288.1	VPS35	Vps35
Ovu-Novel-55	GAATTTT	LOC115217321	LOC106869493	NC_043007.1:64358643:64358645:+.aln	4520	4526	FBgn0026063	ENSG00000116141	EVMG002531.1	MARK1	KP78b
Ovu-Mir-9	ACCAAAG	LOC115232627	LOC106870754	NC_042998.1:39749113:39749115:+.aln	2594	2600	NA	NA	NA	NA	NA
Ovu-Mir-71	GTCTTTC	LOC115231265	LOC106877910	NC_042998.1:99318019:99318021:+.aln	2794	2800	NA	NA	EVMG001345.1	NA	NA
Ovu-Novel-55	GAATTTT	LOC115214275	LOC106876491	NC_043003.1:37903820:37903822:-.aln	1541	1547	NA	ENSG00000130734	EVMG001084.1	ATG4D	NA
Ovu-Novel-69-P1	AAATCAC	LOC115213081	LOC106871478	NC_043002.1:24098431:24098433:-.aln	198	204	NA	NA	NA	NA	NA
Ovu-Bantam	TGATCTC	LOC115221816	LOC106879450	NC_043014.1:28180617:28180619:+.aln	4954	4960	FBgn0023529	ENSG00000280682	EVMG003255.1	HYOU1	CG2918
Ovu-Novel-38-v1	ATGATGA	LOC115211095	LOC106869447	NC_043000.1:68111922:68111924:-.aln	1847	1853	FBgn0040283	ENSG00000072501	EVMG001764.1	SMC1A	SMC1
Ovu-Novel-45	TTCCAGC	LOC115232399	LOC106884517	NC_042998.1:136459633:136459635:+.aln	3404	3410	FBgn0286784	ENSG00000171763	EVMG015322.1	SPATA5L1	TER94
Ovu-Novel-26	TGTTCTC	LOC115224943	LOC106878695	NC_042998.1:76261620:76261622:+.aln	323	329	FBgn0038583	ENSG00000154781	EVMG008504.1	CCDC174	CG7183
Ovu-Novel-55	GAATTTT	LOC115217971	LOC106872687	NC_043008.1:67340973:67340975:+.aln	56	62	FBgn0027296	ENSG00000188647	EVMG007583.1	PTAR1	temp
Ovu-Mir-1	ACATTCC	LOC115210825	LOC106874709	NC_043000.1:59402348:59402350:-.aln	942	948	FBgn0036173	ENSG00000205981	EVMG002905.1	DNAJC19	CG7394
Ovu-Mir-277	TGCATTT	LOC115210229	LOC106883884	NC_042997.1:54422730:54422732:+.aln	4678	4684	FBgn0031194	ENSG00000111110	EVMG015484.1	PPM1H	CG17598
Ovu-Novel-2	CGGGTGT	LOC115215739	LOC106880026	NC_043005.1:45830422:45830424:+.aln	3463	3469	FBgn0033607	ENSG00000114742	EVMG003422.1	WDR48	CG9062
Ovu-Mir-7	GTCTTCC	LOC115216982	LOC106867719	NC_042997.1:137901889:137901891:+.aln	358	364	FBgn0034527	NA	EVMG000964.1	NA	CG9945
Ovu-Mir-279	TCTAGTC	LOC115214087	LOC106882472	NC_043003.1:7070203:7070205:-.aln	405	411	FBgn0011774	ENSG00000196419	EVMG011683.1	XRCC6	Irbp
Ovu-Novel-57	TGAGTTT	LOC115218056	LOC106876764	NC_043008.1:34829144:34829146:+.aln	2387	2393	FBgn0004832	ENSG00000136936	EVMG005029.1	XPA	Xpac
Ovu-Novel-73	AATTATA	LOC115211812	LOC106875753	NC_043001.1:98553645:98553647:+.aln	1866	1872	FBgn0025637	ENSG00000113558	EVMG000209.1.1.5a4b9448	SKP1	SkpA
Ovu-Novel-55	GAATTTT	LOC115221369	LOC106879452	NC_043014.1:27548930:27548932:+.aln	5780	5786	NA	NA	NA	NA	NA
Ovu-Novel-58	CTTAAAT	LOC115221326	LOC106870453	NC_043014.1:8723057:8723059:-.aln	2210	2216	NA	NA	NA	NA	NA
Ovu-Novel-7	ATAGCAA	LOC115222488	LOC106874330	NC_042998.1:109446418:109446420:+.aln	19	25	FBgn0263397	NA	NA	NA	Ih
Ovu-Mir-216-P2j	TGAGATT	LOC115211616	LOC106881507	NC_042997.1:140240616:140240618:-.aln	2505	2511	NA	NA	EVMG001512.1	NA	NA
Ovu-Novel-45	TTCCAGC	LOC115211606	LOC106877421	NC_043001.1:76303975:76303977:-.aln	515	521	FBgn0030518	ENSG00000149089	EVMG001936.1	APIP	CG11134
Ovu-Novel-70	GCATTTA	LOC115212780	LOC106879555	NC_043002.1:24698864:24698866:+.aln	2226	2232	FBgn0262730	ENSG00000181234	EVMG002033.1	TMEM132C	dtn
Ovu-Novel-13	ACAGCTA	LOC115221329	LOC106869839	NC_043014.1:47012423:47012425:+.aln	113	119	NA	NA	NA	NA	NA
Ovu-Mir-2-o24	TTTGATG	LOC115210243	LOC106882880	NC_043000.1:12366705:12366707:+.aln	745	751	FBgn0027951	ENSG00000057935	EVMG001659.1.1.5a4b936c	MTA3	MTA1-like
Ovu-Novel-88	TCAGCAG	LOC115218840	LOC106874365	NC_042997.1:86502657:86502659:-.aln	2633	2639	FBgn0052672	ENSG00000034713	EVMG004795.1	GABARAPL2	Atg8a
Ovu-Mir-31	TCTTGCC	LOC115209943	LOC106883624	NC_042997.1:51453722:51453724:+.aln	1128	1134	FBgn0053653	ENSG00000163618	NA	CADPS	Cadps
Ovu-Mir-277	TGCATTT	LOC115210701	LOC106867335	NC_043000.1:35790868:35790870:+.aln	2157	2163	NA	ENSG00000068400	NA	GRIPAP1	NA
Ovu-Novel-48	CCTTTGC	LOC115214750	LOC106879191	NC_043004.1:87657965:87657967:+.aln	1535	1541	FBgn0030756	ENSG00000145283	EVMG004709.1	SLC10A6	CG9903
Ovu-Novel-73	AATTATA	LOC115211768	LOC106878230	NC_042997.1:101635698:101635700:+.aln	2043	2049	FBgn0000546	ENSG00000012504	EVMG002559.1	NR1H4	EcR
Ovu-Novel-58	CTTAAAT	LOC115222521	LOC106869514	NC_043016.1:31127891:31127893:+.aln	6891	6897	NA	NA	EVMG006524.1	NA	NA
Ovu-Novel-73	AATTATA	LOC115229652	LOC106872132	NC_042998.1:107549787:107549789:+.aln	21	27	FBgn0038926	ENSG00000146433	EVMG003200.1	TMEM181	CG13409
Ovu-Novel-43	TCTTGAT	LOC115217838	LOC106884491	NC_043008.1:49963249:49963251:-.aln	714	720	FBgn0051116	ENSG00000114859	EVMG001870.1	CLCN2	ClC-a
Ovu-Mir-277	TGCATTT	LOC115222540	LOC106868978	NC_043016.1:15087061:15087063:+.aln	1881	1887	NA	NA	EVMG003118.1	NA	NA
Ovu-Novel-25-v1	GTCTTAA	LOC115222531	LOC106869513	NC_043016.1:31039171:31039173:+.aln	1920	1926	FBgn0030791	ENSG00000157191	EVMG003317.1	NECAP2	CG9132
Ovu-Novel-31	GACACGT	LOC115211612	LOC106876417	NC_043001.1:92211185:92211187:+.aln	620	626	NA	NA	NA	NA	NA
Ovu-Novel-7	ATAGCAA	LOC115208761	LOC106877909	NC_042998.1:99062533:99062535:+.aln	185	191	FBgn0030529	ENSG00000112782	EVMG001836.1	CLIC5	Clic
Ovu-Novel-13	ACAGCTA	LOC115217521	LOC106877185	NC_043007.1:31958875:31958877:-.aln	766	772	FBgn0030701	ENSG00000277222	EVMG006396.1	BTBD7	CG16952
Ovu-Mir-216-P2j	TGAGATT	LOC115215375	LOC106867106	NC_043005.1:57447862:57447864:+.aln	1112	1118	NA	NA	EVMG001640.1	NA	NA
Ovu-Mir-315	AATCAAA	LOC118765329	LOC106869306	NC_042997.1:176570268:176570270:+.aln	4303	4309	FBgn0260655	ENSG00000153339	EVMG000485.1	TRAPPC8	l(3)76BDm
Ovu-Novel-46	GTTGGAG	LOC115223682	LOC106884226	NC_042998.1:45648353:45648355:-.aln	825	831	FBgn0034249	NA	EVMG006648.1	NA	RhoGAP54D
Ovu-Mir-1992	ACTGCTG	LOC115211112	LOC106880470	NC_043000.1:150224361:150224363:+.aln	1262	1268	NA	NA	EVMG007305.1	NA	NA
Ovu-Mir-10-P2	TACGGGT	LOC115223979	LOC106882225	NC_043020.1:15074659:15074661:+.aln	699	705	NA	ENSG00000153827	EVMG003074.1	TRIP12	NA
Ovu-Bantam	TGATCTC	LOC115210189	LOC106883563	NC_043000.1:23450615:23450617:+.aln	4057	4063	NA	NA	EVMG017376.1.1.5a4b940a	NA	NA
Ovu-Novel-11	CAAAACC	LOC115211775	LOC106867882	NC_043001.1:42563918:42563920:-.aln	205	211	FBgn0052687	ENSG00000163428	EVMG000862.1	LRRC58	CG32687
Ovu-Novel-55	GAATTTT	LOC115213465	LOC106880527	NC_043002.1:56902040:56902042:-.aln	3193	3199	NA	NA	EVMG006541.1	NA	NA
Ovu-Novel-22	ACAGAAA	LOC115213527	LOC106879551	NC_043002.1:35063874:35063876:-.aln	637	643	FBgn0002783	ENSG00000139613	EVMG003471.1	SMARCC2	mor
Ovu-Mir-277	TGCATTT	LOC115209304	LOC106868451	NC_042999.1:117039493:117039495:+.aln	1361	1367	FBgn0286506	ENSG00000178802	EVMG005779.1.1.5a4b92e1	MPI	Mpi
Ovu-Novel-69-P1	AAATCAC	LOC115210198	LOC106880304	NC_043000.1:18121285:18121287:+.aln	694	700	FBgn0283438	ENSG00000170638	EVMG004819.1	TRABD	CG46280
Ovu-Novel-22	ACAGAAA	LOC115214070	LOC106872515	NC_043003.1:26928067:26928069:-.aln	429	435	NA	NA	NA	NA	NA
Ovu-Novel-81-v1	AGCTCCT	LOC115210325	LOC106877134	NC_043000.1:90195389:90195391:-.aln	2097	2103	FBgn0038463	ENSG00000093217	EVMG007139.1	XYLB	CG3534
Ovu-Novel-43	TCTTGAT	LOC115215371	LOC106872761	NC_043005.1:32771942:32771944:+.aln	2047	2053	NA	NA	NA	NA	NA
Ovu-Mir-137-v1	AGCAATA	LOC115217487	LOC106873922	NC_043007.1:70434144:70434146:-.aln	1029	1035	FBgn0011726	ENSG00000125868	EVMG013082.1	DSTN	tsr
Ovu-Mir-31	TCTTGCC	LOC118765329	LOC106869306	NC_042997.1:176570268:176570270:+.aln	2022	2028	FBgn0260655	ENSG00000153339	EVMG000485.1	TRAPPC8	l(3)76BDm
Ovu-Novel-43	TCTTGAT	LOC115217321	LOC106869493	NC_043007.1:64358643:64358645:+.aln	1315	1321	FBgn0026063	ENSG00000116141	EVMG002531.1	MARK1	KP78b
Ovu-Novel-40	GGGTTTA	LOC115211130	LOC106884171	NC_042997.1:131921169:131921171:-.aln	2317	2323	FBgn0037315	ENSG00000100422	EVMG006072.1	CERK	Cerk
Ovu-Mir-190	ACATATC	LOC115223966	LOC106882869	NC_043020.1:21227163:21227165:+.aln	3082	3088	NA	ENSG00000118596	EVMG011599.1	SLC16A7	NA
Ovu-Mir-277	TGCATTT	LOC115223391	LOC106879044	NC_043019.1:21322602:21322604:-.aln	283	289	NA	NA	NA	NA	NA
Ovu-Mir-315	AATCAAA	LOC115212055	LOC106872502	NC_043001.1:67730169:67730171:-.aln	846	852	NA	ENSG00000275993	NA	SIK1B	NA
Ovu-Mir-1	ACATTCC	LOC115209218	LOC106878292	NC_042999.1:137338927:137338929:+.aln	497	503	FBgn0085442	ENSG00000188580	EVMG004521.1	NKAIN2	NKAIN
Ovu-Novel-73	AATTATA	LOC115224811	LOC106877475	NC_043022.1:12500324:12500326:-.aln	552	558	FBgn0029843	ENSG00000196549	EVMG004068.1	MME	Nep1
Ovu-Mir-29-P1	TGGTGCT	LOC115214070	LOC106872515	NC_043003.1:26928067:26928069:-.aln	252	258	NA	NA	NA	NA	NA
Ovu-Mir-750	AGATCTG	LOC115232439	LOC106882970	NC_042998.1:93899972:93899974:-.aln	2831	2837	NA	NA	EVMG006290.1	NA	NA
Ovu-Novel-7	ATAGCAA	LOC115213028	LOC106876032	NC_043002.1:89459363:89459365:-.aln	1989	1995	NA	NA	EVMG013619.1	NA	NA
Ovu-Mir-29-P1	TGGTGCT	LOC115209348	LOC106879896	NC_042999.1:125068256:125068258:+.aln	1371	1377	NA	ENSG00000185875	EVMG009513.1	THNSL1	NA
Ovu-Mir-9	ACCAAAG	LOC115230986	LOC106881128	NC_042998.1:194406917:194406919:-.aln	993	999	NA	NA	EVMG010126.1	NA	NA
Ovu-Novel-38-v1	ATGATGA	LOC115217440	LOC106879606	NC_043007.1:9829716:9829718:+.aln	37	43	FBgn0038271	ENSG00000105819	EVMG006312.1	PMPCB	UQCR-C1
Ovu-Novel-56	TGCTAGC	LOC115210889	LOC106872160	NC_043000.1:79348035:79348037:-.aln	207	213	FBgn0261931	ENSG00000138411	EVMG001942.1	HECW2	CG42797
Ovu-Novel-57	TGAGTTT	LOC115209286	LOC106882163	NC_042999.1:135695874:135695876:-.aln	634	640	FBgn0037643	ENSG00000136143	EVMG003919.1	SUCLA2	ScsbetaA
Ovu-Mir-1175	GAATCTC	LOC115211812	LOC106875753	NC_043001.1:98553645:98553647:+.aln	330	336	FBgn0025637	ENSG00000113558	EVMG000209.1.1.5a4b9448	SKP1	SkpA
Ovu-Mir-76	ACAACGA	LOC115218342	LOC106872061	NC_043009.1:36687251:36687253:+.aln	4567	4573	FBgn0022029	ENSG00000198276	EVMG005563.1	UCKL1	l(2)k01209
Ovu-Mir-71	GTCTTTC	LOC115217906	LOC106869500	NC_042997.1:83504735:83504737:+.aln	1976	1982	FBgn0050495	ENSG00000240857	EVMG006307.1	RDH14	CG30495
Ovu-Mir-216-P2j	TGAGATT	LOC115219277	LOC106868623	NC_043010.1:22740257:22740259:+.aln	801	807	NA	NA	EVMG004512.1	NA	NA
Ovu-Novel-88	TCAGCAG	LOC115220789	LOC106872678	NC_043013.1:27465828:27465830:+.aln	1706	1712	FBgn0038145	ENSG00000069345	EVMG002542.1	DNAJA2	Droj2
Ovu-Mir-8	CAGTATT	LOC115216990	LOC106881844	NC_043007.1:29195669:29195671:+.aln	1401	1407	FBgn0011771	ENSG00000061676	EVMG001307.1.1.5a4b9474	NCKAP1	Hem
Ovu-Mir-315	AATCAAA	LOC115215098	LOC106872430	NC_043004.1:29880342:29880344:+.aln	1519	1525	NA	NA	NA	NA	NA
Ovu-Novel-45	TTCCAGC	LOC115223876	LOC106876789	NC_043020.1:4013714:4013716:-.aln	260	266	NA	NA	EVMG015764.1	NA	NA
Ovu-Mir-137-v1	AGCAATA	LOC115211095	LOC106869447	NC_043000.1:68111922:68111924:-.aln	3300	3306	FBgn0040283	ENSG00000072501	EVMG001764.1	SMC1A	SMC1
Ovu-Novel-23	ATCAAGG	LOC115213824	LOC106883127	NC_043003.1:7425827:7425829:-.aln	835	841	FBgn0259979	ENSG00000133313	EVMG003265.1	CNDP2	Cndp2
Ovu-Novel-73	AATTATA	LOC115228487	LOC106882925	NC_042998.1:160045378:160045380:-.aln	433	439	NA	ENSG00000105705	EVMG001819.1	SUGP1	NA
Ovu-Mir-317	TGTGTTC	LOC115219029	LOC106878017	NC_043010.1:16965447:16965449:+.aln	295	301	FBgn0036299	ENSG00000163975	EVMG000022.1	MELTF	Tsf2
Ovu-Mir-71	GTCTTTC	LOC115211711	LOC106868346	NC_043001.1:33666599:33666601:+.aln	1917	1923	FBgn0023520	ENSG00000105771	EVMG003130.1	SMG9	CG3857
Ovu-Novel-69-P1	AAATCAC	LOC115214136	LOC106884525	NC_043003.1:96547566:96547568:-.aln	557	563	NA	NA	NA	NA	NA
Ovu-Novel-17	GTCTTGC	LOC115215818	LOC106876569	NC_043005.1:28994356:28994358:+.aln	85	91	FBgn0035709	ENSG00000175766	EVMG003672.1	EIF4E1B	eIF4E4
Ovu-Mir-1993	GCATAAT	LOC115212780	LOC106879555	NC_043002.1:24698864:24698866:+.aln	2277	2283	FBgn0262730	ENSG00000181234	EVMG002033.1	TMEM132C	dtn
Ovu-Mir-34	CACTGCC	LOC115217456	LOC106869719	NC_043007.1:36393871:36393873:-.aln	472	478	FBgn0261020	ENSG00000120697	EVMG006219.1	ALG5	wol
Ovu-Mir-8	CAGTATT	LOC115230448	LOC106875265	NC_042998.1:121360257:121360259:+.aln	269	275	FBgn0051866	ENSG00000152382	EVMG000089.1	TADA1	Ada1-2
Ovu-Novel-22	ACAGAAA	LOC115214305	LOC106874204	NC_042997.1:107470471:107470473:+.aln	1263	1269	NA	ENSG00000116922	EVMG014400.1	C1orf109	NA
Ovu-Novel-64-v1	CAAGTAG	LOC115209263	LOC106878845	NC_042999.1:150361243:150361245:+.aln	1837	1843	FBgn0001105	ENSG00000078369	EVMG006537.1	GNB1	Gbeta13F
Ovu-Mir-71	GTCTTTC	LOC115220963	LOC106878385	NC_043013.1:14174:14176:-.aln	711	717	NA	NA	NA	NA	NA
Ovu-Mir-375	CGAACAA	LOC115224818	LOC106868831	NC_043022.1:19530162:19530164:-.aln	167	173	FBgn0015040	ENSG00000160870	EVMG007696.1	CYP3A7	Cyp9c1
Ovu-Novel-87-v1	TGCTCAG	LOC115213980	LOC106880102	NC_042997.1:113762222:113762224:+.aln	2467	2473	NA	ENSG00000196482	EVMG002583.1	ESRRG	NA
Ovu-Mir-216-P2j	TGAGATT	LOC115213020	LOC106873679	NC_043002.1:19659118:19659120:+.aln	59	65	NA	ENSG00000124688	EVMG011820.1	MAD2L1BP	NA
Ovu-Mir-33	CAATGCA	LOC115210742	LOC106878717	NC_043000.1:148267149:148267151:-.aln	1516	1522	FBgn0034894	ENSG00000145779	EVMG003636.1	TNFAIP8	sigmar
Ovu-Mir-2-o20-v1	GGCTGTG	LOC115224856	LOC106878630	NC_043022.1:15757324:15757326:+.aln	89	95	NA	NA	NA	NA	NA
Ovu-Mir-12	AATACTC	LOC115220707	LOC106878387	NC_043013.1:917267:917269:+.aln	4281	4287	NA	NA	EVMG002974.1.1.5a4b9279	NA	NA
Ovu-Novel-58	CTTAAAT	LOC115209321	LOC106868051	NC_042999.1:100537647:100537649:+.aln	20	26	FBgn0033032	NA	EVMG012144.1	NA	kune
Ovu-Novel-22	ACAGAAA	LOC115209301	LOC106872085	NC_042999.1:97579535:97579537:+.aln	41	47	NA	ENSG00000107959	EVMG006077.1	PITRM1	NA
Ovu-Novel-43	TCTTGAT	LOC115218342	LOC106872061	NC_043009.1:36687251:36687253:+.aln	2089	2095	FBgn0022029	ENSG00000198276	EVMG005563.1	UCKL1	l(2)k01209
Ovu-Mir-216-P2j	TGAGATT	LOC115209656	LOC106877485	NC_042999.1:62805460:62805462:-.aln	1245	1251	NA	NA	NA	NA	NA
Ovu-Mir-153	CTATGCA	LOC115219908	LOC106873897	NC_043011.1:49573213:49573215:-.aln	1473	1479	NA	NA	NA	NA	NA
Ovu-Novel-33	TCTCTTC	LOC115214940	LOC106872398	NC_043004.1:32218339:32218341:-.aln	2902	2908	NA	NA	NA	NA	NA
Ovu-Novel-73	AATTATA	LOC115223856	LOC106878409	NC_043020.1:3682840:3682842:-.aln	27	33	FBgn0036300	ENSG00000140650	EVMG005801.1	PMM2	Pmm2
Ovu-Mir-22-P1	AGGCAGC	LOC115212794	LOC106873672	NC_043002.1:20009338:20009340:-.aln	4454	4460	NA	NA	EVMG005875.1	NA	NA
Ovu-Mir-2-o24	TTTGATG	LOC115221786	LOC106877390	NC_043014.1:14224158:14224160:+.aln	1490	1496	FBgn0030456	ENSG00000274811	EVMG005289.1	CLPTM1L	CG4332
Ovu-Novel-7	ATAGCAA	LOC115216716	LOC106867264	NC_043006.1:72910552:72910554:+.aln	1377	1383	NA	NA	EVMG017151.1.1.5a4b93c1	NA	NA
Ovu-Novel-43	TCTTGAT	LOC115216597	LOC106881648	NC_043006.1:85441675:85441677:+.aln	977	983	NA	NA	NA	NA	NA
Ovu-Novel-26	TGTTCTC	LOC115212903	LOC106883192	NC_043002.1:69208039:69208041:+.aln	5086	5092	FBgn0003557	ENSG00000198373	EVMG004776.1.1.5a4b92f6	WWP2	Su(dx)
Ovu-Novel-64-v1	CAAGTAG	LOC115219731	LOC106874273	NC_043011.1:8979486:8979488:-.aln	1434	1440	FBgn0003514	ENSG00000101335	EVMG001241.1	MYL9	sqh
Ovu-Mir-750	AGATCTG	LOC115215484	LOC106871617	NC_042997.1:204311736:204311738:+.aln	1632	1638	FBgn0031813	ENSG00000087008	EVMG003256.1	ACOX3	CG9527
Ovu-Novel-11	CAAAACC	LOC115210716	LOC106881444	NC_043000.1:126123264:126123266:-.aln	1696	1702	NA	NA	EVMG016715.1	NA	NA
Ovu-Novel-42	TGCACAG	LOC115223816	LOC106880221	NC_043020.1:3415410:3415412:+.aln	1243	1249	NA	ENSG00000103353	EVMG003072.1	UBFD1	NA
Ovu-Novel-55	GAATTTT	LOC115226965	LOC106870387	NC_042998.1:184265492:184265494:+.aln	3093	3099	FBgn0040334	ENSG00000048140	EVMG015411.1	TSPAN17	Tsp3A
Ovu-Bantam	TGATCTC	LOC115230269	LOC106875263	NC_042998.1:121024139:121024141:-.aln	4701	4707	FBgn0035879	ENSG00000011454	NA	RABGAP1	GAPcenA
Ovu-Novel-73	AATTATA	LOC115216617	LOC106877132	NC_043006.1:27618948:27618950:-.aln	4567	4573	FBgn0028671	ENSG00000033627	NA	ATP6V0A1	Vha100-1
Ovu-Mir-279	TCTAGTC	LOC115223950	LOC106877535	NC_043020.1:27969671:27969673:-.aln	560	566	NA	ENSG00000168234	EVMG000717.1	TTC39C	NA
Ovu-Novel-73	AATTATA	LOC115218760	LOC106868156	NC_043010.1:46612871:46612873:+.aln	388	394	FBgn0002932	NA	NA	NA	neur
Ovu-Mir-277	TGCATTT	LOC115221828	LOC106877712	NC_043014.1:19307188:19307190:-.aln	1019	1025	FBgn0038874	ENSG00000121853	EVMG010391.1	GHSR	ETHR
Ovu-Novel-33	TCTCTTC	LOC115210995	LOC106881004	NC_042997.1:168060231:168060233:+.aln	816	822	FBgn0027095	ENSG00000145050	EVMG003079.1	MANF	Manf
Ovu-Mir-2-o24	TTTGATG	LOC115219069	LOC106874548	NC_043010.1:31557236:31557238:+.aln	58	64	FBgn0030067	ENSG00000198042	EVMG013697.1	MAK16	Rbm13
Ovu-Novel-22	ACAGAAA	LOC115214904	LOC106883169	NC_043004.1:90779311:90779313:+.aln	1743	1749	FBgn0000464	ENSG00000273993	EVMG001171.1	PTPRK	Lar
Ovu-Novel-55	GAATTTT	LOC115209059	LOC106875713	NC_042999.1:131087712:131087714:-.aln	1774	1780	FBgn0015024	ENSG00000180138	EVMG007088.1	CSNK1A1L	CkIalpha
Ovu-Mir-315	AATCAAA	LOC115211666	LOC106881100	NC_043001.1:89501131:89501133:-.aln	276	282	FBgn0260862	ENSG00000151532	EVMG005493.1	VTI1A	Vti1a
Ovu-Novel-73	AATTATA	LOC115230775	LOC106875875	NC_042998.1:60445482:60445484:+.aln	1080	1086	NA	ENSG00000131781	EVMG001004.1	FMO5	NA
Ovu-Mir-1994-P1	CTGTCTC	LOC115226545	LOC106878050	NC_043026.1:5912662:5912664:-.aln	824	830	FBgn0025800	ENSG00000166949	NA	SMAD3	Smox
Ovu-Mir-2-o20-v1	GGCTGTG	LOC115215013	LOC106875749	NC_043004.1:103415933:103415935:+.aln	510	516	NA	NA	NA	NA	NA
Ovu-Novel-55	GAATTTT	LOC115211773	LOC106869167	NC_043001.1:40544673:40544675:-.aln	500	506	FBgn0012034	ENSG00000005187	EVMG006775.1	ACSM3	AcCoAS
Ovu-Mir-216-P2j	TGAGATT	LOC115209322	LOC106870264	NC_042999.1:101530073:101530075:-.aln	841	847	FBgn0036805	ENSG00000255112	EVMG002917.1	CHMP1B	Chmp1
Ovu-Novel-25-v1	GTCTTAA	LOC115211133	LOC106880499	NC_043000.1:85685448:85685450:+.aln	2468	2474	NA	ENSG00000165458	EVMG004422.1	INPPL1	NA
Ovu-Novel-69-P1	AAATCAC	LOC115221083	LOC106877690	NC_043013.1:51977854:51977856:-.aln	1278	1284	NA	ENSG00000100124	NA	ANKRD54	NA
Ovu-Mir-33	CAATGCA	LOC115210682	LOC106870218	NC_043000.1:66038383:66038385:+.aln	91	97	NA	NA	NA	NA	NA
Ovu-Novel-33	TCTCTTC	LOC115210243	LOC106882880	NC_043000.1:12366705:12366707:+.aln	1829	1835	FBgn0027951	ENSG00000057935	EVMG001659.1.1.5a4b936c	MTA3	MTA1-like
Ovu-Novel-73	AATTATA	LOC115215548	LOC106878938	NC_042997.1:23533255:23533257:+.aln	1996	2002	NA	ENSG00000262304	EVMG006516.1	AC027796.3	NA
Ovu-Mir-216-P2j	TGAGATT	LOC115212935	LOC106876881	NC_043002.1:35518115:35518117:-.aln	4129	4135	NA	ENSG00000088325	NA	TPX2	NA
Ovu-Mir-210-P15-v1	CGCACAA	LOC115220360	LOC106870814	NC_043012.1:2365781:2365783:+.aln	150	156	FBgn0259482	ENSG00000120162	EVMG003139.1	MOB3B	Mob3
Ovu-Novel-57	TGAGTTT	LOC115213502	LOC106882562	NC_043002.1:46778165:46778167:-.aln	302	308	FBgn0010246	ENSG00000197879	EVMG001556.1	MYO1C	Myo61F
Ovu-Mir-9	ACCAAAG	LOC115221083	LOC106877690	NC_043013.1:51977854:51977856:-.aln	11	17	NA	ENSG00000100124	NA	ANKRD54	NA
Ovu-Novel-73	AATTATA	LOC115212097	LOC106881110	NC_043001.1:89735015:89735017:+.aln	3232	3238	NA	NA	EVMG000782.1	NA	NA
Ovu-Mir-12	AATACTC	LOC115213438	LOC106871477	NC_043002.1:24227194:24227196:-.aln	100	106	NA	ENSG00000126773	NA	PCNX4	NA
Ovu-Novel-38-v1	ATGATGA	LOC115218477	LOC106870672	NC_042997.1:120044437:120044439:-.aln	117	123	FBgn0035558	ENSG00000172318	EVMG002205.1	B3GALT1	CG11357
Ovu-Novel-55	GAATTTT	LOC115218236	LOC106877729	NC_043009.1:56089806:56089808:-.aln	36	43	FBgn0032884	ENSG00000132963	EVMG006111.1	POMP	Pomp
Ovu-Novel-33	TCTCTTC	LOC115209968	LOC106876034	NC_042999.1:135124724:135124726:+.aln	4122	4128	NA	NA	NA	NA	NA
Ovu-Novel-74	GATCATG	LOC115214155	LOC106884399	NC_042997.1:101927212:101927214:+.aln	50	56	FBgn0083968	ENSG00000099800	EVMG006971.1	TIMM13	CG34132
Ovu-Mir-8	CAGTATT	LOC115211654	LOC106870174	NC_043001.1:30617759:30617761:-.aln	294	300	FBgn0033274	ENSG00000256591	EVMG007265.1	AP003108.2	CG14757
Ovu-Mir-1992	ACTGCTG	LOC115212922	LOC106881074	NC_043002.1:85881505:85881507:-.aln	1041	1047	FBgn0037912	ENSG00000100075	EVMG006675.1	SLC25A1	sea
Ovu-Mir-1	ACATTCC	LOC115211835	LOC106867856	NC_043001.1:44048037:44048039:-.aln	1383	1389	NA	ENSG00000197429	EVMG000867.1	IPP	NA
Ovu-Novel-45	TTCCAGC	LOC115216321	LOC106871873	NC_043006.1:85767766:85767768:-.aln	535	541	FBgn0011570	ENSG00000077549	EVMG001957.1	CAPZB	cpb
Ovu-Mir-1994-P1	CTGTCTC	LOC115223169	LOC106873355	NC_042998.1:143871864:143871866:+.aln	1012	1018	NA	NA	EVMG006628.1	NA	NA
Ovu-Mir-1	ACATTCC	LOC115217481	LOC106880323	NC_043007.1:62339534:62339536:+.aln	4007	4013	FBgn0086346	ENSG00000162819	EVMG003140.1.1.5a4b9350	BROX	ALiX
Ovu-Novel-73	AATTATA	LOC115218274	LOC106877874	NC_043009.1:36428999:36429001:-.aln	2864	2870	FBgn0031284	ENSG00000148985	EVMG003789.1	PGAP2	PGAP2
Ovu-Mir-2-o24	TTTGATG	LOC115210903	LOC106871950	NC_043000.1:71782105:71782107:+.aln	191	197	FBgn0037849	ENSG00000163449	EVMG002610.1	TMEM169	CG4596
Ovu-Mir-8	CAGTATT	LOC115215257	LOC106874979	NC_043004.1:86819396:86819398:-.aln	202	208	FBgn0030465	ENSG00000104331	EVMG006633.1	IMPAD1	CG15743
Ovu-Mir-2-o24	TTTGATG	LOC115224250	LOC106872875	NC_043021.1:1104871:1104873:+.aln	546	552	FBgn0030802	ENSG00000139726	EVMG003409.1	DENR	DENR
Ovu-Novel-8	ATGTTCC	LOC115223075	LOC106874286	NC_043018.1:11389336:11389338:-.aln	460	466	NA	ENSG00000078902	EVMG000814.1	TOLLIP	NA
Ovu-Mir-1992	ACTGCTG	LOC115212773	LOC106873553	NC_043002.1:54707710:54707712:-.aln	239	245	NA	NA	EVMG006113.1	NA	NA
Ovu-Mir-750	AGATCTG	LOC115209407	LOC106874768	NC_042999.1:138674222:138674224:-.aln	1110	1116	NA	NA	NA	NA	NA
Ovu-Mir-33	CAATGCA	LOC115227964	LOC106879467	NC_042998.1:49095067:49095069:+.aln	1777	1783	FBgn0265042	ENSG00000184185	EVMG004082.1.1.5a4b95cd	KCNJ12	Irk1
Ovu-Novel-19	CACAGAC	LOC115226965	LOC106870387	NC_042998.1:184265492:184265494:+.aln	1686	1692	FBgn0040334	ENSG00000048140	EVMG015411.1	TSPAN17	Tsp3A
Ovu-Mir-96-P2	GTGCCAA	LOC115211885	LOC106876142	NC_043001.1:122146837:122146839:-.aln	810	816	NA	ENSG00000178927	EVMG001740.1.4.5a4b921c	CYBC1	NA
Ovu-Mir-2-o24	TTTGATG	LOC115223910	LOC106874999	NC_043020.1:4168862:4168864:-.aln	141	147	FBgn0035438	ENSG00000167468	EVMG005671.1	GPX4	PHGPx
Ovu-Novel-13	ACAGCTA	LOC115212984	LOC106875696	NC_043002.1:50298989:50298991:+.aln	961	967	NA	NA	EVMG007571.1	NA	NA
Ovu-Novel-58	CTTAAAT	LOC115223559	LOC106878377	NC_043019.1:19691752:19691754:+.aln	419	425	FBgn0035173	ENSG00000152779	EVMG016161.1	SLC16A12	CG13907
Ovu-Mir-8	CAGTATT	LOC115212920	LOC106880063	NC_043002.1:46024561:46024563:+.aln	2271	2277	NA	ENSG00000087842	EVMG001736.1	PIR	NA
Ovu-Mir-96-P2	GTGCCAA	LOC115222698	LOC106868884	NC_043016.1:26079910:26079912:+.aln	1970	1976	FBgn0028427	ENSG00000166333	EVMG004708.1	ILK	Ilk
Ovu-Novel-33	TCTCTTC	LOC115212396	LOC106876228	NC_043001.1:38330425:38330427:+.aln	2998	3004	FBgn0026252	NA	EVMG000769.1	NA	msk
Ovu-Novel-38-v1	ATGATGA	LOC115221449	LOC106880242	NC_043014.1:34009039:34009041:+.aln	59	65	FBgn0010786	ENSG00000256269	EVMG004883.1	HMBS	l(3)02640
Ovu-Mir-9	ACCAAAG	LOC115216482	LOC106869320	NC_042997.1:175558963:175558965:+.aln	1050	1056	FBgn0262740	ENSG00000142459	NA	EVI5L	Evi5
Ovu-Novel-73	AATTATA	LOC115219127	LOC106874054	NC_043010.1:31031574:31031576:-.aln	541	547	NA	ENSG00000167232	NA	ZNF91	NA
Ovu-Novel-58	CTTAAAT	LOC115229748	LOC106875940	NC_042998.1:90792683:90792685:+.aln	118	124	FBgn0035838	ENSG00000138231	EVMG001644.1	DBR1	ldbr
Ovu-Novel-55	GAATTTT	LOC115210879	LOC106876889	NC_043000.1:104483720:104483722:-.aln	374	380	FBgn0028648	ENSG00000136897	EVMG008223.1	MRPL50	mRpL50
Ovu-Mir-96-P2	GTGCCAA	LOC115232455	LOC106869805	NC_042998.1:121591433:121591435:-.aln	607	613	FBgn0005355	ENSG00000107882	EVMG005922.1	SUFU	Su(fu)
Ovu-Mir-9	ACCAAAG	LOC115225311	LOC106872528	NC_043023.1:4432935:4432937:+.aln	3452	3458	FBgn0034802	NA	EVMG002521.1	NA	CNBP
Ovu-Mir-31	TCTTGCC	LOC115210262	LOC106871826	NC_043000.1:64263210:64263212:-.aln	429	435	FBgn0029912	ENSG00000144747	EVMG001614.1	TMF1	CG4557
Ovu-Novel-24-v1	GCACTAA	LOC115209324	LOC106881143	NC_042999.1:109651870:109651872:-.aln	4982	4988	NA	NA	EVMG006292.1	NA	NA
Ovu-Bantam	TGATCTC	LOC115220371	LOC106880847	NC_043012.1:7795986:7795988:+.aln	1734	1740	FBgn0000018	ENSG00000173867	EVMG007382.1	AC013489.1	abo
Ovu-Novel-58	CTTAAAT	LOC115222459	LOC106876257	NC_043016.1:21645332:21645334:-.aln	2301	2307	NA	NA	EVMG006319.1	NA	NA
Ovu-Novel-88	TCAGCAG	LOC115229258	LOC106882475	NW_021832571.1:37363:37365:+.aln	169	175	NA	NA	NA	NA	NA
Ovu-Mir-281	GCTCCCT	LOC115212822	LOC106881455	NC_043002.1:89309752:89309754:-.aln	3491	3497	NA	ENSG00000153982	EVMG003346.1	GDPD1	NA
Ovu-Novel-22	ACAGAAA	LOC115209126	LOC106868148	NC_042999.1:128721534:128721536:-.aln	48	54	FBgn0024689	ENSG00000284369	EVMG005021.1	COG5	fws
Ovu-Mir-67	GGTTGTG	LOC115217611	LOC106872259	NC_042997.1:88497103:88497105:-.aln	1488	1494	FBgn0036354	ENSG00000116213	EVMG001483.1_EVMG016619.1	WRAP73	Poc1
Ovu-Novel-25-v1	GTCTTAA	LOC115220592	LOC106872533	NC_043012.1:10731100:10731102:-.aln	1400	1406	NA	ENSG00000140386	EVMG007248.1	SCAPER	NA
Ovu-Novel-73	AATTATA	LOC115214480	LOC106870467	NC_043003.1:98095482:98095484:+.aln	188	194	NA	NA	NA	NA	NA
Ovu-Mir-210-P15-v1	CGCACAA	LOC115209505	LOC106872090	NC_042999.1:97273060:97273062:+.aln	673	679	NA	ENSG00000234616	NA	JRK	NA
Ovu-Novel-73	AATTATA	LOC115209107	LOC106884384	NC_042999.1:63842387:63842389:+.aln	1271	1277	FBgn0036811	ENSG00000161920	EVMG000649.1	MED11	MED11
Ovu-Novel-25-v1	GTCTTAA	LOC115217329	LOC106880239	NC_043007.1:59039777:59039779:-.aln	4318	4324	FBgn0012051	ENSG00000135773	EVMG006103.1	CAPN9	CalpA
Ovu-Mir-190	ACATATC	LOC115221407	LOC106869195	NC_043014.1:48662844:48662846:-.aln	154	160	FBgn0040005	ENSG00000125875	EVMG014668.1	TBC1D20	CG17883
Ovu-Novel-11	CAAAACC	LOC115215738	LOC106880027	NC_043005.1:45841436:45841438:-.aln	594	601	FBgn0032123	ENSG00000137571	EVMG003868.1	SLCO5A1	Oatp30B
Ovu-Bantam	TGATCTC	LOC118765329	LOC106869306	NC_042997.1:176570268:176570270:+.aln	4389	4395	FBgn0260655	ENSG00000153339	EVMG000485.1	TRAPPC8	l(3)76BDm
Ovu-Novel-87-v1	TGCTCAG	LOC115215619	LOC106867842	NC_043005.1:96170381:96170383:+.aln	103	109	NA	NA	EVMG004729.1	NA	NA
Ovu-Mir-317	TGTGTTC	LOC115214982	LOC106874972	NC_043004.1:86932679:86932681:+.aln	66	72	NA	ENSG00000276043	EVMG006120.1	UHRF1	NA
Ovu-Mir-1984-P1	ATAGGGC	LOC115214078	LOC106881908	NC_043003.1:89203535:89203537:+.aln	5716	5722	NA	ENSG00000165895	EVMG003196.1	ARHGAP42	NA
Ovu-Novel-58	CTTAAAT	LOC115210654	LOC106872189	NC_043000.1:23929010:23929012:+.aln	159	165	FBgn0051119	ENSG00000163517	EVMG002711.1	HDAC11	HDAC11
Ovu-Mir-1992	ACTGCTG	LOC115226965	LOC106870387	NC_042998.1:184265492:184265494:+.aln	4529	4535	FBgn0040334	ENSG00000048140	EVMG015411.1	TSPAN17	Tsp3A
Ovu-Novel-51	GGCAGGG	LOC115216739	LOC106876202	NC_043006.1:54617367:54617369:-.aln	458	464	FBgn0030573	ENSG00000172113	EVMG000082.1	NME6	nmdyn-D6
Ovu-Novel-26	TGTTCTC	LOC115211829	LOC106874504	NC_043001.1:22728263:22728265:+.aln	2303	2309	FBgn0010583	ENSG00000158092	EVMG004383.1	NCK1	dock
Ovu-Mir-9	ACCAAAG	LOC115214911	LOC106867807	NC_043004.1:23474846:23474848:-.aln	28	34	FBgn0051183	ENSG00000169418	EVMG007171.1	NPR1	CG31183
Ovu-Novel-22	ACAGAAA	LOC115222077	LOC106877021	NC_043015.1:47942388:47942390:+.aln	1014	1020	FBgn0034720	ENSG00000189337	EVMG003877.1	KAZN	Liprin-gamma
Ovu-Mir-8	CAGTATT	LOC115216414	LOC106880362	NC_043006.1:26497929:26497931:+.aln	1169	1175	FBgn0013762	ENSG00000164885	EVMG004346.1	CDK5	Cdk5
Ovu-Mir-12	AATACTC	LOC115209685	LOC106884387	NC_042999.1:63651537:63651539:-.aln	568	574	NA	ENSG00000003056	NA	M6PR	NA
Ovu-Mir-12	AATACTC	LOC115215375	LOC106867106	NC_043005.1:57447862:57447864:+.aln	451	457	NA	NA	EVMG001640.1	NA	NA
Ovu-Novel-8	ATGTTCC	LOC115223923	LOC106873744	NC_043020.1:9181774:9181776:-.aln	68	74	NA	NA	EVMG013875.1	NA	NA
Ovu-Mir-71	GTCTTTC	LOC115215662	LOC106867250	NC_043005.1:101489248:101489250:-.aln	1120	1126	FBgn0086675	ENSG00000162374	EVMG006105.1.1.5a4b9182	ELAVL4	fne
Ovu-Novel-58	CTTAAAT	LOC115219707	LOC106880797	NC_043011.1:32056996:32056998:+.aln	49	55	NA	NA	EVMG013236.1	NA	NA
Ovu-Novel-58	CTTAAAT	LOC115214113	LOC106880534	NC_043003.1:39120846:39120848:+.aln	626	632	FBgn0027611	ENSG00000104774	NA	MAN2B1	LManII
Ovu-Novel-33	TCTCTTC	LOC115213087	LOC106869898	NC_042997.1:209079968:209079970:+.aln	2349	2355	NA	NA	NA	NA	NA
Ovu-Mir-278	CCCACCG	LOC115213900	LOC106870575	NC_043003.1:105289677:105289679:-.aln	804	810	FBgn0031267	ENSG00000151151	EVMG013098.1	IPMK	Ipk2
Ovu-Mir-31	TCTTGCC	LOC115217123	LOC106869497	NC_043007.1:64366006:64366008:-.aln	3001	3007	FBgn0032054	ENSG00000124217	EVMG007209.1	MOCS3	Uba4
Ovu-Mir-1	ACATTCC	LOC115232555	LOC106877275	NC_042998.1:51510747:51510749:+.aln	210	216	FBgn0031815	ENSG00000278519	EVMG004231.1	MBOAT7	frj
Ovu-Novel-39	GCAAGGC	LOC115217959	LOC106880182	NC_043008.1:33652745:33652747:+.aln	765	771	FBgn0033663	ENSG00000167004	EVMG002689.1	PDIA3	ERp60
Ovu-Novel-55	GAATTTT	LOC115210849	LOC106878585	NC_043000.1:147362962:147362964:-.aln	227	233	NA	ENSG00000129988	EVMG012826.1	LBP	NA
Ovu-Mir-750	AGATCTG	LOC115223203	LOC106867415	NC_043018.1:6008480:6008482:+.aln	384	390	FBgn0031633	ENSG00000168522	EVMG002227.1	FNTA	Fnta
Ovu-Novel-58	CTTAAAT	LOC115216408	LOC106879481	NC_043006.1:29965055:29965057:-.aln	1807	1813	FBgn0264922	ENSG00000188612	EVMG001488.1	SUMO2	smt3
Ovu-Novel-88	TCAGCAG	LOC115210724	LOC106870734	NC_043000.1:105742388:105742390:-.aln	11905	11911	FBgn0020379	ENSG00000288283	EVMG003686.1	RFX1	Rfx
Ovu-Novel-26	TGTTCTC	LOC115224228	LOC106881937	NC_043021.1:8354298:8354300:+.aln	303	309	FBgn0033188	ENSG00000171724	EVMG004417.1	VAT1L	Drat
Ovu-Novel-33	TCTCTTC	LOC115212775	LOC106880734	NC_043002.1:73755607:73755609:-.aln	132	138	NA	NA	NA	NA	NA
Ovu-Mir-1	ACATTCC	LOC115216746	LOC106868089	NC_043006.1:53652792:53652794:+.aln	5216	5222	NA	ENSG00000187650	EVMG016495.1	VMAC	NA
Ovu-Novel-88	TCAGCAG	LOC115219642	LOC106874749	NC_043011.1:33444464:33444466:+.aln	2188	2194	NA	NA	EVMG006015.1	NA	NA
Ovu-Mir-2-o20-v1	GGCTGTG	LOC115212052	LOC106879052	NC_043001.1:108684775:108684777:+.aln	375	381	FBgn0026080	ENSG00000172977	EVMG001178.1_EVMG003853.1	KAT5	Tip60
Ovu-Mir-2-o24	TTTGATG	LOC115209141	LOC106876010	NC_042999.1:108875543:108875545:+.aln	2552	2558	FBgn0041096	ENSG00000115183	EVMG004671.1_EVMG007778.1	TANC1	rols
Ovu-Mir-216-P2j	TGAGATT	LOC115210396	LOC106867660	NC_042997.1:183763026:183763028:+.aln	1634	1640	FBgn0038947	ENSG00000152700	EVMG004085.1	SAR1B	Sar1
Ovu-Mir-76	ACAACGA	LOC115209133	LOC106878125	NC_042999.1:165380112:165380114:-.aln	5166	5172	FBgn0001301	ENSG00000076321	EVMG003438.1	KLHL20	kel
Ovu-Novel-33	TCTCTTC	LOC115216606	LOC106882000	NC_043006.1:26259289:26259291:-.aln	2706	2712	NA	NA	NA	NA	NA
Ovu-Mir-10-P3	CTCAGGG	LOC115214305	LOC106874204	NC_042997.1:107470471:107470473:+.aln	109	115	NA	ENSG00000116922	EVMG014400.1	C1orf109	NA
Ovu-Mir-137-v1	AGCAATA	LOC115212324	LOC106871057	NC_043001.1:87601740:87601742:-.aln	829	835	NA	NA	EVMG010964.1	NA	NA
Ovu-Mir-1994-P1	CTGTCTC	LOC115219521	LOC106875029	NC_043010.1:49903476:49903478:+.aln	970	976	NA	NA	NA	NA	NA
Ovu-Novel-19	CACAGAC	LOC115212822	LOC106881455	NC_043002.1:89309752:89309754:-.aln	3014	3020	NA	ENSG00000153982	EVMG003346.1	GDPD1	NA
Ovu-Mir-29-P1	TGGTGCT	LOC115222897	LOC106868798	NC_043017.1:18565151:18565153:-.aln	421	427	FBgn0033224	ENSG00000104872	EVMG015193.1	PIH1D1	Nop17l
Ovu-Novel-46	GTTGGAG	LOC115211732	LOC106874395	NC_043001.1:29339151:29339153:+.aln	2160	2166	FBgn0010352	ENSG00000197444	EVMG005247.1	OGDHL	Nc73EF
Ovu-Mir-317	TGTGTTC	LOC115209094	LOC106872086	NC_042999.1:97295857:97295859:-.aln	7350	7356	NA	NA	NA	NA	NA
Ovu-Novel-73	AATTATA	LOC115210368	LOC106867327	NC_043000.1:81631343:81631345:+.aln	2454	2460	FBgn0085421	ENSG00000091428	NA	RAPGEF4	Epac
Ovu-Mir-1992	ACTGCTG	LOC115217842	LOC106870945	NC_043008.1:77110520:77110522:-.aln	136	142	NA	NA	EVMG000635.1	NA	NA
Ovu-Novel-73	AATTATA	LOC115210404	LOC106878490	NC_043000.1:79655637:79655639:-.aln	18	24	FBgn0033540	ENSG00000134759	EVMG006044.1	ELP2	Elp2
Ovu-Novel-38-v1	ATGATGA	LOC115222888	LOC106873104	NC_043017.1:17925128:17925130:+.aln	326	332	NA	NA	NA	NA	NA
Ovu-Mir-31	TCTTGCC	LOC115211790	LOC106871757	NC_043001.1:22083007:22083009:+.aln	15	21	FBgn0025716	ENSG00000077080	EVMG002240.1	ACTL6B	Bap55
Ovu-Mir-1994-P1	CTGTCTC	LOC118762453	LOC106872048	NC_042999.1:55950749:55950751:-.aln	3400	3406	NA	NA	NA	NA	NA
Ovu-Mir-7	GTCTTCC	LOC115217238	LOC106876700	NC_043007.1:14263724:14263726:-.aln	194	200	FBgn0027602	ENSG00000125485	EVMG003613.1	DDX31	CG8611
Ovu-Bantam	TGATCTC	LOC115215217	LOC106879196	NC_043004.1:87260326:87260328:+.aln	4268	4274	FBgn0005586	ENSG00000152932	EVMG002315.1	RAB3C	Rab3
Ovu-Mir-190	ACATATC	LOC115222920	LOC106884098	NC_043017.1:6704018:6704020:+.aln	16	22	FBgn0015721	ENSG00000166402	EVMG001947.1	TUB	ktub
Ovu-Novel-67	CTCACCC	LOC115209116	LOC106872300	NC_042999.1:83291810:83291812:+.aln	2943	2949	FBgn0011259	ENSG00000167680	EVMG000726.1	SEMA6B	Sema1a
Ovu-Novel-81-v1	AGCTCCT	LOC115211033	LOC106881694	NC_043000.1:95692010:95692012:-.aln	1753	1759	NA	NA	NA	NA	NA
Ovu-Novel-70	GCATTTA	LOC115232603	LOC106871728	NC_042998.1:119767624:119767626:+.aln	435	441	NA	NA	EVMG000999.1.1.5a4b9412	NA	NA
Ovu-Novel-30	TGGTTCC	LOC115219095	LOC106876395	NC_043010.1:35734261:35734263:+.aln	731	737	FBgn0034674	NA	EVMG004674.1	NA	CG9304
Ovu-Mir-33	CAATGCA	LOC115212920	LOC106880063	NC_043002.1:46024561:46024563:+.aln	2468	2474	NA	ENSG00000087842	EVMG001736.1	PIR	NA
Ovu-Mir-34	CACTGCC	LOC115216407	LOC106869568	NC_043006.1:72079622:72079624:+.aln	90	96	NA	NA	NA	NA	NA
Ovu-Mir-1992	ACTGCTG	LOC115223443	LOC106868995	NC_043019.1:18917564:18917566:+.aln	1006	1012	FBgn0024352	ENSG00000168439	EVMG004894.1	STIP1	Stip1
Ovu-Novel-1	CATCCCC	LOC115216341	LOC106869835	NC_043006.1:65774851:65774853:+.aln	3321	3327	FBgn0283657	ENSG00000198586	EVMG006362.1	TLK1	Tlk
Ovu-Novel-13	ACAGCTA	LOC115208949	LOC106882326	NC_042997.1:129254418:129254420:-.aln	12	18	FBgn0051729	ENSG00000166377	EVMG006924.1_EVMG005831.1	ATP9B	CG31729
Ovu-Novel-22	ACAGAAA	LOC115209887	LOC106875592	NC_042999.1:151021501:151021503:+.aln	1212	1218	FBgn0067102	ENSG00000148154	EVMG007047.1	UGCG	GlcT
Ovu-Novel-55	GAATTTT	LOC115220246	LOC106870815	NC_043012.1:4379427:4379429:+.aln	1752	1758	NA	ENSG00000172270	EVMG007405.1	BSG	NA
Ovu-Novel-55	GAATTTT	LOC115214535	LOC106876155	NC_043003.1:71381616:71381618:+.aln	32	38	NA	ENSG00000122733	EVMG014402.1	PHF24	NA
Ovu-Mir-96-P2	GTGCCAA	LOC115215440	LOC106882330	NC_043005.1:65993148:65993150:+.aln	5467	5473	FBgn0013334	ENSG00000169895	EVMG004292.1	SYAP1	Sap47
Ovu-Mir-193-P1	GGCCAGT	LOC115221119	LOC106878393	NC_043013.1:271528:271530:+.aln	867	873	FBgn0034943	ENSG00000010932	EVMG006204.1	FMO1	Fmo-1
Ovu-Novel-3-v1	GCCGACA	LOC115224032	LOC106882466	NC_043020.1:21757011:21757013:-.aln	3861	3867	FBgn0024734	ENSG00000184007	EVMG002261.1.2.5a4b94ad	PTP4A2	PRL-1
Ovu-Mir-1994-P1	CTGTCTC	LOC115219882	LOC106881825	NC_043011.1:26467786:26467788:+.aln	1335	1341	FBgn0261068	ENSG00000130332	EVMG004765.1	LSM7	LSm7
Ovu-Novel-55	GAATTTT	LOC115213025	LOC106882348	NC_043002.1:87840037:87840039:+.aln	700	706	NA	ENSG00000077585	NA	GPR137B	NA
Ovu-Bantam	TGATCTC	LOC115211133	LOC106880499	NC_043000.1:85685448:85685450:+.aln	1083	1089	NA	ENSG00000165458	EVMG004422.1	INPPL1	NA
Ovu-Novel-56	TGCTAGC	LOC115216687	LOC106876198	NC_043006.1:54866395:54866397:-.aln	1867	1873	FBgn0027497	ENSG00000115216	EVMG002305.1	NRBP1	Madm
Ovu-Novel-33	TCTCTTC	LOC115225842	LOC106870513	NC_043024.1:867000:867002:-.aln	144	150	NA	ENSG00000173852	EVMG006000.1	DPY19L1	NA
Ovu-Mir-190	ACATATC	LOC115211116	LOC106881370	NC_043000.1:126114976:126114978:+.aln	3864	3870	FBgn0019968	ENSG00000137177	EVMG006384.1	KIF13A	Khc-73
Ovu-Novel-57	TGAGTTT	LOC115218399	LOC106871927	NC_043009.1:16890967:16890969:-.aln	265	271	FBgn0031601	ENSG00000141759	EVMG004985.1	TXNL4A	Dim1
Ovu-Novel-26	TGTTCTC	LOC115213465	LOC106880527	NC_043002.1:56902040:56902042:-.aln	5177	5183	NA	NA	EVMG006541.1	NA	NA
Ovu-Novel-16-v1	AATCGGA	LOC115222887	LOC106877794	NC_043017.1:9901278:9901280:+.aln	1588	1594	FBgn0004915	ENSG00000137947	EVMG001024.1	GTF2B	TfIIB
Ovu-Novel-19	CACAGAC	LOC115221329	LOC106869839	NC_043014.1:47012423:47012425:+.aln	2586	2592	NA	NA	NA	NA	NA
Ovu-Novel-13	ACAGCTA	LOC115212530	LOC106869571	NC_042997.1:53596817:53596819:+.aln	2095	2101	NA	NA	EVMG004724.1	NA	NA
Ovu-Novel-7	ATAGCAA	LOC115210353	LOC106884507	NC_043000.1:156345801:156345803:+.aln	1149	1155	FBgn0033062	ENSG00000087087	EVMG000112.1	SRRT	Ars2
Ovu-Mir-33	CAATGCA	LOC115209655	LOC106881923	NC_042997.1:176636645:176636647:+.aln	1440	1446	FBgn0035601	ENSG00000244687	EVMG006774.1	UBE2V1	Uev1A
Ovu-Novel-8	ATGTTCC	LOC115217338	LOC106878963	NC_043007.1:61972199:61972201:+.aln	1280	1286	NA	NA	EVMG000620.1	NA	NA
Ovu-Mir-1994-P1	CTGTCTC	LOC115223778	LOC106872638	NC_043020.1:1337518:1337520:-.aln	218	224	NA	ENSG00000112992	NA	NNT	NA
Ovu-Novel-11	CAAAACC	LOC115229985	LOC106869104	NC_042998.1:175305632:175305634:+.aln	174	180	FBgn0036775	ENSG00000168495	EVMG004126.1	POLR3D	RpIIIC53
Ovu-Mir-2-o24	TTTGATG	LOC115228319	LOC106882438	NC_042998.1:98393877:98393879:+.aln	4510	4516	FBgn0052103	ENSG00000148339	EVMG007067.1	SLC25A25	SCaMC
Ovu-Novel-26	TGTTCTC	LOC115222300	LOC106873354	NC_042998.1:143990450:143990452:-.aln	2380	2386	FBgn0259174	ENSG00000069869	EVMG006549.1.1.5a4b913f	NEDD4	Nedd4
Ovu-Mir-124	GTGCCTT	LOC115210905	LOC106875254	NC_043000.1:72129409:72129411:+.aln	207	213	NA	NA	EVMG014539.1	NA	NA
Ovu-Novel-39	GCAAGGC	LOC115212783	LOC106875147	NC_043002.1:67556441:67556443:-.aln	1045	1051	FBgn0032731	ENSG00000142634	EVMG004907.1	EFHD2	Swip-1
Ovu-Mir-750	AGATCTG	LOC115220592	LOC106872533	NC_043012.1:10731100:10731102:-.aln	389	395	NA	ENSG00000140386	EVMG007248.1	SCAPER	NA
Ovu-Mir-315	AATCAAA	LOC115217537	LOC106870836	NC_043007.1:67465804:67465806:+.aln	1159	1165	NA	NA	EVMG014258.1	NA	NA
Ovu-Novel-87-v1	TGCTCAG	LOC115212086	LOC106868483	NC_043001.1:20235711:20235713:-.aln	142	148	NA	NA	EVMG008002.1	NA	NA
Ovu-Mir-76	ACAACGA	LOC115220994	LOC106871118	NC_043013.1:3723240:3723242:+.aln	485	491	FBgn0033983	ENSG00000018510	EVMG007565.1	AGPS	ADPS
Ovu-Novel-64-v1	CAAGTAG	LOC115210684	LOC106870217	NC_043000.1:66063329:66063331:+.aln	121	127	FBgn0031663	ENSG00000125877	EVMG000630.1	ITPA	CG8891
Ovu-Mir-67	GGTTGTG	LOC115218342	LOC106872061	NC_043009.1:36687251:36687253:+.aln	4779	4785	FBgn0022029	ENSG00000198276	EVMG005563.1	UCKL1	l(2)k01209
Ovu-Novel-32	TCCATCG	LOC115218580	LOC106867546	NC_043009.1:62516196:62516198:+.aln	662	668	FBgn0259150	ENSG00000163982	EVMG005200.1	OTOP1	OtopLc
Ovu-Novel-7	ATAGCAA	LOC115214951	LOC106875483	NC_043004.1:6098060:6098062:+.aln	3481	3487	FBgn0263603	ENSG00000056097	EVMG005504.1.3.5a4b9701	ZFR	Zn72D
Ovu-Mir-7	GTCTTCC	LOC115224727	LOC106883038	NC_043022.1:21917243:21917245:+.aln	2632	2638	NA	NA	NA	NA	NA
Ovu-Mir-1994-P1	CTGTCTC	LOC115229931	LOC106871626	NC_042998.1:178973884:178973886:+.aln	1219	1225	FBgn0019960	ENSG00000132305	EVMG008149.1	IMMT	Mitofilin
Ovu-Mir-216-P2j	TGAGATT	LOC115221966	LOC106868362	NC_043015.1:48377027:48377029:-.aln	4055	4061	FBgn0027338	ENSG00000102753	EVMG004223.1	KPNA3	Kap-alpha3
Ovu-Novel-3-v1	GCCGACA	LOC115217169	LOC106869862	NC_043007.1:74264299:74264301:+.aln	270	276	FBgn0028704	ENSG00000140090	EVMG005085.1	SLC24A4	Nckx30C
Ovu-Mir-124	GTGCCTT	LOC115215917	LOC106882425	NC_043005.1:34523833:34523835:+.aln	1859	1865	NA	ENSG00000079156	EVMG001131.1	OSBPL6	NA
Ovu-Novel-55	GAATTTT	LOC115222870	LOC106882019	NC_043017.1:24768594:24768596:+.aln	864	870	NA	NA	NA	NA	NA
Ovu-Mir-153	CTATGCA	LOC115220345	LOC106870800	NC_043012.1:4028677:4028679:+.aln	540	546	NA	ENSG00000184209	EVMG005714.1	SNRNP35	NA
Ovu-Mir-315	AATCAAA	LOC115209688	LOC106883526	NC_042999.1:12798392:12798394:-.aln	2118	2124	NA	NA	EVMG007117.1	NA	NA
Ovu-Mir-190	ACATATC	LOC115222967	LOC106874603	NC_043017.1:8040473:8040475:+.aln	9728	9734	FBgn0035677	ENSG00000173611	EVMG000478.1	SCAI	CG13293
Ovu-Novel-22	ACAGAAA	LOC115210267	LOC106870213	NC_043000.1:66604893:66604895:+.aln	1707	1713	NA	NA	NA	NA	NA
Ovu-Mir-1	ACATTCC	LOC115230269	LOC106875263	NC_042998.1:121024139:121024141:-.aln	6	12	FBgn0035879	ENSG00000011454	NA	RABGAP1	GAPcenA
Ovu-Novel-8	ATGTTCC	LOC115215702	LOC106879764	NC_043005.1:40762684:40762686:-.aln	1107	1113	NA	ENSG00000135823	EVMG003878.1	STX6	NA
Ovu-Novel-22	ACAGAAA	LOC115222554	LOC106873736	NC_043016.1:22382031:22382033:-.aln	1573	1579	FBgn0286783	ENSG00000171503	EVMG000290.1.1.5a4b93bd	ETFDH	Etf-QO
Ovu-Novel-23	ATCAAGG	LOC115218456	LOC106868281	NC_042997.1:26333341:26333343:+.aln	448	454	FBgn0037958	ENSG00000136699	EVMG017970.1	SMPD4	CG6962
Ovu-Novel-73	AATTATA	LOC115229588	LOC106871674	NC_042998.1:137299605:137299607:+.aln	180	186	NA	NA	NA	NA	NA
Ovu-Novel-73	AATTATA	LOC115221301	LOC106883428	NC_043014.1:39661269:39661271:-.aln	2573	2579	NA	NA	NA	NA	NA
Ovu-Novel-42	TGCACAG	LOC115222732	LOC106879088	NC_043017.1:14190465:14190467:-.aln	46	52	NA	ENSG00000285479	EVMG000501.1	CACNA1C	NA
Ovu-Novel-55	GAATTTT	LOC115210621	LOC106869975	NC_043000.1:69080582:69080584:-.aln	431	437	NA	NA	EVMG016623.1	NA	NA
Ovu-Mir-8	CAGTATT	LOC115232597	LOC106869439	NC_042998.1:160944618:160944620:-.aln	203	209	NA	NA	EVMG007712.1	NA	NA
Ovu-Mir-9	ACCAAAG	LOC115221704	LOC106879879	NC_043014.1:503797:503799:+.aln	498	504	FBgn0011648	ENSG00000113658	EVMG001176.1	SMAD5	Mad
Ovu-Mir-317	TGTGTTC	LOC115209819	LOC106875659	NC_042999.1:164192436:164192438:-.aln	458	464	FBgn0034432	ENSG00000072778	EVMG005514.1	ACADVL	CG7461
Ovu-Novel-30	TGGTTCC	LOC115219160	LOC106876382	NC_043010.1:35172762:35172764:-.aln	611	617	FBgn0052163	ENSG00000274180	NA	NATD1	CG32163
Ovu-Novel-30	TGGTTCC	LOC115210724	LOC106870734	NC_043000.1:105742388:105742390:-.aln	10269	10275	FBgn0020379	ENSG00000288283	EVMG003686.1	RFX1	Rfx
Ovu-Mir-71	GTCTTTC	LOC115212040	LOC106874522	NC_042997.1:182306966:182306968:+.aln	1676	1682	FBgn0011826	ENSG00000138814	EVMG005670.1.2.5a4b9711	PPP3CA	Pp2B-14D
Ovu-Mir-96-P2	GTGCCAA	LOC115232555	LOC106877275	NC_042998.1:51510747:51510749:+.aln	1691	1697	FBgn0031815	ENSG00000278519	EVMG004231.1	MBOAT7	frj
Ovu-Mir-96-P2	GTGCCAA	LOC115221665	LOC106881607	NC_043014.1:40235816:40235818:-.aln	597	603	NA	NA	EVMG013733.1	NA	NA
Ovu-Mir-12	AATACTC	LOC115217477	LOC106876994	NC_043007.1:76823554:76823556:+.aln	528	534	NA	NA	EVMG007179.1.1.5a4b9193	NA	NA
Ovu-Mir-33	CAATGCA	LOC115209938	LOC106872003	NC_042999.1:142398349:142398351:+.aln	1348	1354	NA	NA	EVMG016522.1	NA	NA
Ovu-Mir-71	GTCTTTC	LOC115211955	LOC106883087	NC_043001.1:26472322:26472324:-.aln	342	348	FBgn0035947	ENSG00000167881	EVMG002804.1	SRP68	Srp68
Ovu-Mir-137-v1	AGCAATA	LOC115219106	LOC106870472	NC_043010.1:56612906:56612908:+.aln	1060	1066	FBgn0003687	ENSG00000182521	EVMG006378.1	TBPL2	Tbp
Ovu-Mir-71	GTCTTTC	LOC115232591	LOC106868823	NC_042998.1:178378169:178378171:-.aln	398	404	FBgn0051352	NA	EVMG001180.1	NA	Unc-115a
Ovu-Novel-5	TAGGAAC	LOC115232423	LOC106868681	NC_042998.1:79911715:79911717:+.aln	722	728	FBgn0027080	ENSG00000134684	EVMG004945.1	YARS1	TyrRS
Ovu-Novel-45	TTCCAGC	LOC115211058	LOC106878597	NC_043000.1:10757517:10757519:+.aln	1006	1012	FBgn0040087	ENSG00000138768	EVMG000889.1	USO1	p115
Ovu-Mir-96-P2	GTGCCAA	LOC115222614	LOC106881755	NC_043016.1:29555798:29555800:+.aln	358	364	FBgn0032724	ENSG00000138780	EVMG000670.1	GSTCD	CG10428
Ovu-Mir-216-P2j	TGAGATT	LOC115212099	LOC106879150	NC_043001.1:37308455:37308457:-.aln	100	106	NA	ENSG00000104635	NA	SLC39A14	NA
Ovu-Mir-1993	GCATAAT	LOC115222483	LOC106868340	NC_043016.1:24039966:24039968:+.aln	10318	10324	NA	NA	EVMG005711.1	NA	NA
Ovu-Novel-73	AATTATA	LOC115232455	LOC106869805	NC_042998.1:121591433:121591435:-.aln	647	653	FBgn0005355	ENSG00000107882	EVMG005922.1	SUFU	Su(fu)
Ovu-Mir-137-v1	AGCAATA	LOC115217499	LOC106875088	NC_043007.1:12769910:12769912:+.aln	1518	1524	FBgn0053094	ENSG00000100266	EVMG004627.1	PACSIN2	Synd
Ovu-Mir-219	GACAATC	LOC115223169	LOC106873355	NC_042998.1:143871864:143871866:+.aln	348	354	NA	NA	EVMG006628.1	NA	NA
Ovu-Mir-8	CAGTATT	LOC115209840	LOC106869894	NC_042997.1:208883112:208883114:+.aln	1076	1082	NA	NA	EVMG006109.1	NA	NA
Ovu-Mir-137-v1	AGCAATA	LOC115227577	LOC106872731	NC_042998.1:9578012:9578014:-.aln	1157	1163	FBgn0031003	NA	EVMG003624.1	NA	CG7889
Ovu-Mir-71	GTCTTTC	LOC115210261	LOC106876823	NC_043000.1:131350909:131350911:-.aln	1326	1332	NA	ENSG00000157765	EVMG006457.1.1.5a4b96fe	SLC34A2	NA
Ovu-Mir-190	ACATATC	LOC115214139	LOC106881372	NC_043003.1:25461240:25461242:-.aln	2012	2018	FBgn0029838	ENSG00000130193	EVMG003132.1	THEM6	CG4666
Ovu-Mir-12	AATACTC	LOC115209324	LOC106881143	NC_042999.1:109651870:109651872:-.aln	9385	9391	NA	NA	EVMG006292.1	NA	NA
Ovu-Novel-9-v1	AGATCCT	LOC115216411	LOC106882189	NC_042997.1:129725691:129725693:-.aln	3410	3416	FBgn0001122	ENSG00000087258	EVMG003294.1	GNAO1	Galphao
Ovu-Novel-23	ATCAAGG	LOC115216157	LOC106871308	NC_043006.1:31042162:31042164:+.aln	1717	1723	NA	ENSG00000015171	NA	ZMYND11	NA
Ovu-Mir-219	GACAATC	LOC115209924	LOC106880651	NC_042999.1:125517294:125517296:-.aln	10865	10871	NA	NA	EVMG009420.1	NA	NA
Ovu-Novel-33	TCTCTTC	LOC115211852	LOC106876146	NC_043001.1:87642346:87642348:-.aln	77	83	FBgn0036341	ENSG00000117758	EVMG001759.1	STX12	Syx13
Ovu-Mir-1	ACATTCC	LOC115217990	LOC106871224	NC_043008.1:68174078:68174080:+.aln	2766	2772	FBgn0053080	NA	EVMG010487.1	NA	CG33080
Ovu-Novel-64-v1	CAAGTAG	LOC115211101	LOC106868294	NC_042997.1:80099161:80099163:-.aln	471	477	FBgn0052495	ENSG00000100983	EVMG000971.1	GSS	Gss2
Ovu-Mir-71	GTCTTTC	LOC115210724	LOC106870734	NC_043000.1:105742388:105742390:-.aln	8466	8472	FBgn0020379	ENSG00000288283	EVMG003686.1	RFX1	Rfx
Ovu-Mir-2-o24	TTTGATG	LOC115232540	LOC106874007	NC_042998.1:81347026:81347028:-.aln	286	292	NA	NA	NA	NA	NA
Ovu-Novel-38-v1	ATGATGA	LOC115216687	LOC106876198	NC_043006.1:54866395:54866397:-.aln	1040	1046	FBgn0027497	ENSG00000115216	EVMG002305.1	NRBP1	Madm
Ovu-Mir-71	GTCTTTC	LOC115221725	LOC106878910	NC_043014.1:25022929:25022931:+.aln	191	197	NA	NA	NA	NA	NA
Ovu-Mir-29-P1	TGGTGCT	LOC115209756	LOC106867186	NC_042999.1:6436540:6436542:+.aln	1180	1186	NA	NA	EVMG000310.1	NA	NA
Ovu-Novel-26	TGTTCTC	LOC115210335	LOC106872188	NC_043000.1:23824515:23824517:-.aln	317	323	FBgn0025680	ENSG00000008405	EVMG007461.1	CRY1	cry
Ovu-Mir-67	GGTTGTG	LOC115215616	LOC106873352	NC_043005.1:32125968:32125970:-.aln	483	489	FBgn0025394	ENSG00000180901	EVMG000106.1	KCTD2	inc
Ovu-Mir-317	TGTGTTC	LOC115220781	LOC106870692	NC_043013.1:25221371:25221373:+.aln	129	135	NA	NA	EVMG004205.1	NA	NA
Ovu-Novel-33	TCTCTTC	LOC115218691	LOC106884276	NC_043009.1:68921123:68921125:+.aln	125	131	FBgn0038320	ENSG00000288461	EVMG000750.1	AC270230.1	Sra-1
Ovu-Mir-7	GTCTTCC	LOC115221405	LOC106874278	NC_043014.1:21755341:21755343:+.aln	3128	3134	NA	NA	NA	NA	NA
Ovu-Mir-71	GTCTTTC	LOC115217329	LOC106880239	NC_043007.1:59039777:59039779:-.aln	2053	2059	FBgn0012051	ENSG00000135773	EVMG006103.1	CAPN9	CalpA
Ovu-Mir-2-o20-v1	GGCTGTG	LOC115210717	LOC106875194	NC_043000.1:124213552:124213554:+.aln	219	225	FBgn0039741	ENSG00000122696	EVMG002278.1	SLC25A51	CG7943
Ovu-Mir-33	CAATGCA	LOC115216414	LOC106880362	NC_043006.1:26497929:26497931:+.aln	661	667	FBgn0013762	ENSG00000164885	EVMG004346.1	CDK5	Cdk5
Ovu-Mir-1994-P1	CTGTCTC	LOC115217536	LOC106870844	NC_043007.1:67424095:67424097:+.aln	3002	3008	NA	NA	EVMG006846.1	NA	NA
Ovu-Novel-9-v1	AGATCCT	LOC115215662	LOC106867250	NC_043005.1:101489248:101489250:-.aln	4608	4614	FBgn0086675	ENSG00000162374	EVMG006105.1.1.5a4b9182	ELAVL4	fne
Ovu-Novel-24-v1	GCACTAA	LOC115230189	LOC106874523	NC_042997.1:182403967:182403969:+.aln	3475	3481	NA	ENSG00000122483	EVMG015204.1	CCDC18	NA
Ovu-Novel-87-v1	TGCTCAG	LOC115210231	LOC106881148	NC_043000.1:148882086:148882088:-.aln	1602	1608	FBgn0014009	ENSG00000104388	EVMG006172.1	RAB2A	Rab2
Ovu-Mir-190	ACATATC	LOC115215632	LOC106879763	NC_043005.1:40132855:40132857:-.aln	2515	2521	FBgn0003189	ENSG00000021826	EVMG001217.1	CPS1	r
Ovu-Novel-36	CTGGGCT	LOC115216791	LOC106871629	NC_043006.1:94098627:94098629:-.aln	203	209	FBgn0010389	ENSG00000077782	EVMG000918.1.1.5a4b9550	FGFR1	htl
Ovu-Novel-55	GAATTTT	LOC115220420	LOC106880617	NC_043012.1:32877134:32877136:+.aln	3399	3405	NA	NA	NA	NA	NA
Ovu-Mir-8	CAGTATT	LOC115217104	LOC106875133	NC_043007.1:12791535:12791537:-.aln	1285	1291	FBgn0031217	ENSG00000163703	EVMG004495.1.1.5a4b94e6	CRELD1	CG11377
Ovu-Mir-1	ACATTCC	LOC115214245	LOC106882038	NC_042997.1:30966784:30966786:+.aln	393	399	FBgn0013342	NA	EVMG001868.1	NA	nSyb
Ovu-Novel-8	ATGTTCC	LOC115209915	LOC106869132	NC_042999.1:115126066:115126068:-.aln	1559	1565	FBgn0011763	ENSG00000198176	EVMG004213.1_EVMG016838.1	TFDP1	Dp
Ovu-Novel-8	ATGTTCC	LOC115222108	LOC106869427	NC_043015.1:40832497:40832499:-.aln	633	639	NA	ENSG00000157778	EVMG005170.1	PSMG3	NA
Ovu-Mir-190	ACATATC	LOC115231769	LOC106880130	NC_042998.1:85630481:85630483:-.aln	1352	1358	FBgn0286818	ENSG00000185624	EVMG006952.1	P4HB	Pdi
Ovu-Mir-1994-P1	CTGTCTC	LOC118763859	LOC106869806	NC_043002.1:25642986:25642988:-.aln	290	296	FBgn0036203	NA	EVMG005144.1	NA	Muc68D
Ovu-Novel-5	TAGGAAC	LOC115232609	LOC106872134	NC_042998.1:106754873:106754875:+.aln	779	785	NA	NA	EVMG000162.1	NA	NA
Ovu-Mir-2-o24	TTTGATG	LOC115222375	LOC106875389	NC_043015.1:29754956:29754958:-.aln	1535	1541	NA	NA	EVMG005695.1	NA	NA
Ovu-Mir-1	ACATTCC	LOC115213543	LOC106881458	NC_043002.1:89178555:89178557:+.aln	2817	2823	NA	NA	NA	NA	NA
Ovu-Novel-79	GAGGCAC	LOC115221329	LOC106869839	NC_043014.1:47012423:47012425:+.aln	1100	1106	NA	NA	NA	NA	NA
Ovu-Novel-87-v1	TGCTCAG	LOC115226578	LOC106878056	NC_043026.1:6019771:6019773:+.aln	126	132	FBgn0035475	ENSG00000151881	EVMG012319.1	TMEM267	CG10866
Ovu-Novel-11	CAAAACC	LOC115223970	LOC106875466	NC_043020.1:17283100:17283102:+.aln	2407	2413	NA	NA	EVMG015033.1_EVMG002873.1	NA	NA
Ovu-Mir-1992	ACTGCTG	LOC115209265	LOC106869133	NC_042999.1:115212154:115212156:-.aln	1510	1516	FBgn0035497	ENSG00000160226	EVMG002747.1	CFAP410	CG14995
Ovu-Mir-2-o24	TTTGATG	LOC115228020	LOC106873463	NC_042998.1:42124474:42124476:+.aln	850	856	FBgn0259822	ENSG00000165995	EVMG000827.1.3.5a4b9159	CACNB2	Ca-beta
Ovu-Novel-26	TGTTCTC	LOC115221645	LOC106877459	NC_043014.1:6746568:6746570:-.aln	83	89	FBgn0024841	ENSG00000166228	EVMG000300.1	PCBD1	Pcd
Ovu-Mir-277	TGCATTT	LOC115224727	LOC106883038	NC_043022.1:21917243:21917245:+.aln	3388	3394	NA	NA	NA	NA	NA
Ovu-Mir-1992	ACTGCTG	LOC115209403	LOC106880075	NC_042999.1:162983234:162983236:-.aln	465	471	NA	NA	NA	NA	NA
Ovu-Let-7	CTACCTC	LOC115217003	LOC106880919	NC_043007.1:24025265:24025267:+.aln	120	126	FBgn0283680	ENSG00000143772	EVMG002102.1	ITPKB	IP3K2
Ovu-Mir-137-v1	AGCAATA	LOC115211805	LOC106867432	NC_042997.1:51035041:51035043:+.aln	541	547	NA	ENSG00000163145	EVMG001568.1	C1QTNF7	NA
Ovu-Novel-55	GAATTTT	LOC115232653	LOC106868411	NC_042998.1:147496504:147496506:+.aln	637	643	FBgn0039595	ENSG00000136160	EVMG006511.1	EDNRB	AstA-R2
Ovu-Let-7	CTACCTC	LOC115223525	LOC106883008	NC_043019.1:22097890:22097892:+.aln	653	659	FBgn0034626	ENSG00000162604	EVMG004139.1	TM2D1	CG10795
Ovu-Mir-1	ACATTCC	LOC115214537	LOC106873190	NC_043003.1:78229237:78229239:+.aln	5834	5840	NA	NA	EVMG007334.1.1.5a4b9772	NA	NA
Ovu-Novel-8	ATGTTCC	LOC115223876	LOC106876789	NC_043020.1:4013714:4013716:-.aln	317	323	NA	NA	EVMG015764.1	NA	NA
Ovu-Mir-2-o20-v1	GGCTGTG	LOC115218415	LOC106877877	NC_043009.1:36316328:36316330:-.aln	659	665	FBgn0010355	ENSG00000147133	EVMG003592.1	TAF1	Taf1
Ovu-Novel-33	TCTCTTC	LOC115211845	LOC106883083	NC_043001.1:25917686:25917688:+.aln	272	278	FBgn0036549	ENSG00000162032	EVMG001521.1	SPSB3	CG10516
Ovu-Novel-38-v1	ATGATGA	LOC115210873	LOC106883649	NC_043000.1:85845786:85845788:-.aln	1159	1165	FBgn0033972	ENSG00000144021	EVMG001823.1	CIAO1	Ciao1
Ovu-Mir-2-o24	TTTGATG	LOC115232638	LOC106876007	NC_042998.1:23097913:23097915:+.aln	1638	1644	NA	ENSG00000005448	EVMG007355.1	WDR54	NA
Ovu-Novel-19	CACAGAC	LOC115215003	LOC106880874	NC_043004.1:6576231:6576233:+.aln	105	111	NA	NA	EVMG006338.1	NA	NA
Ovu-Mir-31	TCTTGCC	LOC115209232	LOC106883284	NC_042999.1:62584783:62584785:+.aln	208	214	NA	NA	NA	NA	NA
Ovu-Mir-1992	ACTGCTG	LOC115223147	LOC106872176	NC_043018.1:14897781:14897783:-.aln	149	155	FBgn0260049	ENSG00000071127	EVMG003762.1	WDR1	flr
Ovu-Mir-71	GTCTTTC	LOC115210630	LOC106872156	NC_043000.1:164375084:164375086:-.aln	723	729	FBgn0040340	ENSG00000067167	EVMG003702.1	TRAM1	TRAM
Ovu-Mir-2-o20-v1	GGCTGTG	LOC115224540	LOC106869565	NC_043021.1:25204995:25204997:+.aln	613	619	FBgn0263076	ENSG00000090889	EVMG006602.1	KIF4A	Klp54D
Ovu-Novel-58	CTTAAAT	LOC115210301	LOC106867540	NC_043000.1:4113970:4113972:+.aln	8130	8136	NA	ENSG00000102003	EVMG007649.1	SYP	NA
Ovu-Novel-19	CACAGAC	LOC115211711	LOC106868346	NC_043001.1:33666599:33666601:+.aln	901	907	FBgn0023520	ENSG00000105771	EVMG003130.1	SMG9	CG3857
Ovu-Novel-22	ACAGAAA	LOC115215440	LOC106882330	NC_043005.1:65993148:65993150:+.aln	3635	3641	FBgn0013334	ENSG00000169895	EVMG004292.1	SYAP1	Sap47
Ovu-Novel-38-v1	ATGATGA	LOC115220441	LOC106880519	NC_043012.1:8872188:8872190:+.aln	5298	5304	FBgn0022361	ENSG00000185129	EVMG002501.1	PURA	Pur-alpha
Ovu-Novel-79	GAGGCAC	LOC115214086	LOC106883384	NC_043003.1:104006781:104006783:-.aln	4120	4126	FBgn0039132	ENSG00000182287	EVMG001335.1	AP1S2	AP-1sigma
Ovu-Mir-76	ACAACGA	LOC115223835	LOC106869828	NC_043020.1:20208341:20208343:-.aln	2118	2124	NA	NA	NA	NA	NA
Ovu-Novel-17	GTCTTGC	LOC115223816	LOC106880221	NC_043020.1:3415410:3415412:+.aln	1840	1846	NA	ENSG00000103353	EVMG003072.1	UBFD1	NA
Ovu-Mir-277	TGCATTT	LOC115211845	LOC106883083	NC_043001.1:25917686:25917688:+.aln	469	475	FBgn0036549	ENSG00000162032	EVMG001521.1	SPSB3	CG10516
Ovu-Mir-216-P2j	TGAGATT	LOC115209213	LOC106884027	NC_042999.1:67631768:67631770:+.aln	135	141	NA	NA	NA	NA	NA
Ovu-Novel-73	AATTATA	LOC115212805	LOC106873545	NC_043002.1:3156854:3156856:-.aln	722	728	FBgn0030082	ENSG00000108468	EVMG001958.1	CBX1	HP1b
Ovu-Novel-36	CTGGGCT	LOC118765329	LOC106869306	NC_042997.1:176570268:176570270:+.aln	3587	3593	FBgn0260655	ENSG00000153339	EVMG000485.1	TRAPPC8	l(3)76BDm
Ovu-Mir-2-o24	TTTGATG	LOC115223570	LOC106881483	NC_043019.1:10992199:10992201:+.aln	2662	2668	FBgn0054015	ENSG00000111911	EVMG004588.1	HINT3	CG34015
Ovu-Mir-137-v1	AGCAATA	LOC115214246	LOC106869300	NC_043003.1:9708353:9708355:+.aln	7	13	NA	NA	NA	NA	NA
Ovu-Novel-19	CACAGAC	LOC115219155	LOC106876135	NC_043010.1:44642042:44642044:-.aln	775	781	NA	ENSG00000148803	EVMG005644.1	FUOM	NA
Ovu-Novel-45	TTCCAGC	LOC115211785	LOC106879590	NC_043001.1:87863600:87863602:+.aln	272	278	FBgn0032393	NA	EVMG000401.1	NA	Nfs1
Ovu-Novel-55	GAATTTT	LOC115220497	LOC106871719	NC_043012.1:11455643:11455645:-.aln	75	81	FBgn0250903	NA	EVMG006229.1	NA	lmgA
Ovu-Mir-137-v1	AGCAATA	LOC115214202	LOC106882471	NC_043003.1:7170398:7170400:-.aln	535	541	NA	NA	EVMG014962.1	NA	NA
Ovu-Novel-25-v1	GTCTTAA	LOC115231982	LOC106871087	NC_042998.1:98004698:98004700:+.aln	947	953	NA	NA	EVMG009718.1	NA	NA
Ovu-Mir-750	AGATCTG	LOC115222940	LOC106868098	NC_043017.1:23137196:23137198:-.aln	736	742	FBgn0030305	ENSG00000081307	EVMG006411.1	UBA5	Uba5
Ovu-Mir-8	CAGTATT	LOC115217027	LOC106881204	NC_043007.1:28493402:28493404:-.aln	705	711	FBgn0037358	ENSG00000187446	EVMG001120.1	CHP1	elm
Ovu-Novel-58	CTTAAAT	LOC115210630	LOC106872156	NC_043000.1:164375084:164375086:-.aln	369	375	FBgn0040340	ENSG00000067167	EVMG003702.1	TRAM1	TRAM
Ovu-Mir-277	TGCATTT	LOC115209070	LOC106880813	NC_042999.1:163621998:163622000:+.aln	4533	4539	NA	ENSG00000040341	EVMG007013.1	STAU2	NA
Ovu-Mir-279	TCTAGTC	LOC115229694	LOC106869318	NC_042997.1:175569525:175569527:-.aln	2046	2052	NA	NA	NA	NA	NA
Ovu-Mir-193-P1	GGCCAGT	LOC115212831	LOC106880271	NC_043002.1:96146248:96146250:+.aln	5154	5160	NA	ENSG00000154359	NA	LONRF1	NA
Ovu-Mir-2-o24	TTTGATG	LOC115218652	LOC106875977	NC_043009.1:56993870:56993872:-.aln	27	33	FBgn0259111	ENSG00000088836	EVMG004119.1	SLC4A11	Ndae1
Ovu-Mir-1	ACATTCC	LOC115223876	LOC106876789	NC_043020.1:4013714:4013716:-.aln	2425	2431	NA	NA	EVMG015764.1	NA	NA
Ovu-Mir-71	GTCTTTC	LOC115216371	LOC106880634	NC_043006.1:36170205:36170207:+.aln	1213	1219	NA	NA	NA	NA	NA
Ovu-Novel-43	TCTTGAT	LOC115209615	LOC106878243	NC_042999.1:127739695:127739697:+.aln	2286	2292	NA	NA	NA	NA	NA
Ovu-Mir-33	CAATGCA	LOC115218863	LOC106872318	NC_043010.1:28360188:28360190:+.aln	1560	1566	FBgn0013770	ENSG00000136943	EVMG006826.1	CTSV	Cp1
Ovu-Novel-73	AATTATA	LOC115216364	LOC106871208	NC_043006.1:30575764:30575766:+.aln	2040	2046	FBgn0285926	ENSG00000159217	EVMG006029.1	IGF2BP1	Imp
Ovu-Novel-38-v1	ATGATGA	LOC115222888	LOC106873104	NC_043017.1:17925128:17925130:+.aln	308	314	NA	NA	NA	NA	NA
Ovu-Novel-45	TTCCAGC	LOC115210654	LOC106872189	NC_043000.1:23929010:23929012:+.aln	1316	1322	FBgn0051119	ENSG00000163517	EVMG002711.1	HDAC11	HDAC11
Ovu-Novel-9-v1	AGATCCT	LOC115209943	LOC106883624	NC_042997.1:51453722:51453724:+.aln	3798	3804	FBgn0053653	ENSG00000163618	NA	CADPS	Cadps
Ovu-Novel-87-v1	TGCTCAG	LOC115217564	LOC106879836	NC_043007.1:63787666:63787668:-.aln	1573	1579	FBgn0027505	ENSG00000118873	EVMG005757.1	RAB3GAP2	Rab3-GAP
Ovu-Mir-277	TGCATTT	LOC115217842	LOC106870945	NC_043008.1:77110520:77110522:-.aln	392	398	NA	NA	EVMG000635.1	NA	NA
Ovu-Novel-8	ATGTTCC	LOC115213696	LOC106873356	NC_042997.1:117719296:117719298:-.aln	808	814	FBgn0265630	NA	NA	NA	sno
Ovu-Novel-73	AATTATA	LOC115227577	LOC106872731	NC_042998.1:9578012:9578014:-.aln	324	330	FBgn0031003	NA	EVMG003624.1	NA	CG7889
Ovu-Novel-57	TGAGTTT	LOC115210556	LOC106878761	NC_043000.1:111492524:111492526:+.aln	129	135	NA	NA	EVMG009788.1	NA	NA
Ovu-Novel-69-P1	AAATCAC	LOC115212797	LOC106870700	NC_043002.1:33787268:33787270:-.aln	2865	2871	FBgn0037648	NA	EVMG007052.1	NA	CG11975
Ovu-Novel-33	TCTCTTC	LOC115215217	LOC106879196	NC_043004.1:87260326:87260328:+.aln	52	58	FBgn0005586	ENSG00000152932	EVMG002315.1	RAB3C	Rab3
Ovu-Novel-74	GATCATG	LOC115216844	LOC106874232	NC_042997.1:97490276:97490278:-.aln	105	111	NA	NA	EVMG004279.1	NA	NA
Ovu-Novel-24-v1	GCACTAA	LOC115213621	LOC106884422	NC_042997.1:169291647:169291649:-.aln	807	813	FBgn0033368	ENSG00000169507	EVMG007483.1	SLC38A11	CG13743
Ovu-Mir-96-P2	GTGCCAA	LOC115213432	LOC106869631	NC_043002.1:66968814:66968816:-.aln	140	146	NA	NA	EVMG008364.1	NA	NA
Ovu-Mir-190	ACATATC	LOC115211617	LOC106875752	NC_043001.1:98702726:98702728:+.aln	1908	1914	NA	NA	EVMG003662.1.2.5a4b9477	NA	NA
Ovu-Mir-7	GTCTTCC	LOC115221532	LOC106874284	NC_043014.1:21761085:21761087:-.aln	625	631	FBgn0034674	ENSG00000167619	EVMG011500.1	TMEM145	CG9304
Ovu-Mir-216-P2j	TGAGATT	LOC115209231	LOC106867323	NC_042999.1:11521046:11521048:-.aln	1316	1322	NA	ENSG00000187079	EVMG002859.1	TEAD1	NA
Ovu-Mir-317	TGTGTTC	LOC115222614	LOC106881755	NC_043016.1:29555798:29555800:+.aln	282	288	FBgn0032724	ENSG00000138780	EVMG000670.1	GSTCD	CG10428
Ovu-Mir-315	AATCAAA	LOC115209116	LOC106872300	NC_042999.1:83291810:83291812:+.aln	2905	2911	FBgn0011259	ENSG00000167680	EVMG000726.1	SEMA6B	Sema1a
Ovu-Novel-70	GCATTTA	LOC115222554	LOC106873736	NC_043016.1:22382031:22382033:-.aln	1415	1421	FBgn0286783	ENSG00000171503	EVMG000290.1.1.5a4b93bd	ETFDH	Etf-QO
Ovu-Mir-216-P2j	TGAGATT	LOC115219901	LOC106869925	NC_043011.1:20485870:20485872:+.aln	313	319	FBgn0000032	ENSG00000134575	EVMG001666.1	ACP2	Acph-1
Ovu-Mir-71	GTCTTTC	LOC115219814	LOC106875730	NC_043011.1:11521994:11521996:+.aln	24	30	FBgn0029896	NA	EVMG007440.1	NA	CG3168
Ovu-Mir-71	GTCTTTC	LOC118762384	LOC106876271	NC_042997.1:53327358:53327360:+.aln	569	575	NA	NA	EVMG013159.1	NA	NA
Ovu-Mir-33	CAATGCA	LOC115221610	LOC106881630	NC_043014.1:34771191:34771193:-.aln	482	488	NA	ENSG00000158796	EVMG006463.1	DEDD	NA
Ovu-Novel-43	TCTTGAT	LOC115222926	LOC106873710	NC_043017.1:8163987:8163989:-.aln	240	246	FBgn0035890	ENSG00000188566	EVMG003287.1	NDOR1	CG13667
Ovu-Novel-58	CTTAAAT	LOC115220478	LOC106875450	NC_043012.1:15046430:15046432:+.aln	538	544	FBgn0052022	ENSG00000182093	NA	GET1	CG32022
Ovu-Novel-58	CTTAAAT	LOC115223847	LOC106876029	NC_042998.1:7446562:7446564:+.aln	1985	1991	NA	NA	NA	NA	NA
Ovu-Novel-22	ACAGAAA	LOC115210994	LOC106876807	NC_043000.1:131724961:131724963:-.aln	59	65	FBgn0033196	ENSG00000138463	EVMG018147.1	SLC49A4	CG1358
Ovu-Novel-22	ACAGAAA	LOC115210189	LOC106883563	NC_043000.1:23450615:23450617:+.aln	2596	2602	NA	NA	EVMG017376.1.1.5a4b940a	NA	NA
Ovu-Mir-29-P1	TGGTGCT	LOC115229916	LOC106878457	NW_021833050.1:63973:63975:-.aln	210	216	NA	NA	EVMG010402.1	NA	NA
Ovu-Novel-45	TTCCAGC	LOC115210787	LOC106881373	NC_043000.1:115458532:115458534:-.aln	547	553	FBgn0036772	ENSG00000018699	EVMG000072.1	TTC27	CG5290
Ovu-Novel-55	GAATTTT	LOC115215375	LOC106867106	NC_043005.1:57447862:57447864:+.aln	1867	1873	NA	NA	EVMG001640.1	NA	NA
Ovu-Mir-1992	ACTGCTG	LOC115212822	LOC106881455	NC_043002.1:89309752:89309754:-.aln	2370	2376	NA	ENSG00000153982	EVMG003346.1	GDPD1	NA
Ovu-Mir-1	ACATTCC	LOC115231180	LOC106884504	NC_042998.1:136387708:136387710:-.aln	1074	1080	FBgn0038683	ENSG00000104980	EVMG003237.1	TIMM44	CG11779
Ovu-Novel-81-v1	AGCTCCT	LOC115219743	LOC106878738	NC_043011.1:24829169:24829171:+.aln	3289	3295	NA	ENSG00000176407	EVMG002468.1	KCMF1	NA
Ovu-Novel-8	ATGTTCC	LOC115217445	LOC106869243	NC_043007.1:40164347:40164349:+.aln	149	155	NA	NA	EVMG015497.1	NA	NA
Ovu-Mir-71	GTCTTTC	LOC115219981	LOC106874275	NC_043011.1:8968083:8968085:+.aln	740	746	NA	ENSG00000277868	EVMG011822.1	CCDC125	NA
Ovu-Novel-69-P1	AAATCAC	LOC115218630	LOC106867666	NC_042997.1:183201342:183201344:+.aln	692	698	NA	NA	EVMG004189.1	NA	NA
Ovu-Mir-9	ACCAAAG	LOC115217565	LOC106872291	NC_042997.1:81608497:81608499:+.aln	50	56	FBgn0026418	ENSG00000170606	EVMG002294.1	HSPA4	Hsc70Cb
Ovu-Mir-315	AATCAAA	LOC115218530	LOC106868155	NC_043009.1:14170746:14170748:-.aln	165	171	FBgn0039916	ENSG00000171189	EVMG000166.1	GRIK1	Ekar
Ovu-Novel-30	TGGTTCC	LOC115223169	LOC106873355	NC_042998.1:143871864:143871866:+.aln	2362	2368	NA	NA	EVMG006628.1	NA	NA
[truncated: 20,073 more rows]

## Sheet: MRE_event_counts
miRNA	Meet	Match	n	n_genes	kmer_type
[truncated: 1,025 more rows]
